# Supplementary material for: Synthesis and crystal structure of (1,8-naphth­yridine-κ2 N,N′)[2-(1H-pyrazol-1-yl)phenyl-κ2 N 2,C 1]iridium(III) hexa­fluorido­phosphate di­chloro­methane monosolvate
Source: Acta Crystallogr E Crystallogr Commun. 2020 Jan 1;76(Pt 1):82–5. doi: 10.1107/S2056989019016773 (PMC6944085; doi:10.1107/S2056989019016773)
Supplement: Supplementary file 1 [file e-76-00082-sup1.cif]

##############################################################################
#                                                                            #
# This CIF contains the data in a paper accepted for publication in          #
# Acta Crystallographica Section E. It conforms to the requirements of       #
# Notes for Authors for Acta Crystallographica Section E, and has been       #
# peer reviewed under the auspices of the IUCr Commission on Journals.       #
#                                                                            #
# Full details of the Crystallographic Information File format               #
# are given in the paper "The Crystallographic Information File (CIF):       #
# a New Standard Archive File for Crystallography" by S. R. Hall, F. H.      #
# Allen and I. D. Brown [Acta Cryst. (1991), A47, 655-685].                  #
#                                                                            #
# The current version of the core CIF dictionary is obtainable from          #
# ftp://ftp.iucr.org/pub/cif_core.dic.                                       #
#                                                                            #
# Software is freely available for graphical display of the structure(s)     #
# in this CIF. For information consult the CIF software page                 #
# http://www.iucr.org/resources/cif/software.                                #
#                                                                            #
# This file may be used for bona fide research purposes within the           #
# scientific community so long as proper attribution is given to the journal # 
# article from which it was obtained.                                        #
#                                                                            #
##############################################################################
data_I
_audit_creation_method     'SHELXL-2014/7'
_journal_date_recd_electronic     2019-12-09
_journal_date_accepted     2019-12-15
_journal_name_full     'Acta Crystallographica, Section E'
_journal_year     2020
_journal_volume     76
_journal_issue      1
_journal_page_first     82
_journal_page_last     85
_journal_paper_category     GM
_journal_paper_doi     10.1107/S2056989019016773
_journal_coeditor_code     WM5533
_publ_contact_author_name     'Jun Qian'
_publ_contact_author_address
;
School of Chemistry and Chemical Engineering, Jiangsu University, Zhenjiang
 212013, People's Republic of China.
;
_publ_contact_author_email     'junqian8203@ujs.edu.cn'
_publ_contact_author_fax     ?
_publ_contact_author_phone     ?
_publ_section_title
;\
Synthesis and crystal structure of
(1,8-naphthyridine-\k^2^<i>N</i>,<i>N</i>')[2-(1<i>H</i>-pyrazol-1-yl)\
phenyl-\k^2^<i>N</i>^2^,<i>C</i>^1^]iridium(III) hexafluoridophosphate
dichloromethane monosolvate
;
loop_
    _publ_author_name
    _publ_author_footnote
    _publ_author_address
    'Ye, Yunfeng' .
;
Jiangsu Nursing Vocational College, Huaian 223300, Jiangsu Province,
People's Republic of China
;
    'Tang, Guodong' .
;
Jiangsu Key Laboratory for Chemistry of Low-Dimensional Materials, Huaiyin
Normal University, Huaian 223300, Jiangsu Province,
People's Republic of China
;
    'Qian, Jun' .
;
School of Chemistry and Chemical Engineering, Jiangsu University, Zhenjiang
212013, Jiangsu Province,
People's Republic of China
;
_publ_section_synopsis
;
The coordination environment of the Ir^III^ atom in the complex cation is
pseudo-octahedral, with an N~4~C~2~ coordination set.
;
_chemical_name_systematic
;\
(1,8-Naphthyridine-\k^2^<i>N</i>,<i>N</i>')[2-(1<i>H</i>-pyrazol-1-yl)\
phenyl-\k^2^<i>N</i>^2^,<i>C</i>^1^]iridium(III) hexafluoridophosphate
dichloromethane monosolvate
;
_chemical_name_common     ?
_chemical_formula_moiety     'C26 H20 Ir N6 +, F6 P -, C H2 Cl2'
_chemical_formula_sum     'C27 H22 Cl2 F6 Ir N6 P'
_chemical_formula_iupac     '[Ir (C9 H7 N2)2 (C8 H6 N2)] P F6, C H2 Cl2'
_chemical_formula_weight     838.57
_chemical_melting_point     ?
_space_group_crystal_system     monoclinic
_space_group_name_H-M_alt     'P 21/c'
_space_group_name_Hall     '-P 2ybc'
loop_
    _space_group_symop_operation_xyz
    'x, y, z'
    '-x, y+1/2, -z+1/2'
    '-x, -y, -z'
    'x, -y-1/2, z-1/2'
_cell_length_a     12.1222(3)
_cell_length_b     15.5510(4)
_cell_length_c     17.1579(5)
_cell_angle_alpha     90
_cell_angle_beta     105.3130(10)
_cell_angle_gamma     90
_cell_volume     3119.64(14)
_cell_formula_units_Z     4
_cell_measurement_reflns_used     9905
_cell_measurement_theta_min     2.9235
_cell_measurement_theta_max     26.4139
_cell_measurement_temperature     293(2)
_exptl_crystal_description     'block'
_exptl_crystal_colour     red
_exptl_crystal_size_max     0.200
_exptl_crystal_size_mid     0.180
_exptl_crystal_size_min     0.150
_exptl_crystal_density_diffrn     1.785
_exptl_crystal_density_meas     ?
_exptl_crystal_density_method     ?
_exptl_crystal_F_000     1624
_exptl_absorpt_coefficient_mu     4.567
_exptl_absorpt_correction_type     multi-scan
_exptl_absorpt_process_details
;
(<i>SADABS</i>; Bruker, 2016)
;
_exptl_absorpt_correction_T_min     0.417
_exptl_absorpt_correction_T_max     0.504
_diffrn_ambient_temperature     293(2)
_diffrn_source     ?
_diffrn_radiation_type     MoK\a
_diffrn_radiation_wavelength     0.71073
_diffrn_measurement_device_type     'APEXII CCD area detector'
_diffrn_measurement_method     'phi and omega scans'
_diffrn_detector_area_resol_mean     ?
_diffrn_reflns_number     36216
_diffrn_reflns_av_R_equivalents     0.0323
_diffrn_reflns_av_unetI/netI     0.0215
_diffrn_reflns_theta_min     2.923
_diffrn_reflns_theta_max     26.417
_diffrn_reflns_theta_full     25.242
_diffrn_measured_fraction_theta_max     0.997
_diffrn_measured_fraction_theta_full     0.997
_diffrn_reflns_limit_h_min     -15
_diffrn_reflns_limit_h_max     15
_diffrn_reflns_limit_k_min     -19
_diffrn_reflns_limit_k_max     19
_diffrn_reflns_limit_l_min     -21
_diffrn_reflns_limit_l_max     21
_refine_special_details     ?
_reflns_number_total     6387
_reflns_number_gt     5528
_reflns_threshold_expression     'I > 2\s(I)'
_refine_ls_structure_factor_coef     Fsqd
_refine_ls_matrix_type     full
_refine_ls_R_factor_all     0.0321
_refine_ls_R_factor_gt     0.0244
_refine_ls_wR_factor_gt     0.0580
_refine_ls_wR_factor_ref     0.0619
_refine_ls_goodness_of_fit_ref     1.037
_refine_ls_restrained_S_all     1.037
_refine_ls_number_reflns     6387
_refine_ls_number_parameters     388
_refine_ls_number_restraints     0
_refine_ls_hydrogen_treatment     constr
_refine_ls_weighting_scheme     calc
_refine_ls_weighting_details
              'w=1/[\s^2^(Fo^2^)+(0.0254P)^2^+8.5285P] where P=(Fo^2^+2Fc^2^)/3'
_atom_sites_solution_hydrogens     geom
_atom_sites_solution_primary     ?
_atom_sites_solution_secondary     ?
_refine_ls_shift/su_max     0.002
_refine_ls_shift/su_mean     0.000
_refine_diff_density_max     1.293
_refine_diff_density_min     -1.035
_refine_ls_extinction_method     none
_refine_ls_extinction_coef     .
loop_
    _atom_type_symbol
    _atom_type_description
    _atom_type_scat_dispersion_real
    _atom_type_scat_dispersion_imag
    _atom_type_scat_source
    'C' 'C' 0.0033 0.0016
                         'International Tables Vol C Tables 4.2.6.8 and 6.1.1.4'
    'H' 'H' 0.0000 0.0000
                         'International Tables Vol C Tables 4.2.6.8 and 6.1.1.4'
    'Cl' 'Cl' 0.1484 0.1585
                         'International Tables Vol C Tables 4.2.6.8 and 6.1.1.4'
    'F' 'F' 0.0171 0.0103
                         'International Tables Vol C Tables 4.2.6.8 and 6.1.1.4'
    'Ir' 'Ir' -1.4442 7.9887
                         'International Tables Vol C Tables 4.2.6.8 and 6.1.1.4'
    'N' 'N' 0.0061 0.0033
                         'International Tables Vol C Tables 4.2.6.8 and 6.1.1.4'
    'P' 'P' 0.1023 0.0942
                         'International Tables Vol C Tables 4.2.6.8 and 6.1.1.4'
_computing_data_collection
;
APEX3 (Bruker, 2016)
;
_computing_cell_refinement
;
SAINT (Bruker, 2016)
;
_computing_data_reduction
;
SAINT (Bruker, 2016)
;
_computing_structure_solution
;
SHELXT (Sheldrick, 2015a)
;
_computing_structure_refinement
;
SHELXL (Sheldrick, 2015b)
;
_computing_molecular_graphics
;
PLATON (Spek, 2009)
;
_computing_publication_material
;
publCIF (Westrip, 2010)
;
loop_
    _atom_site_type_symbol
    _atom_site_label
    _atom_site_fract_x
    _atom_site_fract_y
    _atom_site_fract_z
    _atom_site_U_iso_or_equiv
    _atom_site_adp_type
    _atom_site_calc_flag
    _atom_site_occupancy
    _atom_site_disorder_assembly
    _atom_site_disorder_group
    Ir Ir1 0.69497(2) 0.12122(2) 0.36803(2) 0.02071(5) Uani d 1 . .
    N N1 0.5244(3) 0.11978(17) 0.35308(18) 0.0227(6) Uani d 1 . .
    N N2 0.4908(3) 0.11594(18) 0.42268(19) 0.0279(7) Uani d 1 . .
    N N3 0.8666(3) 0.12796(19) 0.3960(2) 0.0324(7) Uani d 1 . .
    N N4 0.9109(3) 0.2077(2) 0.4177(3) 0.0446(10) Uani d 1 . .
    N N5 0.6867(3) -0.00707(18) 0.30844(17) 0.0231(6) Uani d 1 . .
    N N6 0.6822(3) 0.11475(18) 0.23884(18) 0.0229(6) Uani d 1 . .
    C C1 0.6907(3) 0.1083(2) 0.4841(2) 0.0272(8) Uani d 1 . .
    C C2 0.7798(4) 0.1025(3) 0.5545(3) 0.0423(11) Uani d 1 . .
    H H2A 0.8550 0.1019 0.5508 0.051 Uiso calc 1 . .
    C C3 0.7581(6) 0.0977(3) 0.6303(3) 0.0552(15) Uani d 1 . .
    H H3A 0.8190 0.0936 0.6763 0.066 Uiso calc 1 . .
    C C4 0.6483(6) 0.0990(3) 0.6380(3) 0.0541(15) Uani d 1 . .
    H H4A 0.6355 0.0960 0.6891 0.065 Uiso calc 1 . .
    C C5 0.5570(5) 0.1046(3) 0.5705(3) 0.0435(11) Uani d 1 . .
    H H5A 0.4822 0.1053 0.5749 0.052 Uiso calc 1 . .
    C C6 0.5806(4) 0.1092(2) 0.4952(2) 0.0295(8) Uani d 1 . .
    C C7 0.3761(4) 0.1172(3) 0.4054(3) 0.0379(10) Uani d 1 . .
    H H7A 0.3329 0.1153 0.4428 0.045 Uiso calc 1 . .
    C C8 0.3336(4) 0.1219(3) 0.3234(3) 0.0389(10) Uani d 1 . .
    H H8A 0.2572 0.1237 0.2943 0.047 Uiso calc 1 . .
    C C9 0.4292(3) 0.1233(2) 0.2927(2) 0.0301(8) Uani d 1 . .
    H H9A 0.4269 0.1262 0.2381 0.036 Uiso calc 1 . .
    C C10 0.7152(3) 0.2476(2) 0.3880(2) 0.0280(8) Uani d 1 . .
    C C11 0.6328(4) 0.3117(2) 0.3775(2) 0.0296(8) Uani d 1 . .
    H H11A 0.5559 0.2964 0.3638 0.036 Uiso calc 1 . .
    C C12 0.6627(4) 0.3982(3) 0.3869(3) 0.0387(10) Uani d 1 . .
    H H12A 0.6058 0.4399 0.3784 0.046 Uiso calc 1 . .
    C C13 0.7757(5) 0.4221(3) 0.4087(3) 0.0512(13) Uani d 1 . .
    H H13A 0.7950 0.4800 0.4149 0.061 Uiso calc 1 . .
    C C14 0.8604(5) 0.3609(3) 0.4213(4) 0.0572(14) Uani d 1 . .
    H H14A 0.9371 0.3767 0.4369 0.069 Uiso calc 1 . .
    C C15 0.8290(4) 0.2753(3) 0.4102(3) 0.0383(10) Uani d 1 . .
    C C16 1.0249(4) 0.2038(3) 0.4437(4) 0.0682(18) Uani d 1 . .
    H H16A 1.0740 0.2498 0.4615 0.082 Uiso calc 1 . .
    C C17 1.0564(4) 0.1195(3) 0.4393(4) 0.0653(17) Uani d 1 . .
    H H17A 1.1302 0.0973 0.4536 0.078 Uiso calc 1 . .
    C C18 0.9556(4) 0.0745(3) 0.4092(3) 0.0451(11) Uani d 1 . .
    H H18A 0.9506 0.0156 0.3996 0.054 Uiso calc 1 . .
    C C19 0.6751(3) 0.1585(2) 0.1718(2) 0.0290(8) Uani d 1 . .
    H H19A 0.6762 0.2183 0.1736 0.035 Uiso calc 1 . .
    C C20 0.6659(4) 0.1168(3) 0.0978(2) 0.0353(9) Uani d 1 . .
    H H20A 0.6611 0.1492 0.0515 0.042 Uiso calc 1 . .
    C C21 0.6641(4) 0.0293(3) 0.0932(2) 0.0369(9) Uani d 1 . .
    H H21A 0.6585 0.0019 0.0441 0.044 Uiso calc 1 . .
    C C22 0.6709(3) -0.0195(2) 0.1641(2) 0.0292(8) Uani d 1 . .
    C C23 0.6710(4) -0.1098(3) 0.1724(3) 0.0398(10) Uani d 1 . .
    H H23A 0.6657 -0.1451 0.1278 0.048 Uiso calc 1 . .
    C C24 0.6790(4) -0.1446(3) 0.2465(3) 0.0420(11) Uani d 1 . .
    H H24A 0.6796 -0.2041 0.2526 0.050 Uiso calc 1 . .
    C C25 0.6864(4) -0.0915(2) 0.3141(2) 0.0303(8) Uani d 1 . .
    H H25A 0.6913 -0.1167 0.3640 0.036 Uiso calc 1 . .
    C C26 0.6794(3) 0.0278(2) 0.2341(2) 0.0231(7) Uani d 1 . .
    P P1 0.33055(9) 0.18918(6) 0.06223(6) 0.0258(2) Uani d 1 . .
    F F1 0.42475(18) 0.23551(13) 0.13286(12) 0.0291(5) Uani d 1 . .
    F F2 0.2498(2) 0.17991(17) 0.12174(15) 0.0450(6) Uani d 1 . .
    F F3 0.4115(2) 0.20007(16) 0.00312(14) 0.0392(6) Uani d 1 . .
    F F4 0.3873(2) 0.09807(14) 0.09090(15) 0.0417(6) Uani d 1 . .
    F F5 0.2744(2) 0.28140(14) 0.03324(14) 0.0372(5) Uani d 1 . .
    F F6 0.2350(2) 0.14372(16) -0.00851(15) 0.0435(6) Uani d 1 . .
    Cl Cl1 -0.0040(4) 0.7352(5) 0.2789(3) 0.279(3) Uani d 1 . .
    Cl Cl2 0.0137(4) 0.5589(5) 0.3252(4) 0.302(3) Uani d 1 . .
    C C27 0.0177(11) 0.6755(13) 0.3551(10) 0.214(8) Uani d 1 . .
    H H27A -0.0402 0.6863 0.3836 0.256 Uiso calc 1 . .
    H H27B 0.0918 0.6888 0.3915 0.256 Uiso calc 1 . .
loop_
    _atom_site_aniso_label
    _atom_site_aniso_U_11
    _atom_site_aniso_U_22
    _atom_site_aniso_U_33
    _atom_site_aniso_U_12
    _atom_site_aniso_U_13
    _atom_site_aniso_U_23
    Ir1 0.02483(8) 0.01435(7) 0.02045(8) -0.00010(5) 0.00159(5) -0.00110(5)
    N1 0.0284(16) 0.0174(14) 0.0222(15) 0.0003(12) 0.0064(12) 0.0015(11)
    N2 0.0368(18) 0.0195(15) 0.0300(17) 0.0019(13) 0.0133(14) 0.0004(12)
    N3 0.0291(17) 0.0183(15) 0.046(2) -0.0023(13) 0.0033(15) -0.0015(14)
    N4 0.0296(19) 0.0245(17) 0.070(3) -0.0053(15) -0.0045(18) -0.0040(17)
    N5 0.0264(16) 0.0185(14) 0.0221(15) -0.0024(12) 0.0025(12) -0.0014(11)
    N6 0.0253(15) 0.0186(14) 0.0250(15) 0.0012(12) 0.0071(12) 0.0016(11)
    C1 0.038(2) 0.0158(16) 0.0241(18) 0.0026(15) 0.0014(16) -0.0021(13)
    C2 0.059(3) 0.028(2) 0.030(2) 0.0075(19) -0.007(2) -0.0012(16)
    C3 0.102(5) 0.031(2) 0.021(2) 0.012(3) -0.004(2) 0.0003(17)
    C4 0.110(5) 0.028(2) 0.026(2) 0.012(3) 0.021(3) 0.0009(17)
    C5 0.078(3) 0.027(2) 0.033(2) 0.008(2) 0.026(2) 0.0020(17)
    C6 0.049(2) 0.0155(17) 0.0236(18) 0.0025(16) 0.0089(17) -0.0006(13)
    C7 0.033(2) 0.030(2) 0.056(3) 0.0010(17) 0.021(2) 0.0007(18)
    C8 0.027(2) 0.029(2) 0.058(3) 0.0014(17) 0.0057(19) 0.0043(19)
    C9 0.029(2) 0.0230(18) 0.034(2) 0.0001(15) 0.0000(16) 0.0030(15)
    C10 0.041(2) 0.0170(17) 0.0242(18) 0.0010(15) 0.0048(16) -0.0019(13)
    C11 0.043(2) 0.0205(18) 0.0253(19) 0.0011(16) 0.0093(17) -0.0020(14)
    C12 0.058(3) 0.0200(19) 0.038(2) 0.0073(18) 0.013(2) -0.0022(16)
    C13 0.062(3) 0.018(2) 0.071(3) -0.005(2) 0.012(3) -0.007(2)
    C14 0.051(3) 0.029(2) 0.085(4) -0.013(2) 0.008(3) -0.009(2)
    C15 0.035(2) 0.0201(19) 0.052(3) -0.0029(17) -0.002(2) -0.0036(17)
    C16 0.031(3) 0.039(3) 0.119(5) -0.008(2) -0.008(3) -0.006(3)
    C17 0.027(2) 0.045(3) 0.111(5) 0.004(2) -0.005(3) -0.002(3)
    C18 0.033(2) 0.028(2) 0.068(3) 0.0030(18) 0.003(2) -0.001(2)
    C19 0.032(2) 0.0225(18) 0.033(2) 0.0021(15) 0.0094(17) 0.0082(15)
    C20 0.044(2) 0.038(2) 0.0251(19) 0.0044(19) 0.0111(18) 0.0101(16)
    C21 0.050(3) 0.037(2) 0.0234(19) -0.0016(19) 0.0101(18) -0.0004(16)
    C22 0.036(2) 0.0276(19) 0.0232(18) -0.0051(16) 0.0061(16) -0.0022(15)
    C23 0.066(3) 0.028(2) 0.028(2) -0.008(2) 0.015(2) -0.0095(16)
    C24 0.074(3) 0.0171(18) 0.036(2) -0.008(2) 0.018(2) -0.0052(16)
    C25 0.045(2) 0.0189(17) 0.0273(19) -0.0042(16) 0.0102(18) 0.0030(14)
    C26 0.0269(19) 0.0199(17) 0.0215(17) -0.0008(14) 0.0046(14) 0.0018(13)
    P1 0.0312(5) 0.0184(4) 0.0244(5) 0.0010(4) 0.0015(4) -0.0036(3)
    F1 0.0335(12) 0.0243(11) 0.0242(11) -0.0019(9) -0.0015(9) -0.0027(8)
    F2 0.0416(14) 0.0511(16) 0.0445(15) -0.0082(12) 0.0155(12) -0.0054(12)
    F3 0.0461(15) 0.0417(14) 0.0311(12) 0.0004(11) 0.0122(11) -0.0046(10)
    F4 0.0535(16) 0.0168(11) 0.0486(15) 0.0020(10) 0.0023(12) 0.0010(10)
    F5 0.0427(14) 0.0249(11) 0.0362(13) 0.0089(10) -0.0035(11) -0.0021(9)
    F6 0.0433(14) 0.0369(13) 0.0396(14) -0.0039(11) -0.0077(11) -0.0148(11)
    Cl1 0.177(4) 0.470(9) 0.169(4) -0.139(5) 0.008(3) 0.032(5)
    Cl2 0.106(3) 0.407(9) 0.381(8) -0.022(4) 0.043(4) 0.061(7)
    C27 0.116(10) 0.34(2) 0.197(15) 0.054(13) 0.065(10) 0.096(17)
_geom_special_details
;
 All esds (except the esd in the dihedral angle between two l.s. planes)
 are estimated using the full covariance matrix.  The cell esds are taken
 into account individually in the estimation of esds in distances, angles
 and torsion angles; correlations between esds in cell parameters are only
 used when they are defined by crystal symmetry.  An approximate (isotropic)
 treatment of cell esds is used for estimating esds involving l.s. planes.
;
loop_
    _geom_bond_atom_site_label_1
    _geom_bond_atom_site_label_2
    _geom_bond_site_symmetry_2
    _geom_bond_distance
    _geom_bond_publ_flag
    Ir1 C10 . 1.999(4) ?
    Ir1 N3 . 2.010(3) ?
    Ir1 N1 . 2.015(3) ?
    Ir1 C1 . 2.016(4) ?
    Ir1 N6 . 2.183(3) ?
    Ir1 N5 . 2.232(3) ?
    N1 C9 . 1.333(5) ?
    N1 N2 . 1.361(4) ?
    N2 C7 . 1.344(5) ?
    N2 C6 . 1.424(5) ?
    N3 C18 . 1.333(5) ?
    N3 N4 . 1.364(4) ?
    N4 C16 . 1.336(6) ?
    N4 C15 . 1.428(5) ?
    N5 C25 . 1.317(5) ?
    N5 C26 . 1.366(4) ?
    N6 C19 . 1.319(5) ?
    N6 C26 . 1.355(4) ?
    C1 C2 . 1.394(6) ?
    C1 C6 . 1.397(6) ?
    C2 C3 . 1.396(7) ?
    C2 H2A . 0.9300 ?
    C3 C4 . 1.372(8) ?
    C3 H3A . 0.9300 ?
    C4 C5 . 1.378(7) ?
    C4 H4A . 0.9300 ?
    C5 C6 . 1.396(6) ?
    C5 H5A . 0.9300 ?
    C7 C8 . 1.366(7) ?
    C7 H7A . 0.9300 ?
    C8 C9 . 1.394(6) ?
    C8 H8A . 0.9300 ?
    C9 H9A . 0.9300 ?
    C10 C11 . 1.388(5) ?
    C10 C15 . 1.398(6) ?
    C11 C12 . 1.391(5) ?
    C11 H11A . 0.9300 ?
    C12 C13 . 1.373(7) ?
    C12 H12A . 0.9300 ?
    C13 C14 . 1.374(7) ?
    C13 H13A . 0.9300 ?
    C14 C15 . 1.384(6) ?
    C14 H14A . 0.9300 ?
    C16 C17 . 1.372(7) ?
    C16 H16A . 0.9300 ?
    C17 C18 . 1.385(6) ?
    C17 H17A . 0.9300 ?
    C18 H18A . 0.9300 ?
    C19 C20 . 1.404(6) ?
    C19 H19A . 0.9300 ?
    C20 C21 . 1.363(6) ?
    C20 H20A . 0.9300 ?
    C21 C22 . 1.418(5) ?
    C21 H21A . 0.9300 ?
    C22 C26 . 1.390(5) ?
    C22 C23 . 1.411(5) ?
    C23 C24 . 1.363(6) ?
    C23 H23A . 0.9300 ?
    C24 C25 . 1.407(5) ?
    C24 H24A . 0.9300 ?
    C25 H25A . 0.9300 ?
    P1 F4 . 1.595(2) ?
    P1 F3 . 1.595(3) ?
    P1 F2 . 1.597(3) ?
    P1 F1 . 1.600(2) ?
    P1 F6 . 1.604(2) ?
    P1 F5 . 1.609(2) ?
    Cl1 C27 . 1.567(14) ?
    Cl2 C27 . 1.882(19) ?
    C27 H27A . 0.9700 ?
    C27 H27B . 0.9700 ?
loop_
    _geom_angle_atom_site_label_1
    _geom_angle_atom_site_label_2
    _geom_angle_atom_site_label_3
    _geom_angle_site_symmetry_1
    _geom_angle_site_symmetry_3
    _geom_angle
    _geom_angle_publ_flag
    C10 Ir1 N3 . . 80.52(14) ?
    C10 Ir1 N1 . . 96.21(14) ?
    N3 Ir1 N1 . . 173.28(13) ?
    C10 Ir1 C1 . . 87.88(14) ?
    N3 Ir1 C1 . . 93.67(15) ?
    N1 Ir1 C1 . . 80.29(14) ?
    C10 Ir1 N6 . . 101.05(13) ?
    N3 Ir1 N6 . . 92.10(13) ?
    N1 Ir1 N6 . . 94.29(11) ?
    C1 Ir1 N6 . . 170.06(13) ?
    C10 Ir1 N5 . . 161.07(13) ?
    N3 Ir1 N5 . . 94.28(12) ?
    N1 Ir1 N5 . . 90.63(11) ?
    C1 Ir1 N5 . . 110.71(12) ?
    N6 Ir1 N5 . . 60.74(10) ?
    C9 N1 N2 . . 106.6(3) ?
    C9 N1 Ir1 . . 138.3(3) ?
    N2 N1 Ir1 . . 115.0(2) ?
    C7 N2 N1 . . 109.7(3) ?
    C7 N2 C6 . . 134.6(4) ?
    N1 N2 C6 . . 115.7(3) ?
    C18 N3 N4 . . 106.1(3) ?
    C18 N3 Ir1 . . 138.4(3) ?
    N4 N3 Ir1 . . 114.9(2) ?
    C16 N4 N3 . . 110.3(4) ?
    C16 N4 C15 . . 134.2(4) ?
    N3 N4 C15 . . 115.5(3) ?
    C25 N5 C26 . . 117.6(3) ?
    C25 N5 Ir1 . . 149.1(3) ?
    C26 N5 Ir1 . . 93.3(2) ?
    C19 N6 C26 . . 117.9(3) ?
    C19 N6 Ir1 . . 146.3(3) ?
    C26 N6 Ir1 . . 95.8(2) ?
    C2 C1 C6 . . 115.7(4) ?
    C2 C1 Ir1 . . 130.2(3) ?
    C6 C1 Ir1 . . 114.1(3) ?
    C1 C2 C3 . . 121.1(5) ?
    C1 C2 H2A . . 119.5 ?
    C3 C2 H2A . . 119.5 ?
    C4 C3 C2 . . 121.1(5) ?
    C4 C3 H3A . . 119.5 ?
    C2 C3 H3A . . 119.5 ?
    C3 C4 C5 . . 120.2(4) ?
    C3 C4 H4A . . 119.9 ?
    C5 C4 H4A . . 119.9 ?
    C4 C5 C6 . . 117.8(5) ?
    C4 C5 H5A . . 121.1 ?
    C6 C5 H5A . . 121.1 ?
    C5 C6 C1 . . 124.1(4) ?
    C5 C6 N2 . . 121.1(4) ?
    C1 C6 N2 . . 114.8(3) ?
    N2 C7 C8 . . 108.4(4) ?
    N2 C7 H7A . . 125.8 ?
    C8 C7 H7A . . 125.8 ?
    C7 C8 C9 . . 105.4(4) ?
    C7 C8 H8A . . 127.3 ?
    C9 C8 H8A . . 127.3 ?
    N1 C9 C8 . . 109.9(4) ?
    N1 C9 H9A . . 125.1 ?
    C8 C9 H9A . . 125.1 ?
    C11 C10 C15 . . 116.0(3) ?
    C11 C10 Ir1 . . 129.2(3) ?
    C15 C10 Ir1 . . 114.7(3) ?
    C10 C11 C12 . . 121.5(4) ?
    C10 C11 H11A . . 119.2 ?
    C12 C11 H11A . . 119.2 ?
    C13 C12 C11 . . 120.2(4) ?
    C13 C12 H12A . . 119.9 ?
    C11 C12 H12A . . 119.9 ?
    C12 C13 C14 . . 120.4(4) ?
    C12 C13 H13A . . 119.8 ?
    C14 C13 H13A . . 119.8 ?
    C13 C14 C15 . . 118.5(5) ?
    C13 C14 H14A . . 120.7 ?
    C15 C14 H14A . . 120.7 ?
    C14 C15 C10 . . 123.3(4) ?
    C14 C15 N4 . . 122.4(4) ?
    C10 C15 N4 . . 114.2(3) ?
    N4 C16 C17 . . 107.7(4) ?
    N4 C16 H16A . . 126.1 ?
    C17 C16 H16A . . 126.1 ?
    C16 C17 C18 . . 105.7(4) ?
    C16 C17 H17A . . 127.1 ?
    C18 C17 H17A . . 127.1 ?
    N3 C18 C17 . . 110.1(4) ?
    N3 C18 H18A . . 125.0 ?
    C17 C18 H18A . . 125.0 ?
    N6 C19 C20 . . 121.4(3) ?
    N6 C19 H19A . . 119.3 ?
    C20 C19 H19A . . 119.3 ?
    C21 C20 C19 . . 120.7(4) ?
    C21 C20 H20A . . 119.7 ?
    C19 C20 H20A . . 119.7 ?
    C20 C21 C22 . . 119.2(4) ?
    C20 C21 H21A . . 120.4 ?
    C22 C21 H21A . . 120.4 ?
    C26 C22 C23 . . 116.2(3) ?
    C26 C22 C21 . . 115.6(3) ?
    C23 C22 C21 . . 128.1(4) ?
    C24 C23 C22 . . 119.1(4) ?
    C24 C23 H23A . . 120.4 ?
    C22 C23 H23A . . 120.4 ?
    C23 C24 C25 . . 120.6(4) ?
    C23 C24 H24A . . 119.7 ?
    C25 C24 H24A . . 119.7 ?
    N5 C25 C24 . . 121.8(4) ?
    N5 C25 H25A . . 119.1 ?
    C24 C25 H25A . . 119.1 ?
    N6 C26 N5 . . 110.2(3) ?
    N6 C26 C22 . . 125.1(3) ?
    N5 C26 C22 . . 124.6(3) ?
    F4 P1 F3 . . 90.16(14) ?
    F4 P1 F2 . . 90.57(15) ?
    F3 P1 F2 . . 179.07(15) ?
    F4 P1 F1 . . 90.17(12) ?
    F3 P1 F1 . . 89.89(13) ?
    F2 P1 F1 . . 89.53(13) ?
    F4 P1 F6 . . 90.47(13) ?
    F3 P1 F6 . . 90.46(14) ?
    F2 P1 F6 . . 90.11(14) ?
    F1 P1 F6 . . 179.27(14) ?
    F4 P1 F5 . . 179.49(15) ?
    F3 P1 F5 . . 89.43(14) ?
    F2 P1 F5 . . 89.85(14) ?
    F1 P1 F5 . . 89.54(12) ?
    F6 P1 F5 . . 89.83(13) ?
    Cl1 C27 Cl2 . . 110.9(11) ?
    Cl1 C27 H27A . . 109.5 ?
    Cl2 C27 H27A . . 109.5 ?
    Cl1 C27 H27B . . 109.5 ?
    Cl2 C27 H27B . . 109.5 ?
    H27A C27 H27B . . 108.1 ?
loop_
    _geom_torsion_atom_site_label_1
    _geom_torsion_atom_site_label_2
    _geom_torsion_atom_site_label_3
    _geom_torsion_atom_site_label_4
    _geom_torsion_site_symmetry_1
    _geom_torsion_site_symmetry_2
    _geom_torsion_site_symmetry_3
    _geom_torsion_site_symmetry_4
    _geom_torsion
    _geom_torsion_publ_flag
    C9 N1 N2 C7 . . . . -0.1(4) ?
    Ir1 N1 N2 C7 . . . . 178.7(2) ?
    C9 N1 N2 C6 . . . . 178.2(3) ?
    Ir1 N1 N2 C6 . . . . -3.0(4) ?
    C18 N3 N4 C16 . . . . 0.1(6) ?
    Ir1 N3 N4 C16 . . . . 173.1(4) ?
    C18 N3 N4 C15 . . . . -178.5(4) ?
    Ir1 N3 N4 C15 . . . . -5.4(5) ?
    C6 C1 C2 C3 . . . . 0.2(6) ?
    Ir1 C1 C2 C3 . . . . 177.0(3) ?
    C1 C2 C3 C4 . . . . -0.3(7) ?
    C2 C3 C4 C5 . . . . 0.3(7) ?
    C3 C4 C5 C6 . . . . -0.2(6) ?
    C4 C5 C6 C1 . . . . 0.1(6) ?
    C4 C5 C6 N2 . . . . -179.4(4) ?
    C2 C1 C6 C5 . . . . -0.1(5) ?
    Ir1 C1 C6 C5 . . . . -177.4(3) ?
    C2 C1 C6 N2 . . . . 179.4(3) ?
    Ir1 C1 C6 N2 . . . . 2.2(4) ?
    C7 N2 C6 C5 . . . . -2.1(6) ?
    N1 N2 C6 C5 . . . . -179.9(3) ?
    C7 N2 C6 C1 . . . . 178.3(4) ?
    N1 N2 C6 C1 . . . . 0.5(4) ?
    N1 N2 C7 C8 . . . . 0.0(4) ?
    C6 N2 C7 C8 . . . . -177.8(4) ?
    N2 C7 C8 C9 . . . . 0.0(4) ?
    N2 N1 C9 C8 . . . . 0.1(4) ?
    Ir1 N1 C9 C8 . . . . -178.2(3) ?
    C7 C8 C9 N1 . . . . -0.1(4) ?
    C15 C10 C11 C12 . . . . 1.4(6) ?
    Ir1 C10 C11 C12 . . . . -173.6(3) ?
    C10 C11 C12 C13 . . . . -1.4(6) ?
    C11 C12 C13 C14 . . . . 0.1(8) ?
    C12 C13 C14 C15 . . . . 1.1(8) ?
    C13 C14 C15 C10 . . . . -1.0(8) ?
    C13 C14 C15 N4 . . . . 176.6(5) ?
    C11 C10 C15 C14 . . . . -0.3(7) ?
    Ir1 C10 C15 C14 . . . . 175.5(4) ?
    C11 C10 C15 N4 . . . . -178.0(4) ?
    Ir1 C10 C15 N4 . . . . -2.2(5) ?
    C16 N4 C15 C14 . . . . 9.1(9) ?
    N3 N4 C15 C14 . . . . -172.8(5) ?
    C16 N4 C15 C10 . . . . -173.1(6) ?
    N3 N4 C15 C10 . . . . 5.0(6) ?
    N3 N4 C16 C17 . . . . -0.2(7) ?
    C15 N4 C16 C17 . . . . 177.9(6) ?
    N4 C16 C17 C18 . . . . 0.3(8) ?
    N4 N3 C18 C17 . . . . 0.1(6) ?
    Ir1 N3 C18 C17 . . . . -170.4(4) ?
    C16 C17 C18 N3 . . . . -0.3(7) ?
    C26 N6 C19 C20 . . . . -0.5(6) ?
    Ir1 N6 C19 C20 . . . . -178.8(3) ?
    N6 C19 C20 C21 . . . . 0.0(7) ?
    C19 C20 C21 C22 . . . . 0.4(7) ?
    C20 C21 C22 C26 . . . . -0.2(6) ?
    C20 C21 C22 C23 . . . . -179.6(5) ?
    C26 C22 C23 C24 . . . . 0.1(7) ?
    C21 C22 C23 C24 . . . . 179.5(5) ?
    C22 C23 C24 C25 . . . . 0.4(7) ?
    C26 N5 C25 C24 . . . . 0.0(6) ?
    Ir1 N5 C25 C24 . . . . -179.4(4) ?
    C23 C24 C25 N5 . . . . -0.5(7) ?
    C19 N6 C26 N5 . . . . -179.5(3) ?
    Ir1 N6 C26 N5 . . . . -0.5(3) ?
    C19 N6 C26 C22 . . . . 0.7(6) ?
    Ir1 N6 C26 C22 . . . . 179.7(3) ?
    C25 N5 C26 N6 . . . . -179.2(3) ?
    Ir1 N5 C26 N6 . . . . 0.5(3) ?
    C25 N5 C26 C22 . . . . 0.6(6) ?
    Ir1 N5 C26 C22 . . . . -179.7(3) ?
    C23 C22 C26 N6 . . . . 179.1(4) ?
    C21 C22 C26 N6 . . . . -0.3(6) ?
    C23 C22 C26 N5 . . . . -0.6(6) ?
    C21 C22 C26 N5 . . . . 179.9(4) ?
loop_
    _geom_hbond_atom_site_label_D
    _geom_hbond_atom_site_label_H
    _geom_hbond_atom_site_label_A
    _geom_hbond_site_symmetry_A
    _geom_hbond_distance_DH
    _geom_hbond_distance_HA
    _geom_hbond_distance_DA
    _geom_hbond_angle_DHA
    C9 H9A F1 . 0.93 2.47 3.239(4) 139.5
    C9 H9A F4 . 0.93 2.48 3.386(5) 164.1
    C16 H16A F5 4_666 0.93 2.46 3.018(5) 118.2
    C16 H16A F6 4_666 0.93 2.51 3.418(6) 166.5
    C7 H7A F5 4_566 0.93 2.46 3.201(5) 136.2
    C25 H25A F5 2_645 0.93 2.32 3.215(4) 160.2
    C27 H27A F2 2 0.97 2.52 3.370(13) 146.3
_shelx_space_group_comment
;
The symmetry employed for this shelxl refinement is uniquely defined
by the following loop, which should always be used as a source of
symmetry information in preference to the above space-group names.
They are only intended as comments.
;
_shelx_estimated_absorpt_T_min     0.395
_shelx_estimated_absorpt_T_max     0.462
_shelx_hkl_file
;
  -2   0   0 6255.14 139.239   1
  -2   0   0 6375.52 139.146   2
   2   0   0 6364.45 139.385   1
   2   0   0 6322.48 139.172   2
   4   0   0 365.431 13.5196   2
   4   0   0 366.137 13.5405   1
  -4   0   0 433.895 13.6755   2
  -4   0   0 380.308 13.3467   1
  -5   0   0 5462.93 122.277   1
   5   0   0 5364.99 122.168   2
   5   0   0 5432.97 122.681   1
  -5   0   0 5328.93 122.014   2
   6   0   0 3139.40 74.9414   2
   6   0   0 3159.63 75.3270   1
  -6   0   0 3132.58 74.6387   2
  -6   0   0 3193.89 74.8543   1
  -7   0   0 1807.55 45.6901   1
  -7   0   0 1743.19 45.5069   2
   7   0   0 1712.93 45.9111   1
   7   0   0 1718.64 45.6726   2
   8   0   0 3097.52 77.2321   1
  -8   0   0 3144.23 76.7666   2
   8   0   0 3128.45 77.2344   2
  -8   0   0 3245.79 77.0064   1
  -9   0   0 317.570 19.8335   2
  -9   0   0 327.704 19.5138   1
   9   0   0 335.243 20.5215   2
   9   0   0 352.526 20.2088   1
  10   0   0 1285.71 40.0382   1
  10   0   0 1196.32 41.0603   2
 -10   0   0 1288.40 38.8703   1
 -10   0   0 1241.33 39.2682   2
  11   0   0 1563.20 47.4842   1
 -11   0   0 1472.82 46.5019   2
 -11   0   0 1610.41 48.0254   1
  11   0   0 1537.18 47.7721   2
  12   0   0 60.7689 12.9397   1
 -12   0   0 29.0513 12.3674   1
  12   0   0 12.0699 12.6860   2
 -12   0   0 31.5176 12.3277   2
  13   0   0 586.289 34.2282   2
 -13   0   0 580.988 32.4686   2
  14   0   0 66.0826 17.5019   1
 -14   0   0 69.2665 16.0427   2
  14   0   0 30.3825 16.9661   2
   2  -1   0 21.2890 3.07738   1
  -2  -1   0 29.7735 3.41524   2
   2  -1   0 24.9485 3.32060   2
  -2  -1   0 28.5876 2.91031   1
  -2   1   0 24.3096 3.26553   2
  -2   1   0 24.7343 3.22362   1
   2   1   0 31.8681 3.30262   1
   2   1   0 29.4362 3.55531   2
  -3  -1   0 672.896 18.3224   2
   3  -1   0 673.673 17.7079   2
  -3  -1   0 644.315 17.1245   1
   3  -1   0 622.292 18.6188   1
  -3   1   0 656.623 18.7762   1
   3   1   0 640.525 17.4935   1
   3   1   0 644.182 17.7174   2
  -3   1   0 681.769 17.7417   2
   4  -1   0 2226.03 55.1059   1
   4  -1   0 2401.57 54.3948   2
  -4  -1   0 2304.16 53.6686   1
  -4  -1   0 2325.26 54.2643   2
  -4   1   0 2344.88 55.1377   1
  -4   1   0 2312.64 54.0538   2
   4   1   0 2258.13 54.1904   2
   4   1   0 2272.91 54.0255   1
  -5  -1   0 802.483 23.0159   2
   5  -1   0 778.756 23.7465   1
  -5  -1   0 796.349 22.1679   1
   5  -1   0 793.899 23.0732   2
  -5   1   0 776.307 22.4841   2
   5   1   0 755.815 22.7950   2
  -5   1   0 803.482 23.5005   1
   5   1   0 777.692 22.5482   1
   6  -1   0 2055.85 51.3860   1
  -6  -1   0 2035.24 49.6672   1
  -6  -1   0 2005.38 50.2962   2
   6  -1   0 2024.45 50.5595   2
   6   1   0 1980.23 50.4357   2
   6   1   0 2096.11 50.3996   1
  -6   1   0 1970.35 50.7416   1
  -6   1   0 1971.95 49.9601   2
  -7  -1   0 1281.17 36.5671   2
   7  -1   0 1353.04 37.0301   2
   7  -1   0 1291.14 37.6273   1
  -7  -1   0 1342.54 35.9790   1
   7   1   0 1313.54 36.9851   2
   7   1   0 1370.28 36.7134   1
  -7   1   0 1318.56 36.3546   2
  -7   1   0 1314.61 37.2140   1
  -8  -1   0 35.9162 7.82855   2
   8  -1   0 42.3828 8.54425   2
   8  -1   0 38.5770 8.75588   1
  -8  -1   0 36.7791 7.57413   1
  -8   1   0 41.3325 8.40960   1
   8   1   0 27.4931 7.91202   2
   8   1   0 42.4686 7.92540   1
  -8   1   0 39.1085 7.41612   2
   9  -1   0 897.332 31.0381   2
  -9  -1   0 893.773 30.5806   2
   9  -1   0 892.610 31.8247   1
  -9  -1   0 883.576 29.4583   1
  -9   1   0 894.518 30.9648   1
  -9   1   0 910.853 30.4632   2
   9   1   0 868.741 30.2234   1
   9   1   0 874.271 31.1473   2
 -10  -1   0 2.00213 8.54723   1
  10  -1   0 -0.8918 9.96605   2
 -10  -1   0 1.92788 9.11761   2
  10  -1   0 23.7985 10.6656   1
 -10   1   0 14.9511 8.99638   2
  10   1   0 11.6684 9.46797   1
 -10   1   0 1.10107 9.79846   1
  10   1   0 13.2746 11.7129   2
  11  -1   0 660.502 30.7106   2
  11  -1   0 719.309 47.7901   1
 -11  -1   0 659.962 28.7375   1
 -11  -1   0 692.200 31.0773   2
 -11   1   0 733.732 31.4202   1
 -11   1   0 686.746 30.3349   2
  11   1   0 703.244 31.4148   2
  11   1   0 746.692 30.1344   1
  12  -1   0 376.697 28.0597   2
  12  -1   0 355.478 27.5863   1
 -12  -1   0 409.255 27.7494   2
 -12   1   0 388.931 26.9449   2
  12   1   0 372.775 26.1995   1
 -12   1   0 313.113 26.0394   1
  12   1   0 379.243 27.4686   2
 -13  -1   0 45.0782 13.9479   2
  13  -1   0 20.1654 12.1648   1
  13  -1   0 48.4281 15.9758   2
  13   1   0 62.4349 17.1876   1
 -13   1   0 69.1579 15.2306   1
  13   1   0 44.3426 16.1738   2
 -13   1   0 33.0248 13.9253   2
  14  -1   0 363.754 33.9073   1
  14  -1   0 352.240 33.0116   2
 -14  -1   0 405.208 33.2781   2
  14   1   0 271.549 31.1637   1
  14   1   0 388.888 34.3238   2
 -14   1   0 421.201 32.6984   2
   1  -2   0 110.020 6.19273   1
   1   2   0 119.317 4.23408   2
  -1   2   0 114.396 5.27901   1
   2  -2   0 108.411 4.82994   2
  -2  -2   0 111.509 5.02642   2
  -2   2   0 117.337 4.94762   2
  -2   2   0 107.550 6.81972   1
   2   2   0 104.974 5.07168   2
   2   2   0 108.736 3.91012   1
   3  -2   0 51.1695 5.75721   1
   3  -2   0 53.6894 5.31181   2
  -3  -2   0 57.0571 5.47852   2
  -3  -2   0 54.2268 4.24051   1
   3   2   0 59.5011 5.65452   2
  -3   2   0 53.7536 5.00618   2
   3   2   0 52.8438 4.91219   1
  -3   2   0 36.5549 4.76518   1
  -4  -2   0 27.0981 3.88308   2
  -4  -2   0 31.7298 3.72006   1
   4  -2   0 29.3037 4.19137   2
   4  -2   0 36.7995 5.68173   1
  -4   2   0 28.0749 5.50286   1
   4   2   0 33.8963 4.53618   2
   4   2   0 36.7576 4.35641   1
  -4   2   0 44.0551 6.02824   2
  -5  -2   0 98.7638 7.60133   1
  -5  -2   0 114.906 8.99525   2
   5  -2   0 120.064 10.6450   1
   5  -2   0 116.694 9.15843   2
  -5   2   0 113.004 8.51815   2
  -5   2   0 102.763 10.1135   1
   5   2   0 113.555 9.23792   2
   5   2   0 118.093 8.42523   1
   6  -2   0 357.381 15.2344   2
   6  -2   0 333.590 16.4012   1
  -6  -2   0 341.299 14.9174   2
  -6  -2   0 333.520 13.3915   1
   6   2   0 332.116 15.0594   2
  -6   2   0 320.817 14.3507   2
   6   2   0 340.851 14.3255   1
  -6   2   0 319.283 15.9498   1
   7  -2   0 116.997 13.1141   2
  -7  -2   0 117.593 10.7768   1
  -7  -2   0 113.646 12.5903   2
   7  -2   0 141.055 13.7353   1
   7   2   0 118.784 11.4358   1
  -7   2   0 94.3604 11.6343   2
  -7   2   0 106.095 13.3105   1
   7   2   0 101.480 12.6513   2
  -8  -2   0 34.4662 7.79104   2
   8  -2   0 26.1277 8.23058   2
  -8  -2   0 26.6970 6.90814   1
   8  -2   0 24.8893 8.79209   1
  -8   2   0 30.8420 7.78970   2
   8   2   0 18.8443 7.25978   1
  -8   2   0 13.3440 7.95571   1
   8   2   0 29.0770 8.34868   2
   9  -2   0 -5.2436 8.77840   1
   9  -2   0 2.90123 8.25375   2
  -9  -2   0 4.94992 8.30211   2
  -9  -2   0 7.28121 7.44807   1
  -9   2   0 12.7415 9.04371   1
   9   2   0 11.0110 7.70597   1
   9   2   0 9.18229 8.94670   2
  -9   2   0 4.40161 7.44585   2
 -10  -2   0 7.66721 11.1441   2
  10  -2   0 7.26200 11.4940   2
 -10  -2   0 8.67819 8.35369   1
  10  -2   0 5.94430 10.0173   1
 -10   2   0 13.3100 8.91292   2
 -10   2   0 9.43783 10.0490   1
  10   2   0 12.3694 8.99918   1
 -11  -2   0 21.6774 11.4353   2
  11  -2   0 25.6427 11.3630   2
  11  -2   0 39.6627 12.7966   1
  11   2   0 44.6618 12.2064   2
 -11   2   0 26.9154 12.0180   1
 -11   2   0 24.1831 10.7100   2
  11   2   0 34.3505 10.7919   1
 -12  -2   0 35.9427 12.8514   2
  12  -2   0 18.2139 13.0864   2
 -12   2   0 34.2227 12.1902   2
 -12   2   0 17.1895 12.9873   1
  12   2   0 35.7010 13.4304   1
  12   2   0 20.1890 13.4617   2
 -13  -2   0 37.5680 14.3652   2
  13  -2   0 7.83133 14.6680   2
  13  -2   0 27.1480 14.7908   1
 -13   2   0 -1.0103 13.9513   1
  13   2   0 47.9084 13.2186   1
 -13   2   0 16.7427 14.0079   2
  13   2   0 -4.0309 14.5745   2
  14  -2   0 8.89953 16.3938   1
 -14  -2   0 4.17836 15.5936   2
  14  -2   0 -2.0903 16.5108   2
  14   2   0 16.2268 16.4080   1
 -14   2   0 -11.284 15.5093   1
 -14   2   0 18.5532 15.4997   2
  14   2   0 3.05413 16.5433   2
   0  -3   0 -1.4557 1.35843   2
   0  -3   0 -2.5758 1.42246   1
   0   3   0 -1.4146 1.40063   2
   0   3   0 0.30472 1.95435   1
   1  -3   0 7418.73 162.895   1
  -1   3   0 7351.33 163.156   1
   1   3   0 7449.88 162.078   2
   2  -3   0 2218.24 51.6144   1
  -2  -3   0 2256.20 49.9775   2
   2   3   0 2206.56 49.8950   2
  -2   3   0 2249.51 51.8669   1
   2   3   0 2065.98 48.1509   1
   3  -3   0 847.531 21.1206   2
  -3  -3   0 838.646 21.2238   2
   3  -3   0 785.030 23.1746   1
  -3   3   0 858.418 23.7387   1
   3   3   0 820.973 19.7759   1
   4  -3   0 2334.85 54.2821   2
  -4  -3   0 2322.95 54.3757   2
   4  -3   0 2246.14 56.6303   1
   4   3   0 2349.18 54.5585   2
   4   3   0 2308.85 53.4505   1
  -4   3   0 2377.94 54.3920   2
  -4   3   0 2367.92 57.0844   1
   5  -3   0 28.9373 6.41267   1
   5  -3   0 43.8220 5.33286   2
  -5  -3   0 37.5744 5.12220   2
   5   3   0 42.3065 5.31700   2
  -5   3   0 37.5502 5.23941   2
  -5   3   0 36.5200 6.66810   1
  -6  -3   0 1846.68 47.2722   2
   6  -3   0 1854.39 49.6912   1
   6  -3   0 1910.69 47.4787   2
  -6   3   0 1857.68 47.1882   2
  -6   3   0 1986.39 49.9010   1
   6   3   0 1927.91 46.5841   1
   6   3   0 1906.68 47.6901   2
   7  -3   0 1599.18 44.2623   1
  -7  -3   0 1564.88 41.8872   2
   7  -3   0 1572.52 41.9437   2
  -7  -3   0 1489.49 39.3538   1
   7   3   0 1574.52 40.6952   1
   7   3   0 1580.25 42.1047   2
  -7   3   0 1550.35 41.4895   2
  -7   3   0 1636.37 43.8488   1
   8  -3   0 241.330 17.1535   2
   8  -3   0 248.387 18.8599   1
  -8  -3   0 236.850 16.9891   2
   8   3   0 267.069 15.0003   1
   8   3   0 226.402 16.8295   2
  -8   3   0 231.090 17.8137   1
  -8   3   0 239.880 15.9049   2
  -9  -3   0 931.259 32.2508   2
   9  -3   0 934.231 32.3253   2
   9  -3   0 992.880 34.7892   1
  -9   3   0 967.549 33.3668   1
   9   3   0 916.007 32.3615   2
  -9   3   0 880.362 30.9896   2
   9   3   0 910.883 29.8948   1
 -10  -3   0 526.991 38.6568   2
  10  -3   0 498.305 38.3868   1
  10  -3   0 480.461 39.2652   2
 -10   3   0 524.140 36.7919   2
  10   3   0 540.964 28.4435   2
  10   3   0 597.961 24.2185   1
 -11  -3   0 365.872 25.2760   2
  11  -3   0 418.055 27.5750   1
  11  -3   0 361.911 25.1235   2
 -11   3   0 341.931 24.4876   2
  11   3   0 323.881 25.8267   2
  11   3   0 359.924 22.6208   1
 -11   3   0 354.384 26.2619   1
 -12  -3   0 372.386 28.0182   2
  12  -3   0 366.906 28.3214   2
  12   3   0 366.045 28.8944   2
 -12   3   0 329.724 28.0697   1
 -12   3   0 356.404 26.3750   2
  12   3   0 367.897 25.1108   1
 -13  -3   0 1.31543 14.0066   2
  13  -3   0 -6.1577 20.6371   1
  13  -3   0 -7.4572 16.4601   2
  13   3   0 12.2156 12.1397   1
  13   3   0 -8.1297 14.3492   2
 -13   3   0 0.18321 13.6963   1
 -13   3   0 -15.747 13.0670   2
  14  -3   0 156.351 20.7181   2
 -14  -3   0 155.999 20.4157   2
  14  -3   0 165.364 20.6551   1
 -14   3   0 177.366 21.2061   1
  14   3   0 182.041 21.3199   2
  -1  -4   0 3532.43 77.2491   1
   1  -4   0 3493.75 78.9601   2
   1  -4   0 3554.23 79.4010   1
   1   4   0 3480.13 77.5621   1
   1   4   0 3585.54 78.6576   2
  -1   4   0 3495.24 79.9045   1
  -2  -4   0 4208.01 97.8276   2
   2  -4   0 4521.33 99.7346   1
  -2   4   0 4501.04 100.076   1
   2   4   0 4373.73 97.8856   2
   3  -4   0 3656.77 82.4955   1
   3  -4   0 3527.62 79.8595   2
  -3  -4   0 3521.63 79.9877   2
  -3   4   0 3690.91 82.9105   1
   3   4   0 3472.71 79.8707   2
   3   4   0 3421.66 77.6025   1
   3   4   0 3514.61 77.8570   1
   4  -4   0 9.55234 5.04851   1
  -4  -4   0 15.4752 3.74868   2
   4  -4   0 13.9047 3.69466   2
   4   4   0 18.3034 3.06344   1
   4   4   0 13.9303 3.84538   2
  -4   4   0 12.8910 5.52523   1
  -5  -4   0 4405.44 102.560   2
   5  -4   0 4406.43 102.452   2
   5  -4   0 4438.40 105.554   1
  -5   4   0 4660.74 106.115   1
   5   4   0 4478.61 101.217   1
   5   4   0 4642.69 102.964   2
  -5   4   0 4550.05 102.648   2
   6  -4   0 1300.87 37.3838   1
   6  -4   0 1274.18 34.1217   2
  -6  -4   0 1271.21 34.2955   2
   6   4   0 1291.43 34.5030   2
   6   4   0 1281.41 32.7546   1
  -6   4   0 1265.60 34.0331   2
   7  -4   0 373.690 17.5251   2
  -7  -4   0 399.799 17.8221   2
   7  -4   0 440.668 21.2346   1
   7   4   0 407.167 18.2249   2
   7   4   0 438.507 16.1391   1
  -7   4   0 423.013 20.3741   1
  -7   4   0 418.305 17.7411   2
   8  -4   0 1467.08 41.2265   2
  -8  -4   0 1435.56 41.1532   2
   8  -4   0 1490.29 44.2227   1
  -8   4   0 1478.70 43.4376   1
  -8   4   0 1394.10 40.3696   2
   8   4   0 1470.87 41.3982   2
   8   4   0 1474.19 38.8820   1
   9  -4   0 21.1087 9.19553   2
   9  -4   0 9.43428 9.68797   1
  -9  -4   0 18.3451 9.23705   2
  -9   4   0 10.1886 8.15499   2
   9   4   0 11.3234 8.89472   2
  -9   4   0 13.1063 9.67896   1
   9   4   0 32.9607 7.86949   1
 -10  -4   0 944.734 34.9248   2
  10  -4   0 1049.19 37.5308   1
  10  -4   0 999.146 35.3005   2
 -10   4   0 902.057 34.3167   2
  10   4   0 979.457 31.4762   1
  10   4   0 979.493 35.3423   2
 -10   4   0 998.599 36.4430   1
  11  -4   0 886.477 35.8020   2
 -11  -4   0 873.575 35.6581   2
 -11   4   0 976.360 37.3006   1
 -11   4   0 912.171 35.2374   2
  11   4   0 905.393 31.8055   1
  11   4   0 944.744 36.7885   2
  12  -4   0 291.149 27.4582   2
 -12  -4   0 312.814 28.3094   2
 -12   4   0 311.356 27.0925   2
  12   4   0 324.207 23.4976   1
 -12   4   0 257.704 28.1894   1
  12   4   0 265.625 27.9658   2
  13  -4   0 796.181 40.2769   2
  13  -4   0 838.101 39.2557   1
 -13  -4   0 790.667 38.9671   2
  13   4   0 677.738 48.5290   1
 -13   4   0 735.710 38.5135   1
 -13   4   0 807.506 38.3762   2
  13   4   0 788.229 39.6619   2
  14  -4   0 -9.8267 17.2089   2
 -14  -4   0 22.6034 16.9662   2
  14  -4   0 43.8181 17.9596   1
  14   4   0 1.07834 14.2633   1
 -14   4   0 -15.182 16.1036   2
 -14   4   0 -19.368 16.0711   1
  14   4   0 -6.8950 17.1020   2
   0  -5   0 -4.8159 2.39033   1
   0  -5   0 -5.8002 2.23354   2
   0   5   0 -6.4230 2.92281   1
   0   5   0 -3.8476 2.23058   2
   1  -5   0 769.868 20.3961   1
  -1  -5   0 772.316 18.1610   1
   1   5   0 790.885 18.9697   1
  -1   5   0 763.279 21.2625   1
   2  -5   0 866.788 23.5986   1
  -2   5   0 872.945 24.3295   1
   2   5   0 831.764 21.7916   2
   3  -5   0 36.9264 5.87600   1
  -3  -5   0 44.6091 5.91317   2
  -3   5   0 39.6516 6.34276   1
   3   5   0 47.0258 5.82919   2
   4  -5   0 921.532 24.4547   2
   4  -5   0 896.325 27.4705   1
  -4  -5   0 922.879 24.5477   2
  -4   5   0 946.182 28.2901   1
   4   5   0 904.417 21.3142   1
   4   5   0 938.669 22.0221   1
   4   5   0 913.452 24.4777   2
   5  -5   0 205.104 14.7213   1
   5  -5   0 238.896 11.2660   2
   5   5   0 232.733 9.12799   1
  -5   5   0 234.739 15.0837   1
   5   5   0 229.833 11.7174   2
  -6  -5   0 1857.41 47.5498   2
   6  -5   0 1917.07 51.2844   1
   6  -5   0 1895.44 47.4197   2
  -6   5   0 1927.90 51.1592   1
   6   5   0 1939.16 45.5232   1
   6   5   0 1866.80 47.6314   2
   7  -5   0 503.775 23.5588   1
   7  -5   0 490.271 19.5406   2
  -7  -5   0 513.393 19.9256   2
   7   5   0 534.427 20.4168   2
  -7   5   0 485.956 22.7305   1
   7   5   0 506.111 17.2972   1
  -8  -5   0 227.405 16.8791   2
   8  -5   0 199.119 19.9478   1
   8  -5   0 213.292 16.7299   2
   8   5   0 251.085 13.9230   1
  -8   5   0 234.938 16.3281   2
  -8   5   0 216.912 19.4869   1
   8   5   0 224.943 17.1443   2
   9  -5   0 778.411 29.2531   2
   9  -5   0 795.100 33.5715   1
  -9  -5   0 776.366 29.3647   2
  -9   5   0 764.623 28.5251   2
   9   5   0 782.686 29.5399   2
  -9   5   0 674.257 47.6049   1
   9   5   0 797.333 25.6950   1
 -10  -5   0 36.4884 11.2622   2
  10  -5   0 44.2507 11.3003   2
  10  -5   0 54.0623 12.8267   1
 -10   5   0 52.0025 10.8141   2
  10   5   0 65.1956 9.45517   1
  10   5   0 48.5955 12.0413   2
 -10   5   0 52.7388 12.6138   1
 -11  -5   0 365.516 27.1411   2
  11  -5   0 377.398 27.0221   2
 -11   5   0 402.134 28.7659   1
  11   5   0 322.622 27.2335   2
 -11   5   0 337.961 25.4146   2
  11   5   0 378.355 21.5198   1
 -12  -5   0 246.706 27.4757   2
  12  -5   0 210.888 29.9205   1
  12  -5   0 252.268 28.2950   2
 -12   5   0 208.118 28.2318   1
 -12   5   0 192.327 21.1542   2
  12   5   0 253.315 21.3720   1
  12   5   0 261.990 28.6324   2
  13  -5   0 38.8906 16.7166   2
 -13  -5   0 23.5483 15.7076   2
  13  -5   0 48.4344 17.1074   1
  13   5   0 44.5925 12.6177   1
 -13   5   0 38.0030 16.3942   1
  13   5   0 13.5097 16.4754   2
 -14  -5   0 101.600 21.0977   2
  14  -5   0 157.517 21.8894   2
  14   5   0 157.110 22.5158   2
 -14   5   0 91.8528 20.3382   2
 -14   5   0 127.804 20.5808   1
  14   5   0 166.173 18.3908   1
   0  -6   0 1271.70 30.4588   1
   0  -6   0 1276.65 31.1455   2
   0   6   0 1275.07 31.1082   2
   0   6   0 1292.76 32.7153   1
  -1  -6   0 72.8766 4.14035   1
  -1  -6   0 73.3601 5.91043   2
   1  -6   0 68.7928 6.61807   1
  -1   6   0 55.6981 7.64814   1
   1   6   0 65.3846 5.76292   1
   1   6   0 71.8438 6.01797   2
   2  -6   0 70.3690 6.03855   2
  -2  -6   0 72.6588 6.13260   2
   2  -6   0 68.3348 7.73599   1
  -2   6   0 81.2839 8.97823   1
   2   6   0 75.5004 6.39446   2
   2   6   0 62.9148 4.44041   1
  -3  -6   0 9.50511 3.31953   2
   3  -6   0 3.89564 5.07441   1
  -3   6   0 0.18206 4.96395   1
   3   6   0 9.58165 3.55326   2
   4  -6   0 39.9795 6.87682   1
  -4  -6   0 45.4639 5.31096   2
   4  -6   0 50.9125 5.39235   2
   4   6   0 41.5864 5.28736   2
  -4   6   0 42.6295 7.75931   1
   5  -6   0 30.6054 5.40061   2
  -5  -6   0 30.2483 5.54468   2
   5  -6   0 36.6683 7.77764   1
   5   6   0 31.1459 3.74275   1
   5   6   0 31.9380 4.17665   1
  -5   6   0 20.9988 7.54688   1
   5   6   0 26.0064 5.38210   2
  -6  -6   0 24.6411 6.09644   2
   6  -6   0 27.7555 8.37893   1
   6  -6   0 18.0250 5.50907   2
   6   6   0 21.7271 3.65748   1
   6   6   0 19.5234 5.86603   2
   6   6   0 24.5664 4.34980   1
  -6   6   0 17.7208 7.08461   1
   7  -6   0 98.6260 11.7796   1
   7  -6   0 101.226 12.7866   2
  -7  -6   0 115.536 13.3169   2
   7   6   0 132.735 9.70127   1
  -7   6   0 115.745 16.6813   1
   7   6   0 117.541 13.5499   2
  -8  -6   0 22.7327 7.99054   2
   8  -6   0 30.0521 10.5765   1
   8  -6   0 21.8004 8.25688   2
   8   6   0 34.5655 6.79759   1
  -8   6   0 19.0209 10.3081   1
   8   6   0 23.2374 8.32958   2
   9  -6   0 53.4050 12.0547   2
   9  -6   0 63.9363 13.3265   1
   9   6   0 87.8262 12.4614   1
   9   6   0 51.2576 12.0456   2
  -9   6   0 60.2666 12.2748   1
  10  -6   0 85.5550 14.6903   1
 -10  -6   0 55.8795 12.0028   2
  10  -6   0 61.3607 12.5632   2
  10   6   0 63.8647 12.0860   2
  10   6   0 108.114 14.4554   1
 -10   6   0 70.2608 13.4912   1
 -11  -6   0 2.88701 13.8081   2
  11  -6   0 -2.4213 12.0567   2
  11  -6   0 1.35575 10.7188   1
 -11   6   0 -2.6379 12.8084   1
  11   6   0 -5.7648 8.22482   1
  11   6   0 16.9235 12.8157   2
  12  -6   0 44.7731 14.7869   2
 -12  -6   0 18.2021 15.4568   2
  12  -6   0 49.1921 15.5311   1
 -12   6   0 36.5626 15.5438   1
  12   6   0 53.2275 15.3197   2
  12   6   0 50.3448 10.9516   1
  13  -6   0 -10.711 15.8088   2
 -13  -6   0 26.6893 16.5188   2
  13  -6   0 9.97665 16.7827   1
 -13   6   0 4.52457 16.1888   1
  13   6   0 -8.1765 11.9157   1
  13   6   0 5.77512 15.9195   2
   0  -7   0 -0.7295 2.78625   2
   0  -7   0 -1.5490 2.79557   1
   0   7   0 -4.3235 3.79270   1
   0   7   0 3.01610 3.04302   2
   1  -7   0 5387.20 117.684   2
   1  -7   0 5335.16 117.887   1
  -1  -7   0 5116.72 115.679   1
  -1  -7   0 5149.35 117.539   2
   1   7   0 5406.71 117.691   2
   1   7   0 5068.97 116.997   1
  -1   7   0 5316.71 119.523   1
  -2  -7   0 1081.01 24.5660   1
   2  -7   0 1085.22 28.9535   1
   2  -7   0 1081.05 27.5114   2
  -2  -7   0 1077.67 27.6350   2
   2   7   0 1064.77 27.5700   2
   2   7   0 1024.45 25.6760   1
  -2   7   0 1087.40 30.5267   1
   3  -7   0 2151.42 53.5690   1
  -3  -7   0 2171.22 51.4718   2
   3  -7   0 2148.34 51.2314   2
   3   7   0 2140.50 51.3063   2
  -3   7   0 2172.55 54.9933   1
   4  -7   0 2564.70 61.0460   2
  -4  -7   0 2551.50 61.2165   2
   4  -7   0 2571.36 64.1956   1
  -4   7   0 2659.48 65.6539   1
   4   7   0 2573.41 61.1103   2
   5  -7   0 36.9376 5.77804   2
  -5  -7   0 49.8104 6.27831   2
   5  -7   0 38.0875 8.48958   1
   5   7   0 32.2714 5.55444   2
  -5   7   0 29.7100 8.69079   1
   6  -7   0 2177.24 54.3626   2
   6  -7   0 2084.79 58.2161   1
  -6  -7   0 2207.50 54.7087   2
   6   7   0 2215.21 54.7589   2
  -6   7   0 2291.18 59.4883   1
  -7  -7   0 1305.04 37.2502   2
   7  -7   0 1325.62 41.8478   1
   7  -7   0 1294.06 36.8643   2
   7   7   0 1345.38 32.9197   1
   7   7   0 1352.31 37.4283   2
   7   7   0 1266.52 31.2975   1
  -7   7   0 1335.23 41.6403   1
  -8  -7   0 76.4519 10.2178   2
   8  -7   0 75.0410 13.3346   1
   8  -7   0 68.0198 10.1236   2
   8   7   0 70.6694 10.5061   2
   8   7   0 102.800 10.3524   1
   8   7   0 65.3162 8.51343   1
  -8   7   0 43.9081 17.4432   1
  -9  -7   0 958.490 33.5804   2
   9  -7   0 993.743 33.5438   2
   9   7   0 941.814 33.7774   2
  -9   7   0 994.310 37.2620   1
   9   7   0 925.018 26.5451   1
   9   7   0 1019.77 28.1306   1
  10  -7   0 239.791 22.5086   2
 -10  -7   0 205.437 24.8758   2
  10   7   0 237.499 23.3591   2
  10   7   0 277.805 15.8066   1
 -10   7   0 288.514 26.5576   1
  11  -7   0 323.124 27.6421   2
 -11  -7   0 280.396 27.6762   2
  11  -7   0 293.933 32.8003   1
  11   7   0 360.065 19.4954   1
  11   7   0 268.704 27.4823   2
 -11   7   0 325.117 30.1047   1
  12  -7   0 477.959 36.3977   1
 -12  -7   0 496.440 34.1510   2
  12  -7   0 488.944 33.9912   2
  12   7   0 442.013 33.3592   2
  12   7   0 490.169 23.9468   1
 -12   7   0 483.617 34.5065   1
 -13  -7   0 13.1180 17.5994   2
  13  -7   0 -17.378 17.2628   2
 -13   7   0 -8.8950 16.2645   1
  13   7   0 16.0257 11.2920   1
  13   7   0 -12.500 16.5601   2
   0  -8   0 9211.38 200.752   1
   0  -8   0 9193.56 201.853   2
   0   8   0 8952.16 202.720   1
   0   8   0 9133.15 201.793   2
  -1  -8   0 1772.27 40.6259   1
  -1  -8   0 1770.13 42.8283   2
   1  -8   0 1789.03 42.8830   2
   1  -8   0 1801.20 42.8730   1
   1   8   0 1799.21 42.8853   2
   1   8   0 1669.40 42.4041   1
  -1   8   0 1742.05 44.9207   1
  -2  -8   0 2506.29 59.9375   2
   2  -8   0 2612.17 60.0345   2
  -2  -8   0 2559.89 56.7577   1
   2  -8   0 2568.20 61.0540   1
   2   8   0 2579.71 59.9391   2
  -2   8   0 2562.38 63.1982   1
   2   8   0 2444.61 58.1277   1
  -3  -8   0 2168.45 52.6935   2
   3  -8   0 2228.77 52.5884   2
   3  -8   0 2214.58 54.8043   1
   3   8   0 2113.72 52.3916   2
  -3   8   0 2221.57 56.6911   1
  -4  -8   0 48.2810 6.22272   2
   4  -8   0 42.0172 8.04572   1
   4   8   0 41.6644 6.07944   2
  -4   8   0 38.4318 8.31793   1
   5  -8   0 4004.06 93.4553   2
  -5  -8   0 4038.36 93.7691   2
   5  -8   0 3980.65 97.1778   1
   5   8   0 3938.30 94.2459   2
  -5   8   0 4193.37 98.8926   1
   6  -8   0 858.001 26.4962   2
  -6  -8   0 808.982 26.5571   2
   6  -8   0 811.740 30.7527   1
  -6   8   0 897.849 31.8679   1
   6   8   0 863.273 26.8655   2
   7  -8   0 1241.66 41.4896   1
  -7  -8   0 1283.89 37.5671   2
   7  -8   0 1282.94 37.1813   2
   7   8   0 1332.46 37.7268   2
  -7   8   0 1349.21 42.5351   1
   8  -8   0 1752.28 53.5117   2
   8  -8   0 1886.24 55.5605   1
   8   8   0 1743.13 53.1219   2
  -8   8   0 1938.24 54.7596   1
   8   8   0 1798.94 43.5536   1
   9  -8   0 11.8868 9.29761   2
  -9  -8   0 10.3268 9.92144   2
   9   8   0 12.7273 5.61252   1
   9   8   0 10.1650 4.88660   1
  -9   8   0 -0.4850 11.0957   1
   9   8   0 5.12913 10.1815   2
  10  -8   0 1116.93 39.1503   2
 -10  -8   0 1147.16 40.4718   2
  10   8   0 1146.27 31.7159   1
  10   8   0 1209.78 40.5825   2
 -10   8   0 1206.91 44.2866   1
  10   8   0 1090.10 30.3944   1
  11  -8   0 491.224 31.5796   2
 -11  -8   0 528.729 32.1914   2
  11  -8   0 569.543 34.6030   1
  11   8   0 449.933 19.5441   1
 -11   8   0 496.354 33.7569   1
  11   8   0 480.636 31.4971   2
  11   8   0 521.537 21.2121   1
  12  -8   0 259.511 31.6344   2
  12  -8   0 249.537 33.6700   1
 -12  -8   0 192.937 20.9178   2
 -12   8   0 257.094 31.0891   1
  12   8   0 193.585 17.7548   1
  12   8   0 177.003 20.1779   2
  12   8   0 257.230 18.9843   1
 -13  -8   0 594.314 45.8951   2
  13  -8   0 566.335 42.3764   1
  13  -8   0 648.335 40.6922   2
  13   8   0 508.116 25.5210   1
  13   8   0 508.899 40.2654   2
  13   8   0 564.821 26.2741   1
 -13   8   0 523.180 39.2089   1
   0  -9   0 5.33661 3.71315   1
   0  -9   0 2.20032 4.18308   2
   0   9   0 6.02975 4.18555   2
   0   9   0 -5.4712 5.19307   1
   1  -9   0 1345.11 33.8521   2
  -1  -9   0 1309.45 33.6922   2
   1  -9   0 1350.00 33.6424   1
  -1  -9   0 1310.17 31.2971   1
   1   9   0 1321.49 33.7760   2
   1   9   0 1218.76 33.4794   1
  -1   9   0 1325.30 36.4044   1
  -2  -9   0 764.892 22.0344   2
  -2  -9   0 753.771 18.2632   1
   2  -9   0 763.508 22.9642   1
   2  -9   0 758.044 21.9419   2
  -2   9   0 759.615 25.6892   1
   2   9   0 669.258 20.1389   1
   2   9   0 734.212 21.8668   2
   3  -9   0 245.498 12.1283   2
  -3  -9   0 232.568 12.2362   2
   3  -9   0 253.944 14.5935   1
   3   9   0 258.346 12.4912   2
  -3   9   0 234.626 17.0779   1
   4  -9   0 1433.47 40.6151   1
   4  -9   0 1471.15 37.7217   2
  -4  -9   0 1409.46 37.7265   2
  -4   9   0 1437.62 42.7974   1
   4   9   0 1424.92 37.6829   2
   5  -9   0 349.049 20.4634   1
   5  -9   0 371.458 16.5416   2
  -5  -9   0 384.879 16.8689   2
   5   9   0 364.784 16.5286   2
  -5   9   0 341.544 21.9813   1
   6  -9   0 1036.91 31.1353   2
  -6  -9   0 1082.37 31.7549   2
   6  -9   0 972.942 35.6492   1
   6   9   0 1049.99 31.5265   2
  -6   9   0 1088.86 37.0981   1
   7  -9   0 572.497 33.0140   1
  -7  -9   0 528.988 23.8196   2
   7  -9   0 604.510 23.1125   2
   7   9   0 560.689 29.8952   2
   8  -9   0 96.4147 13.8724   1
   8  -9   0 123.178 16.8605   2
  -8  -9   0 96.0173 11.3607   2
   8   9   0 137.053 17.4808   2
  -8   9   0 140.783 16.3190   1
   9  -9   0 376.985 23.2479   2
  -9  -9   0 366.873 24.1860   2
  -9   9   0 369.564 28.1527   1
   9   9   0 388.828 24.4429   2
 -10  -9   0 75.1752 13.1153   2
  10  -9   0 57.6126 12.6825   2
  10   9   0 74.2233 14.1291   2
 -10   9   0 63.7351 15.2404   1
  11  -9   0 227.390 27.6033   2
 -11  -9   0 151.977 17.8229   2
  11  -9   0 117.336 18.2032   1
  11   9   0 147.299 17.9578   2
 -11   9   0 180.715 20.9073   1
  12  -9   0 173.731 20.7328   2
 -12  -9   0 236.308 32.4837   2
  12  -9   0 184.455 22.6201   1
  12   9   0 213.004 16.5433   1
  12   9   0 161.100 19.8288   2
 -12   9   0 170.228 21.6003   1
  12   9   0 184.087 15.5293   1
   0 -10   0 2898.48 66.2074   2
   0 -10   0 2852.09 64.4806   1
   0  10   0 2552.82 67.1028   1
   0  10   0 2825.37 66.0241   2
  -1 -10   0 597.778 19.0810   2
   1 -10   0 579.471 19.0787   2
  -1 -10   0 605.075 16.2660   1
   1 -10   0 593.672 18.6162   1
  -1  10   0 569.109 22.1420   1
   1  10   0 531.786 19.2190   1
   1  10   0 579.960 19.1297   2
   2 -10   0 172.694 12.0905   1
   2 -10   0 156.389 11.1021   2
  -2 -10   0 177.726 7.15863   1
  -2 -10   0 158.390 11.0319   2
   2  10   0 170.515 11.5665   2
   2  10   0 163.499 10.3124   1
  -2  10   0 163.739 15.3361   1
  -3 -10   0 880.185 25.6665   2
   3 -10   0 866.994 27.4578   1
   3 -10   0 838.058 25.4094   2
  -3  10   0 845.610 30.3641   1
   3  10   0 843.409 25.4354   2
  -4 -10   0 41.8194 7.01962   2
   4 -10   0 46.4475 7.16568   2
   4 -10   0 42.2144 8.48946   1
   4  10   0 45.2979 6.79789   2
  -4  10   0 50.6515 10.8215   1
   5 -10   0 221.535 15.0616   2
   5 -10   0 192.855 18.7765   1
   5 -10   0 204.210 14.2857   2
  -5 -10   0 215.904 14.8390   2
  -5  10   0 205.129 20.4716   1
   5  10   0 217.950 14.8997   2
   6 -10   0 113.027 14.5378   2
  -6 -10   0 138.337 14.6792   2
   6 -10   0 114.785 13.9840   1
  -6  10   0 133.838 15.7387   1
   6  10   0 124.587 15.7640   2
   7 -10   0 1.16744 8.34696   2
  -7 -10   0 4.45461 7.88812   2
   7 -10   0 15.3515 10.4572   1
  -7  10   0 0.30243 10.8234   1
   7  10   0 3.79706 8.07498   2
  -8 -10   0 225.726 19.7367   2
   8 -10   0 186.786 18.7612   2
   8 -10   0 207.362 24.5380   1
  -8  10   0 202.522 24.5034   1
   8  10   0 193.298 19.3565   2
  -9 -10   0 7.62032 10.6147   2
   9 -10   0 -6.1704 9.99200   2
   9 -10   0 12.9045 12.5848   1
   9  10   0 6.90173 10.8650   2
  -9  10   0 -2.9022 13.0389   1
  10 -10   0 82.7606 13.8546   2
 -10 -10   0 80.4950 14.9015   2
 -10  10   0 81.3843 17.2125   1
  10  10   0 60.6911 13.6590   2
  11 -10   0 37.8454 14.7304   2
  11 -10   0 47.4502 15.7747   1
 -11 -10   0 64.2347 16.4337   2
 -11  10   0 23.8164 16.0783   1
  11  10   0 41.5981 15.3377   2
  12 -10   0 1.46758 18.6043   1
 -12 -10   0 -8.3102 17.2804   2
  12 -10   0 4.12964 16.9428   2
  12  10   0 23.6702 17.1804   2
 -12  10   0 -11.672 16.7541   1
   0 -11   0 8.59344 4.48596   1
   0 -11   0 0.57377 5.06055   2
   0  11   0 -2.2320 6.81208   1
   0  11   0 -2.5739 5.03342   2
  -1 -11   0 1866.20 43.1732   1
  -1 -11   0 1840.48 46.2911   2
   1 -11   0 1863.16 45.3772   1
   1 -11   0 1893.28 46.5048   2
   1  11   0 1855.53 46.2886   2
  -1  11   0 1736.33 49.0527   1
   1  11   0 1699.18 46.0161   1
   2 -11   0 536.871 19.8627   1
  -2 -11   0 565.118 19.6437   2
  -2 -11   0 549.266 14.9063   1
   2 -11   0 544.489 19.5340   2
  -2  11   0 534.279 24.0482   1
   2  11   0 551.868 19.6143   2
   2  11   0 529.931 17.8733   1
   3 -11   0 562.452 19.8547   2
   3 -11   0 533.799 21.2466   1
  -3 -11   0 501.911 19.5612   2
  -3  11   0 513.437 24.6661   1
   3  11   0 514.430 19.6064   2
  -4 -11   0 1283.52 35.9955   2
   4 -11   0 1278.73 38.6916   1
   4 -11   0 1284.56 35.7187   2
   4  11   0 1219.36 35.5639   2
  -4  11   0 1327.53 41.9259   1
   5 -11   0 33.1716 9.62663   1
  -5 -11   0 34.8238 8.74157   2
   5 -11   0 43.4764 8.01361   2
   5 -11   0 28.4266 8.06982   2
  -5  11   0 36.2529 11.6056   1
   5  11   0 16.8910 12.7530   2
   6 -11   0 1379.27 40.4315   2
   6 -11   0 1385.46 39.9003   2
  -6 -11   0 1396.88 39.9510   2
   6  11   0 1409.42 39.8398   2
  -6  11   0 1314.33 52.1216   1
  -7 -11   0 643.984 26.0441   2
   7 -11   0 598.405 30.4320   1
   7 -11   0 621.889 25.8810   2
   7  11   0 628.427 26.1564   2
  -7  11   0 650.383 32.5759   1
   8 -11   0 29.4404 12.9611   1
   8 -11   0 39.7886 10.7683   2
  -8 -11   0 43.6018 11.1033   2
   8  11   0 48.3398 11.0004   2
  -8  11   0 26.1067 13.8354   1
  -9 -11   0 970.977 37.0120   2
   9 -11   0 993.695 41.2039   1
   9 -11   0 925.444 35.9491   2
   9  11   0 983.433 36.9773   2
  -9  11   0 1040.71 42.7065   1
 -10 -11   0 47.3301 14.2612   2
  10 -11   0 37.8518 14.0480   2
  10 -11   0 84.9052 16.9665   1
 -10  11   0 52.9467 17.2550   1
  10  11   0 34.4818 13.9547   2
 -11 -11   0 263.867 30.9359   2
  11 -11   0 388.596 35.6917   1
  11 -11   0 341.092 31.9553   2
 -11  11   0 255.836 34.4830   1
  11  11   0 285.100 32.4525   2
  12 -11   0 323.678 35.8067   2
 -12 -11   0 296.628 39.4867   2
 -12  11   0 373.494 39.4905   1
  12  11   0 309.746 37.5337   2
   0 -12   0 4117.31 91.8372   1
   0 -12   0 4096.74 94.2284   2
   0  12   0 3737.32 95.1415   1
   0  12   0 4105.36 94.1645   2
   1 -12   0 353.421 16.7587   2
   1 -12   0 377.439 15.5231   1
  -1 -12   0 379.930 12.9398   1
  -1 -12   0 366.084 16.7791   2
  -1  12   0 333.490 20.1581   1
   1  12   0 362.053 16.7312   2
   1  12   0 358.486 16.6879   1
   2 -12   0 796.989 25.1851   1
  -2 -12   0 771.832 20.0643   1
  -2 -12   0 763.067 25.0711   2
   2 -12   0 778.288 25.2060   2
   2  12   0 776.668 25.1083   2
   2  12   0 780.920 22.6915   1
  -2  12   0 742.859 29.5094   1
  -3 -12   0 1450.67 40.1734   2
   3 -12   0 1503.51 40.2266   2
   3 -12   0 1500.69 41.2246   1
   3  12   0 1422.57 40.6881   2
  -3  12   0 1471.64 45.5471   1
   4 -12   0 19.7711 8.90412   1
   4 -12   0 10.5538 11.9508   2
  -4 -12   0 11.4982 9.04678   2
   4  12   0 15.8881 7.53328   2
  -4  12   0 25.0244 10.7047   1
   5 -12   0 2020.61 53.1775   2
   5 -12   0 2075.07 57.0932   1
  -5 -12   0 2039.11 53.7447   2
   5  12   0 2013.17 53.3170   2
  -5  12   0 2067.16 60.1353   1
  -6 -12   0 573.897 24.2523   2
   6 -12   0 530.416 23.2311   2
   6 -12   0 544.135 28.6486   1
   6 -12   0 542.530 24.6926   2
   6  12   0 520.005 23.7232   2
  -6  12   0 574.726 30.5841   1
   7 -12   0 597.900 26.2405   2
  -7 -12   0 559.829 25.9871   2
   7 -12   0 591.800 30.6154   1
   7  12   0 560.540 26.1788   2
  -7  12   0 582.057 32.8474   1
   8 -12   0 914.671 40.1173   1
  -8 -12   0 925.048 36.2416   2
   8 -12   0 955.374 35.1452   2
   8  12   0 1019.04 36.0823   2
  -8  12   0 1101.43 43.2377   1
   9 -12   0 21.5789 16.9099   1
   9 -12   0 -15.592 10.9549   2
  -9 -12   0 -5.5765 12.1232   2
  -9  12   0 -6.5163 14.8379   1
   9  12   0 1.33130 11.8036   2
 -10 -12   0 630.428 35.2344   2
  10 -12   0 677.867 40.0116   1
  10 -12   0 713.595 35.3183   2
 -10  12   0 676.781 40.0325   1
  10  12   0 684.988 35.1788   2
  11 -12   0 277.697 32.1845   2
  11 -12   0 179.137 24.1900   1
 -11 -12   0 256.334 34.6757   2
  11  12   0 221.963 21.5550   2
 -11  12   0 201.162 24.2183   1
   0 -13   0 15.7139 5.45814   1
   0  13   0 13.1565 8.16095   1
   0  13   0 10.6324 7.51821   2
  -1 -13   0 265.349 20.5481   2
  -1 -13   0 265.079 11.3336   1
   1 -13   0 236.918 13.6836   1
   1  13   0 267.669 15.3606   1
   1  13   0 236.767 16.1128   2
  -1  13   0 225.637 18.9885   1
   2 -13   0 32.5641 8.31158   2
  -2 -13   0 44.9314 9.27651   2
  -2 -13   0 49.3958 6.63441   1
   2 -13   0 34.3431 8.12483   1
  -2  13   0 53.8011 11.4664   1
   2  13   0 34.0760 7.35732   2
   2  13   0 52.7331 6.66656   1
   3 -13   0 26.1480 7.58425   2
   3 -13   0 21.9042 8.50755   1
   3  13   0 3.62612 6.90781   2
  -3  13   0 -6.2897 9.75359   1
   4 -13   0 357.280 20.9829   1
   4 -13   0 369.392 19.0400   2
   4  13   0 342.553 19.2287   2
  -4  13   0 367.208 25.8813   1
   5 -13   0 72.8969 12.3572   1
   5 -13   0 68.7091 10.1608   2
  -5  13   0 74.7268 14.8963   1
   5  13   0 70.4763 10.1768   2
   6 -13   0 240.574 23.5328   1
   6 -13   0 251.658 20.3402   2
  -6 -13   0 277.521 20.2677   2
   6  13   0 269.568 20.0106   2
  -6  13   0 300.156 27.8279   1
   7 -13   0 126.810 16.2641   1
  -7 -13   0 146.710 19.5589   2
   7 -13   0 110.720 13.1514   2
   7  13   0 115.604 13.3395   2
  -7  13   0 114.112 18.0624   1
   8 -13   0 52.8752 15.6349   1
   8 -13   0 23.6314 10.8278   2
  -8 -13   0 25.2054 12.6098   2
   8 -13   0 21.2555 11.9423   2
  -8  13   0 27.7763 15.7533   1
   8  13   0 48.7227 12.3230   2
  -9 -13   0 148.380 17.0357   2
   9 -13   0 168.090 22.8599   2
   9 -13   0 169.130 17.6040   2
   9 -13   0 131.636 18.9654   1
  -9  13   0 149.266 21.5002   1
   9  13   0 195.710 26.4622   2
  10 -13   0 1.85694 13.5222   2
  10 -13   0 2.12293 14.7299   2
  10 -13   0 17.2361 17.6881   1
 -10 -13   0 6.65692 14.5531   2
 -10  13   0 1.37284 17.3309   1
  10  13   0 -21.042 13.7081   2
   0 -14   0 772.632 23.2700   1
   0  14   0 772.092 28.1565   1
   0  14   0 751.643 26.8273   2
   1 -14   0 442.015 18.2951   1
  -1 -14   0 477.283 15.8115   1
  -1  14   0 436.338 23.9723   1
   1  14   0 486.638 19.8649   1
   1  14   0 495.273 21.1709   2
  -2 -14   0 152.244 8.79196   1
   2 -14   0 176.392 16.1895   2
   2 -14   0 166.817 14.3833   1
   2  14   0 166.759 15.7488   2
  -2  14   0 143.539 15.4037   1
   2  14   0 182.009 11.9008   1
   3 -14   0 434.051 21.6466   1
   3 -14   0 484.218 22.6613   2
   3  14   0 421.343 20.9192   2
  -3  14   0 451.121 28.1774   1
   4 -14   0 13.6973 11.9044   1
   4  14   0 9.43833 8.18206   2
   5 -14   0 206.694 21.7173   1
  -5  14   0 185.361 26.5863   1
   5  14   0 263.170 19.7580   2
   6 -14   0 131.329 16.1446   1
  -6 -14   0 70.6866 11.7236   2
   6 -14   0 102.047 12.8474   2
  -6  14   0 103.516 18.5219   1
   6  14   0 150.468 19.3856   2
  -7 -14   0 21.4414 11.1883   2
   7 -14   0 11.9244 15.2833   1
   7 -14   0 -0.4405 11.3198   2
   7 -14   0 15.0584 10.4330   2
  -7  14   0 5.62706 15.2492   1
   7  14   0 21.9127 11.3630   2
   8 -14   0 138.075 15.8200   2
   8 -14   0 155.722 16.0677   2
  -8 -14   0 182.731 24.5853   2
   8 -14   0 152.747 19.6351   1
   8  14   0 145.098 15.8836   2
  -8  14   0 156.530 21.8057   1
   9 -14   0 15.0290 16.5183   1
  -9 -14   0 -7.0814 14.3179   2
   9 -14   0 12.6786 12.6701   2
   9 -14   0 5.28549 13.8480   2
  -9  14   0 -4.6782 17.6553   1
   9  14   0 7.14237 13.2604   2
 -10 -14   0 42.6049 17.9361   2
  10 -14   0 61.4733 17.2381   2
  10 -14   0 66.8353 17.3875   2
  10 -14   0 73.6739 21.4145   1
 -10  14   0 18.5653 20.9798   1
  10  14   0 65.6754 17.1691   2
   0 -15   0 -4.5454 6.57569   1
   0  15   0 14.8016 9.63112   1
  -1 -15   0 1243.59 32.2871   1
   1 -15   0 1259.13 34.9415   1
   1  15   0 1276.14 35.6550   1
   1  15   0 1279.19 37.9575   2
  -1  15   0 1159.37 39.9404   1
   2 -15   0 694.952 24.9067   1
  -2 -15   0 691.429 19.3045   1
  -2  15   0 627.630 31.1681   1
   2  15   0 674.529 21.3568   1
   2  15   0 731.775 26.9501   2
   3 -15   0 499.132 23.5477   1
  -3  15   0 484.609 29.7977   1
   3  15   0 493.737 23.3184   2
   4 -15   0 1110.95 37.1342   1
  -4  15   0 1053.30 42.6270   1
   4  15   0 1076.95 35.5647   2
  -5 -15   0 -4.2957 7.71386   2
   5 -15   0 16.3664 9.83810   2
   5 -15   0 9.49158 11.6896   1
  -5  15   0 -6.1121 14.5696   1
   5  15   0 14.3720 9.86323   2
   6 -15   0 1111.84 38.2569   2
   6 -15   0 992.515 40.5680   1
  -6 -15   0 897.880 36.2057   2
   6 -15   0 1037.63 36.1984   2
  -6  15   0 1067.51 45.5122   1
   6  15   0 1017.03 36.5655   2
   7 -15   0 371.838 30.8453   1
   7 -15   0 396.831 26.1134   2
   7 -15   0 396.035 28.2584   2
  -7 -15   0 369.224 26.4956   2
  -7  15   0 418.430 36.2670   1
   7  15   0 370.639 26.5926   2
   8 -15   0 161.017 17.2142   2
   8 -15   0 231.311 27.2960   2
   8 -15   0 167.662 20.8131   1
  -8 -15   0 152.205 16.9005   2
   8  15   0 143.353 16.7830   2
  -8  15   0 186.884 24.3228   1
   9 -15   0 599.224 34.9146   2
   9 -15   0 535.163 51.8744   1
  -9 -15   0 587.418 37.8727   2
   9 -15   0 654.688 36.4402   2
   9  15   0 583.550 36.5605   2
  -9  15   0 581.990 44.2074   1
   0 -16   0 1550.36 40.7756   1
   0  16   0 1586.48 45.2556   1
  -1 -16   0 224.658 12.6467   1
   1 -16   0 240.286 15.7577   1
   1  16   0 245.707 16.8639   1
   1  16   0 263.213 20.0788   2
  -1  16   0 281.616 22.9348   1
   2 -16   0 530.248 24.0809   1
  -2 -16   0 543.462 16.8699   1
  -2  16   0 526.063 30.7275   1
   2  16   0 557.425 18.8786   1
   2  16   0 565.059 25.5842   2
   3 -16   0 811.142 36.0854   1
   3 -16   0 878.967 32.4880   2
  -3  16   0 813.675 38.9749   1
   3  16   0 881.195 31.8079   2
  -4 -16   0 -5.8986 9.31283   2
   4 -16   0 27.1559 10.5122   2
   4 -16   0 24.3161 11.5325   1
  -4  16   0 29.3492 15.6838   1
   4  16   0 11.1186 10.5531   2
   5 -16   0 1150.96 41.5312   1
   5 -16   0 1146.33 38.8871   2
  -5 -16   0 981.435 38.1596   2
   5  16   0 1147.43 39.0165   2
  -5  16   0 1216.65 47.9230   1
   6 -16   0 278.611 24.2717   2
   6 -16   0 304.807 27.4525   2
  -6 -16   0 263.904 25.5100   2
   6 -16   0 296.680 29.2624   1
  -6  16   0 249.975 34.2638   1
   6  16   0 277.843 24.6530   2
  -7 -16   0 241.270 27.5082   2
   7 -16   0 307.732 26.1891   2
   7 -16   0 314.813 29.4134   2
   7 -16   0 325.547 31.7768   1
   7  16   0 332.633 27.2093   2
  -7  16   0 319.884 38.3104   1
  -8 -16   0 586.499 37.1014   2
   8 -16   0 556.147 35.2573   2
   8 -16   0 625.458 41.3990   1
   8 -16   0 661.515 36.8887   2
  -8  16   0 485.806 44.1282   1
   8  16   0 578.080 34.5354   2
   0 -17   0 -14.256 9.25855   2
   0 -17   0 3.26247 7.12539   1
   0  17   0 6.07583 9.95631   1
  -1 -17   0 8.61266 8.67962   2
   1 -17   0 27.0358 10.8801   2
   1 -17   0 36.9004 9.30073   1
  -1 -17   0 29.4249 7.04185   1
   1  17   0 15.2676 10.2879   2
  -1  17   0 49.4816 13.0444   1
   1  17   0 50.1623 9.28365   1
   2 -17   0 2.83453 10.6135   2
   2 -17   0 -14.947 8.74830   1
  -2 -17   0 9.59445 9.00128   2
  -2 -17   0 0.95368 5.06399   1
  -2  17   0 -13.012 15.3192   1
   2  17   0 -5.0207 9.66619   2
   2  17   0 1.76467 6.26414   1
   3 -17   0 32.4595 11.5167   1
  -3 -17   0 33.4302 11.4610   2
   3 -17   0 29.4168 11.5345   2
  -3  17   0 30.2068 15.7838   1
   3  17   0 51.6506 11.9483   2
   4 -17   0 61.1220 12.8753   2
   4 -17   0 52.1317 13.5411   1
  -4 -17   0 79.3099 13.5391   2
  -4  17   0 64.3672 18.6402   1
   4  17   0 84.2561 13.0101   2
  -5 -17   0 14.4426 12.0798   2
   5 -17   0 8.91154 12.0951   2
   5 -17   0 -19.032 18.3914   1
  -5  17   0 -20.610 17.2108   1
   5  17   0 15.7865 12.1587   2
   6 -17   0 82.9475 17.3919   2
   6 -17   0 110.211 16.6547   2
  -6 -17   0 84.0506 16.4584   2
   6 -17   0 66.1546 17.2924   1
  -6  17   0 79.8170 27.3897   1
   6  17   0 54.7583 14.0132   2
   7 -17   0 -18.066 13.9420   2
   7 -17   0 -10.021 15.4698   2
   7 -17   0 20.1492 18.5753   1
   7  17   0 -2.9372 13.5995   2
  -7  17   0 -14.083 20.0464   1
   0 -18   0 188.859 22.1834   2
   0 -18   0 171.328 15.1028   1
   0  18   0 198.868 20.3038   1
   1 -18   0 59.1699 10.7776   1
  -1 -18   0 39.6597 7.61103   1
   1 -18   0 42.1417 12.5680   2
  -1 -18   0 32.2358 12.2148   2
   1  18   0 64.7243 10.1226   1
  -1  18   0 49.4484 14.4876   1
  -2 -18   0 54.4856 13.7342   2
   2 -18   0 16.0946 12.1165   2
   2 -18   0 50.4570 11.8254   1
  -2 -18   0 39.2590 6.34919   1
  -2  18   0 42.1860 16.0161   1
   2  18   0 51.1280 12.3950   2
   3 -18   0 56.4311 12.9537   1
   3 -18   0 68.3705 13.3243   2
  -3 -18   0 57.2059 13.7597   2
  -3  18   0 63.3670 17.8560   1
   3  18   0 49.2962 12.9750   2
   4 -18   0 2.29058 12.9055   2
   4 -18   0 6.50427 13.3973   1
  -4 -18   0 25.8072 14.4876   2
   4  18   0 32.5579 12.9044   2
  -4  18   0 1.89555 18.3059   1
   5 -18   0 105.223 17.1854   1
  -5 -18   0 137.433 19.8442   2
   5 -18   0 136.076 17.6176   2
  -5  18   0 102.688 22.5738   1
   5  18   0 112.840 17.2009   2
   0 -19   0 5.13289 13.9219   2
   0 -19   0 -7.4510 8.78200   1
   0  19   0 17.3487 12.0219   1
  -1 -19   0 729.609 24.1347   1
   1 -19   0 774.758 36.2401   2
   1 -19   0 816.178 29.8615   1
  -1 -19   0 790.426 36.5963   2
  -1  19   0 704.301 49.7941   1
   1  19   0 753.110 27.1166   1
   2 -19   0 331.379 23.0184   1
   2 -19   0 336.077 30.1781   2
  -2 -19   0 321.172 33.6982   2
  -2  19   0 319.443 31.0063   1
   2  19   0 319.066 28.2624   2
   3 -19   0 157.093 29.2776   2
   3 -19   0 137.512 16.1715   1
   3  19   0 139.689 17.2548   2
  -3  19   0 152.940 22.8708   1
  14   0  -1 -5.2370 14.7030   1
 -14   0   1 -2.3675 14.8509   1
  14   0  -1 -18.254 15.6141   2
 -14   0   1 -1.7507 14.2350   2
 -13   0   1 -2.2662 12.2569   2
 -13   0   1 2.00317 12.7199   1
  13   0  -1 10.9808 14.2260   2
  12   0  -1 7.26391 11.0610   1
 -12   0   1 4.60556 11.7526   2
 -12   0   1 -9.2958 11.3736   1
  12   0  -1 -14.340 11.8705   2
  11   0  -1 20.4300 10.5511   1
 -11   0   1 -7.0213 9.80500   1
 -11   0   1 24.4229 10.2789   2
  11   0  -1 6.71832 10.7569   2
  10   0  -1 -10.022 9.19139   2
 -10   0   1 6.99403 8.63620   2
  10   0  -1 9.70253 9.16297   1
 -10   0   1 3.93109 8.69871   1
  -9   0   1 3.93589 7.94167   2
   9   0  -1 -0.2723 8.43912   1
  -9   0   1 -11.138 7.58604   1
   9   0  -1 -3.5853 8.40588   2
   8   0  -1 -1.6836 7.05324   1
  -8   0   1 2.05333 6.21754   2
   8   0  -1 -0.6045 6.73250   2
  -8   0   1 0.18930 6.66503   1
   7   0  -1 -8.5422 5.76607   2
  -7   0   1 -7.7877 5.31269   2
   7   0  -1 5.04934 5.96534   1
  -7   0   1 1.44714 5.39726   1
   6   0  -1 -10.312 5.08888   1
   6   0  -1 -1.3607 4.80216   2
  -6   0   1 3.07156 4.62951   2
  -5   0   1 -6.2991 3.89194   1
   5   0  -1 -7.4650 3.86306   2
  -5   0   1 -4.5839 3.68028   2
   5   0  -1 -0.7809 4.12630   1
   4   0  -1 -3.2997 3.53489   1
  -4   0   1 -1.1622 3.18279   2
   4   0  -1 -4.4247 3.46106   2
  -4   0   1 -6.5114 3.51575   1
  -3   0   1 -13.087 2.96804   1
   3   0  -1 -9.2037 3.08363   1
  -3   0   1 -1.1798 2.96638   2
   3   0  -1 -4.8863 3.15709   2
  -2   0   1 0.62172 1.63834   2
  -2   0   1 -3.8692 1.60706   1
   2   0  -1 -0.8409 1.71239   2
   2   0  -1 -0.3831 1.60661   1
  -2   0  -1 -2.8657 2.13610   2
   2   0   1 -3.1332 2.29566   2
  -2   0  -1 -3.3463 1.92604   1
  -3   0  -1 -4.9677 2.76527   1
   3   0   1 -0.3108 3.34637   2
  -3   0  -1 -6.1015 2.97396   2
   3   0   1 -2.9938 2.85481   1
   4   0   1 -4.2138 3.33768   1
  -4   0  -1 3.97973 3.53598   2
   4   0   1 -0.1201 3.88038   2
  -4   0  -1 2.18268 3.32140   1
   5   0   1 1.46643 4.35171   2
   5   0   1 -4.6489 4.11345   1
  -5   0  -1 -0.3741 4.18097   2
  -5   0  -1 -6.0345 3.98396   1
  -6   0  -1 1.62061 5.10391   2
   6   0   1 -6.7950 5.22460   2
  -6   0  -1 -5.4000 4.83238   1
   6   0   1 -4.4958 5.10621   1
   7   0   1 -4.2282 5.83056   2
   7   0   1 1.01971 5.90820   1
  -7   0  -1 -12.723 5.42431   2
  -7   0  -1 -6.4366 5.66178   1
   8   0   1 -7.3950 6.92118   1
  -8   0  -1 1.84269 7.02221   1
   8   0   1 5.77674 7.59449   2
  -8   0  -1 -1.0696 6.65954   2
   9   0   1 0.92891 8.82221   2
  -9   0  -1 -9.1221 7.87715   1
   9   0   1 7.88289 8.19482   1
  -9   0  -1 7.20724 8.48539   2
  10   0   1 -8.4933 9.87225   2
 -10   0  -1 4.48428 9.76581   2
 -10   0  -1 0.05844 9.25642   1
  10   0   1 9.11707 9.86816   1
 -11   0  -1 -6.7343 11.9212   1
  11   0   1 6.10338 11.3569   2
 -11   0  -1 9.03412 10.7694   2
 -12   0  -1 14.3890 12.3063   2
  12   0   1 -8.6835 12.3954   2
  12   0   1 3.42359 11.8090   1
  13   0   1 23.3014 13.6775   1
 -13   0  -1 17.8023 13.5641   2
  13   0   1 -2.0397 14.3978   2
  14   0   1 1.79376 15.2541   2
 -14   0  -1 8.52174 16.0858   2
  14   0   1 8.70437 15.8548   1
  14  -1  -1 162.761 19.9005   1
 -14  -1   1 249.629 30.4211   2
  14  -1  -1 103.436 18.1325   2
  14   1  -1 131.227 19.2925   2
 -14   1   1 170.492 19.6480   1
 -14   1   1 133.752 17.3091   2
  13  -1  -1 146.590 18.1076   2
 -13  -1   1 204.481 26.5963   2
 -13  -1   1 173.456 24.5538   1
  13   1  -1 147.492 18.5327   2
 -13   1   1 175.262 18.6403   1
  13   1  -1 244.511 25.6133   1
 -13   1   1 258.742 26.9790   2
  12  -1  -1 1027.72 38.8664   2
  12  -1  -1 1003.16 38.6896   1
 -12  -1   1 925.737 45.6130   1
 -12  -1   1 985.774 37.6665   2
  12   1  -1 969.628 38.7619   2
 -12   1   1 1027.20 37.9563   1
 -12   1   1 1009.48 37.3743   2
 -11  -1   1 66.0151 11.8653   2
  11  -1  -1 68.1834 13.0479   1
  11  -1  -1 56.6397 11.7327   2
 -11  -1   1 46.4540 11.4541   1
  11   1  -1 73.9052 12.2760   1
 -11   1   1 59.8896 11.7303   2
  11   1  -1 48.5987 11.6224   2
 -10  -1   1 1280.45 39.4360   2
 -10  -1   1 1290.13 38.5730   1
  10  -1  -1 1269.37 40.9049   1
  10  -1  -1 1233.16 39.8669   2
 -10   1   1 1299.06 39.9771   1
 -10   1   1 1283.38 39.1369   2
  10   1  -1 1236.84 39.7495   2
  10   1  -1 1309.34 39.4076   1
   9  -1  -1 1364.19 41.1301   1
  -9  -1   1 1379.38 39.7429   2
  -9  -1   1 1373.29 38.9704   1
   9  -1  -1 1350.38 39.9893   2
   9   1  -1 1324.95 39.7682   1
   9   1  -1 1388.56 40.4104   2
  -9   1   1 1311.89 39.1992   2
  -9   1   1 1379.97 40.3959   1
   8  -1  -1 285.353 17.3159   2
   8  -1  -1 309.383 18.1899   1
  -8  -1   1 297.333 16.4408   1
  -8  -1   1 304.120 16.7555   2
  -8   1   1 287.559 16.1942   2
   8   1  -1 306.597 17.4808   2
  -8   1   1 280.517 17.3422   1
   8   1  -1 295.742 16.9868   1
   7  -1  -1 4542.76 103.805   2
  -7  -1   1 4447.23 103.541   2
   7  -1  -1 4412.84 104.722   1
  -7  -1   1 4463.64 103.062   1
   7   1  -1 4367.35 103.548   1
  -7   1   1 4582.37 104.501   1
  -7   1   1 4377.52 103.142   2
   7   1  -1 4462.48 103.687   2
  -6  -1   1 1026.83 28.4050   2
   6  -1  -1 982.363 29.4536   1
   6  -1  -1 1037.40 28.7654   2
  -6  -1   1 1019.00 27.8725   1
   6   1  -1 962.822 28.2546   1
   6   1  -1 999.658 28.3782   2
  -6   1   1 1041.95 29.5716   1
  -6   1   1 983.917 27.9495   2
  -5  -1   1 3518.51 78.0869   1
  -5  -1   1 3423.80 78.2188   2
   5  -1  -1 3426.01 78.3636   2
   5  -1  -1 3314.29 79.2242   1
   5   1  -1 3329.74 78.0685   2
   5   1  -1 3309.31 78.1242   1
  -5   1   1 3342.79 77.8735   2
  -5   1   1 3395.27 79.1997   1
  -4  -1   1 8221.80 180.187   2
  -4  -1   1 8291.74 180.261   1
   4  -1  -1 7943.95 181.156   1
   4  -1  -1 8505.95 180.391   2
   4   1  -1 8235.07 180.159   2
  -4   1   1 8188.33 180.022   2
   4   1  -1 7768.56 180.068   1
  -4   1   1 8076.33 181.081   1
  -3  -1   1 237.056 8.51647   2
  -3  -1   1 234.095 8.61157   1
   3  -1  -1 240.838 8.61755   2
   3  -1  -1 230.169 9.69674   1
   3   1  -1 236.970 8.61367   2
   3   1  -1 231.970 8.46648   1
  -3   1   1 239.557 8.34030   2
  -3   1   1 240.903 9.56400   1
   2  -1  -1 2006.74 44.2090   2
  -2  -1   1 1948.51 44.1815   2
  -2  -1   1 1956.92 44.0071   1
   2   1  -1 1905.14 44.1567   2
  -2   1   1 2010.50 45.0007   1
   2   1  -1 1991.86 43.9816   1
  -2   1   1 1989.03 44.1632   2
   2  -1   1 635.120 16.9643   1
  -2  -1  -1 649.550 16.6062   2
   2   1   1 620.956 16.5300   2
  -2   1  -1 650.094 17.0705   1
   2   1   1 670.444 15.7631   1
  -3  -1  -1 1332.28 31.0561   1
   3  -1   1 1341.16 32.7949   1
  -3  -1  -1 1331.35 32.1587   2
   3  -1   1 1305.37 31.9698   2
  -3   1  -1 1295.52 31.8294   2
   3   1   1 1273.60 31.0546   1
  -3   1  -1 1260.93 32.2962   1
   3   1   1 1310.20 32.0729   2
   4  -1   1 3524.05 82.9776   1
  -4  -1  -1 3557.42 81.2782   1
   4  -1   1 3681.08 82.4707   2
  -4  -1  -1 3730.55 82.5797   2
   4   1   1 3512.19 81.5479   1
  -4   1  -1 3560.04 82.1519   2
  -4   1  -1 3560.86 82.6670   1
   4   1   1 3568.54 82.3217   2
   5  -1   1 882.633 25.5295   2
  -5  -1  -1 842.816 23.9375   1
   5  -1   1 921.027 26.1051   1
  -5  -1  -1 892.302 25.3362   2
  -5   1  -1 860.358 25.4389   1
  -5   1  -1 856.937 24.8763   2
   5   1   1 895.082 24.8425   1
   6  -1   1 2303.98 55.8129   2
   6  -1   1 2245.58 56.1792   1
  -6  -1  -1 2163.00 54.1750   1
  -6  -1  -1 2258.28 55.5548   2
   6   1   1 2237.06 55.5033   2
  -6   1  -1 2158.49 55.0219   2
  -6   1  -1 2263.53 55.7773   1
   6   1   1 2242.92 55.0741   1
  -7  -1  -1 537.396 20.6658   2
   7  -1   1 500.240 21.2166   1
   7  -1   1 555.008 21.4630   2
  -7  -1  -1 540.631 19.5737   1
   7   1   1 519.983 19.9914   1
   7   1   1 547.914 21.3986   2
  -7   1  -1 552.215 21.1897   1
  -7   1  -1 516.599 20.3183   2
   8  -1   1 1235.36 37.4823   1
   8  -1   1 1265.47 37.1600   2
  -8  -1  -1 1263.98 37.0672   2
  -8  -1  -1 1251.81 35.6149   1
   8   1   1 1210.47 36.2893   1
   8   1   1 1250.80 37.3511   2
  -8   1  -1 1244.50 36.5384   2
  -8   1  -1 1253.80 36.9634   1
  -9  -1  -1 350.667 21.0325   2
   9  -1   1 348.393 21.3479   1
   9  -1   1 350.536 21.4689   2
  -9  -1  -1 331.161 19.1387   1
  -9   1  -1 356.615 21.0159   1
   9   1   1 376.988 20.2510   1
   9   1   1 334.201 21.3431   2
  -9   1  -1 380.453 20.9838   2
 -10  -1  -1 38.0842 10.5587   2
  10  -1   1 39.2700 10.8719   2
  10  -1   1 51.7789 11.5142   1
  10   1   1 30.3831 11.1540   2
 -10   1  -1 28.3592 10.3555   1
  10   1   1 34.8568 9.85107   1
 -10   1  -1 26.8352 10.8997   2
  11  -1   1 827.775 34.4097   1
 -11  -1  -1 850.885 34.4229   2
  11  -1   1 819.007 33.9155   2
 -11   1  -1 844.154 33.3612   1
 -11   1  -1 822.480 33.2496   2
  11   1   1 817.708 32.8050   1
  11   1   1 814.403 33.9460   2
  12  -1   1 12.8591 13.4185   2
 -12  -1  -1 21.6590 12.2477   2
  12   1   1 14.0775 11.6352   1
  12   1   1 16.9937 12.5244   2
 -12   1  -1 9.98338 11.7468   2
 -12   1  -1 15.8483 12.6142   1
  13  -1   1 78.0873 16.6060   2
  13  -1   1 99.7945 17.0719   1
 -13  -1  -1 142.207 17.3460   2
 -13   1  -1 110.247 16.5596   2
  13   1   1 122.872 18.6551   2
  14  -1   1 116.363 19.1853   1
  14  -1   1 115.745 19.6654   2
 -14  -1  -1 137.318 20.0998   2
  14   1   1 137.076 19.9460   2
 -14   1  -1 142.950 19.1749   2
  14   1   1 136.307 18.9173   1
  14  -2  -1 379.684 33.7098   1
 -14  -2   1 394.285 33.8989   2
  14  -2  -1 368.466 34.7832   2
  14   2  -1 320.921 34.1757   2
 -14   2   1 355.290 30.8050   2
 -14   2   1 422.487 33.7500   1
  13  -2  -1 425.226 31.6890   2
 -13  -2   1 426.170 31.2916   2
  13   2  -1 434.556 28.3110   1
  13   2  -1 434.871 32.1620   2
 -13   2   1 375.451 28.9234   2
 -13   2   1 404.882 30.4186   1
 -12  -2   1 183.454 16.9970   2
 -12  -2   1 172.702 21.4382   1
  12  -2  -1 256.744 30.1072   1
  12  -2  -1 190.088 24.8013   2
  12   2  -1 211.558 22.7431   1
 -12   2   1 142.708 15.1982   2
 -12   2   1 150.696 16.6773   1
  12   2  -1 133.860 16.4356   2
  11  -2  -1 1219.55 40.7762   2
  11  -2  -1 1247.12 42.6949   1
 -11  -2   1 1233.05 38.4295   1
 -11  -2   1 1216.52 40.9041   2
  11   2  -1 1303.01 39.9953   1
  11   2  -1 1295.57 41.8541   2
 -11   2   1 1252.50 40.4861   2
 -11   2   1 1245.40 41.8442   1
  10  -2  -1 231.398 21.3458   1
 -10  -2   1 213.660 19.5876   2
  10  -2  -1 238.748 20.4363   2
 -10  -2   1 219.473 17.5960   1
  10   2  -1 246.561 18.9236   1
  10   2  -1 225.365 21.3331   2
 -10   2   1 241.074 21.4367   1
 -10   2   1 221.163 19.2432   2
  -9  -2   1 1303.15 36.6313   1
   9  -2  -1 1301.17 38.8777   2
  -9  -2   1 1220.84 38.1975   2
   9  -2  -1 1304.19 40.2468   1
  -9   2   1 1287.60 39.5374   1
  -9   2   1 1247.46 37.5972   2
   9   2  -1 1328.77 37.8638   1
   9   2  -1 1282.58 38.9121   2
  -8  -2   1 1669.79 45.2204   2
   8  -2  -1 1702.49 45.6249   2
  -8  -2   1 1718.23 43.8189   1
   8  -2  -1 1671.16 46.9310   1
   8   2  -1 1651.24 45.3161   2
  -8   2   1 1739.35 46.5043   1
  -8   2   1 1629.02 44.4413   2
   8   2  -1 1660.96 44.5523   1
   7  -2  -1 201.210 15.0592   1
   7  -2  -1 210.564 14.2814   2
  -7  -2   1 209.256 12.3769   1
  -7  -2   1 196.703 13.9339   2
   7   2  -1 215.588 13.1274   1
   7   2  -1 176.646 13.8769   2
  -7   2   1 186.803 12.9466   2
  -7   2   1 209.104 14.6665   1
   6  -2  -1 4326.63 98.8547   2
  -6  -2   1 4281.49 98.7707   2
  -6  -2   1 4367.72 97.9269   1
   6  -2  -1 4270.82 100.637   1
   6   2  -1 4144.72 98.3087   1
   6   2  -1 4290.04 98.8333   2
  -6   2   1 4249.01 98.3941   2
  -6   2   1 4392.99 100.714   1
  -5  -2   1 2920.51 67.4401   1
  -5  -2   1 2879.27 67.9664   2
   5  -2  -1 3026.21 68.2240   2
   5  -2  -1 2791.82 69.7514   1
  -5   2   1 3042.65 70.1044   1
  -5   2   1 3040.39 68.0563   2
   5   2  -1 2739.55 67.5775   1
   5   2  -1 2994.41 68.2768   2
  -4  -2   1 172.854 8.26564   2
   4  -2  -1 164.095 9.92395   1
  -4  -2   1 188.924 7.84707   1
   4  -2  -1 175.655 8.24215   2
   4   2  -1 175.336 8.06337   1
   4   2  -1 177.638 8.45597   2
  -4   2   1 178.003 10.0090   1
  -4   2   1 170.433 7.95711   2
   3  -2  -1 7042.61 159.947   1
   3  -2  -1 7216.44 158.359   2
  -3  -2   1 7340.96 157.985   1
  -3  -2   1 7073.27 158.347   2
   3   2  -1 7254.64 158.424   2
   3   2  -1 7163.14 157.847   1
  -3   2   1 7378.79 160.007   1
  -3   2   1 7133.27 158.298   2
   2  -2  -1 892.674 21.4081   2
  -2  -2   1 939.814 20.7544   1
  -2  -2   1 896.558 21.5210   2
   2  -2  -1 908.142 22.7009   1
   2   2  -1 890.823 21.5120   2
  -2   2   1 906.180 22.7223   1
   2   2  -1 912.657 20.4922   1
  -1  -2  -1 2779.87 63.3158   2
  -1  -2  -1 2894.58 62.7158   1
  -1   2  -1 2897.41 64.2719   1
   1   2   1 2844.51 62.6999   1
   2  -2   1 3756.47 83.2182   1
  -2  -2  -1 3618.21 81.6604   2
   2  -2   1 3769.23 81.6721   2
  -2   2  -1 3653.67 81.6193   2
  -2   2  -1 3480.35 82.7766   1
   2   2   1 3684.06 81.6945   2
  -3  -2  -1 974.309 25.5906   2
   3  -2   1 1024.01 27.3382   1
   3  -2   1 1029.32 25.6154   2
  -3   2  -1 1034.14 25.6408   2
   3   2   1 1070.63 25.9392   2
   3   2   1 996.059 24.4346   1
  -4  -2  -1 1909.93 47.0563   2
   4  -2   1 1956.19 48.6952   1
   4  -2   1 1990.03 47.0746   2
  -4   2  -1 1971.06 46.9832   2
  -4   2  -1 1992.51 48.5077   1
   4   2   1 1978.05 45.9871   1
   4   2   1 1977.11 47.2338   2
   5  -2   1 1783.49 43.9857   2
   5  -2   1 1814.08 45.6288   1
  -5  -2  -1 1756.84 44.0181   2
   5   2   1 1755.38 43.0645   1
   5   2   1 1730.59 44.0259   2
  -5   2  -1 1758.18 45.1317   1
  -5   2  -1 1760.49 43.7705   2
   6  -2   1 118.311 11.8969   2
  -6  -2  -1 133.254 11.7211   2
   6  -2   1 102.289 12.0500   1
   6   2   1 108.490 9.92423   1
   6   2   1 97.4060 11.4858   2
  -6   2  -1 130.691 12.2018   1
  -6   2  -1 117.933 10.9363   2
   7  -2   1 2061.48 53.7490   2
   7  -2   1 2170.25 55.1410   1
  -7  -2  -1 2119.21 53.7535   2
  -7   2  -1 2045.81 53.2057   2
   7   2   1 2031.36 53.5840   2
  -7   2  -1 2174.67 54.7291   1
   7   2   1 2076.50 52.5595   1
   8  -2   1 517.347 23.0512   1
   8  -2   1 522.117 22.6372   2
  -8  -2  -1 477.132 21.8105   2
  -8   2  -1 489.111 21.3373   2
  -8   2  -1 536.196 22.7872   1
   8   2   1 486.155 20.5734   1
   8   2   1 479.478 22.2812   2
  -9  -2  -1 951.724 32.0670   2
   9  -2   1 956.637 33.1112   1
   9  -2   1 894.578 32.3507   2
  -9   2  -1 927.456 31.4749   2
   9   2   1 908.317 30.9860   1
   9   2   1 909.319 32.1883   2
  -9   2  -1 920.770 32.5251   1
  10  -2   1 1813.00 53.3154   1
  10  -2   1 1809.40 51.6005   2
 -10  -2  -1 1760.56 51.1047   2
 -10   2  -1 1745.22 50.5463   2
  10   2   1 1744.27 49.3418   1
 -10   2  -1 1722.94 57.3146   1
  10   2   1 1831.20 51.9274   2
  11  -2   1 20.9266 11.9800   1
 -11  -2  -1 -9.9751 10.9132   2
  11  -2   1 6.64021 11.3006   2
 -11   2  -1 4.17737 11.2703   1
 -11   2  -1 27.7477 10.9870   2
  11   2   1 8.59334 10.0264   1
  11   2   1 3.31638 12.0269   2
  12  -2   1 788.755 36.7312   2
 -12  -2  -1 792.473 35.4513   2
 -12   2  -1 869.833 36.3196   1
 -12   2  -1 820.246 35.3199   2
  12   2   1 848.375 35.5676   1
  12   2   1 860.507 37.3206   2
  13  -2   1 240.827 30.9101   2
 -13  -2  -1 288.107 29.1072   2
  13  -2   1 373.337 31.2578   1
  13   2   1 317.449 31.8762   2
 -13   2  -1 344.256 29.8618   2
 -13   2  -1 313.358 29.8985   1
  13   2   1 314.154 31.8095   1
  14  -2   1 121.191 19.7022   1
 -14  -2  -1 104.736 21.5842   2
  14  -2   1 112.252 20.2361   2
  14   2   1 117.985 19.7520   2
  14   2   1 83.6778 17.0883   1
 -14   2  -1 109.485 19.2519   2
  14  -3  -1 132.770 20.5195   2
 -14  -3   1 194.803 20.8963   2
  14  -3  -1 147.548 19.8508   1
 -14   3   1 128.375 19.6745   1
  14   3  -1 148.430 20.6700   2
 -14   3   1 233.197 29.9676   2
  14   3  -1 157.984 18.2930   1
  13  -3  -1 79.8663 16.0760   1
  13  -3  -1 7.33150 14.7099   2
 -13  -3   1 39.1914 14.6025   2
  13   3  -1 25.8681 15.0507   2
 -13   3   1 30.2578 14.8920   1
  13   3  -1 53.5131 15.9157   1
 -13   3   1 28.0184 14.4821   2
  12  -3  -1 671.822 33.2461   2
 -12  -3   1 698.569 32.6381   2
  12   3  -1 699.669 30.6159   1
  12   3  -1 720.879 34.0603   2
 -12   3   1 730.089 33.9972   1
 -12   3   1 690.051 31.9032   2
  11  -3  -1 210.165 23.7707   1
  11  -3  -1 159.956 21.6116   2
 -11  -3   1 174.801 21.9262   2
 -11   3   1 180.327 23.1911   1
 -11   3   1 167.521 20.4821   2
  11   3  -1 152.286 15.7200   2
  11   3  -1 183.471 18.5592   1
 -10  -3   1 499.016 21.8596   1
 -10  -3   1 490.187 25.2641   2
  10  -3  -1 492.658 25.5175   2
  10  -3  -1 522.387 27.4958   1
 -10   3   1 554.540 27.4021   1
  10   3  -1 529.479 25.6991   2
 -10   3   1 518.628 24.3159   2
  10   3  -1 559.302 23.3425   1
   9  -3  -1 853.860 30.4262   2
   9  -3  -1 932.469 33.0153   1
  -9  -3   1 886.182 27.4818   1
  -9  -3   1 882.902 30.5726   2
   9   3  -1 860.179 28.4390   1
  -9   3   1 884.403 31.6207   1
   9   3  -1 832.992 30.5017   2
  -9   3   1 869.359 29.3518   2
   8  -3  -1 68.3921 8.99040   2
  -8  -3   1 86.2672 11.3105   1
  -8  -3   1 84.2886 9.37340   2
   8  -3  -1 95.2134 11.1929   1
   8   3  -1 77.0056 9.56965   2
  -8   3   1 83.0161 10.7849   1
   8   3  -1 97.8672 12.2007   1
  -8   3   1 102.056 12.8819   2
  -7  -3   1 1301.25 35.8951   2
  -7  -3   1 1259.24 33.8109   1
   7  -3  -1 1316.29 38.3871   1
   7  -3  -1 1338.00 36.0705   2
  -7   3   1 1296.08 35.3783   2
  -7   3   1 1318.19 38.3343   1
   7   3  -1 1342.57 36.1272   2
   7   3  -1 1311.60 34.8307   1
   6  -3  -1 286.128 13.0073   2
   6  -3  -1 241.577 15.1489   1
  -6  -3   1 273.920 11.4014   1
  -6  -3   1 279.657 13.0007   2
   6   3  -1 263.286 12.0586   1
  -6   3   1 289.913 15.6777   1
   6   3  -1 271.148 13.1063   2
  -6   3   1 268.985 12.4383   2
   5  -3  -1 1728.78 40.8394   2
   5  -3  -1 1630.45 43.1831   1
  -5  -3   1 1677.56 39.4352   1
  -5  -3   1 1650.21 40.7130   2
  -5   3   1 1696.96 40.6989   2
   5   3  -1 1517.77 39.7399   1
   5   3  -1 1727.28 41.0424   2
  -5   3   1 1698.12 43.4494   1
  -4  -3   1 2173.92 51.1067   2
   4  -3  -1 2200.41 51.0359   2
  -4  -3   1 2155.97 49.7224   1
   4  -3  -1 2139.57 53.2874   1
  -4   3   1 2203.25 50.9974   2
  -4   3   1 2297.49 53.5957   1
   4   3  -1 2321.27 51.3428   2
   4   3  -1 2076.64 50.0234   1
   3  -3  -1 3.41037 3.74678   1
  -3  -3   1 8.37777 1.74970   1
   3  -3  -1 7.01262 2.48014   2
  -3  -3   1 7.53375 2.61448   2
   3   3  -1 5.68708 1.95036   1
  -3   3   1 4.76579 3.62395   1
   3   3  -1 3.63956 2.46078   2
  -2  -3   1 129.206 5.68601   2
   2   3  -1 128.569 5.60865   2
  -2   3   1 131.675 7.43562   1
   1  -3  -1 195.550 6.04970   2
  -1  -3   1 184.641 6.13943   2
   1  -3  -1 198.298 6.79519   1
   1   3  -1 177.253 4.87704   1
  -1   3   1 195.143 6.08017   2
  -1   3   1 195.623 7.09970   1
   1   3  -1 192.090 6.27920   2
   0  -3   1 760.181 18.1988   2
   0  -3  -1 768.021 18.2041   2
   0  -3   1 747.759 18.6906   1
   0  -3  -1 769.314 17.9251   1
   0   3   1 772.297 18.0440   1
   0   3   1 764.213 18.1670   2
   0   3  -1 758.995 18.5220   1
  -1  -3  -1 408.688 10.9278   2
  -1  -3  -1 410.721 9.81481   1
   1  -3   1 390.132 12.2962   1
   1   3   1 395.502 10.8203   2
  -1   3  -1 382.848 12.1549   1
   1   3   1 406.064 9.86475   1
  -2  -3  -1 1.12741 2.34800   2
   2  -3   1 -0.6898 2.17199   2
   2  -3   1 -0.2588 3.55577   1
   2   3   1 -0.4073 2.23196   2
   2   3   1 2.75783 1.56157   1
  -2   3  -1 1.16865 3.45230   1
   3  -3   1 1447.52 34.3822   2
   3  -3   1 1445.78 36.6703   1
   3   3   1 1461.54 34.5750   2
  -3   3  -1 1401.65 36.3712   1
  -3   3  -1 1449.63 34.4183   2
   3   3   1 1390.41 32.8146   1
   4  -3   1 456.535 16.9031   1
  -4  -3  -1 455.457 14.7842   2
   4  -3   1 448.309 14.6364   2
  -4   3  -1 476.227 16.9296   1
  -4   3  -1 444.309 14.4964   2
   4   3   1 458.601 14.8598   2
   4   3   1 458.890 13.0487   1
  -5  -3  -1 1141.52 31.0257   2
   5  -3   1 1169.85 31.1032   2
  -5   3  -1 1194.20 31.1157   2
   5   3   1 1167.78 29.7311   1
   5   3   1 1215.37 31.5989   2
  -5   3  -1 1176.79 33.2451   1
   6  -3   1 1691.51 43.8067   2
   6  -3   1 1712.82 46.1282   1
  -6  -3  -1 1676.60 43.9211   2
  -6   3  -1 1687.90 43.7485   2
   6   3   1 1725.46 42.7832   1
  -6   3  -1 1764.47 46.0658   1
   6   3   1 1732.28 44.2695   2
  -7  -3  -1 8.29505 6.27021   2
   7  -3   1 4.42717 7.22546   1
   7  -3   1 5.18526 6.32263   2
  -7   3  -1 4.83140 5.94652   2
   7   3   1 0.77127 6.42333   2
  -7   3  -1 11.1117 7.29001   1
   7   3   1 8.08980 5.51221   1
   8  -3   1 819.383 29.8237   1
  -8  -3  -1 797.294 28.3603   2
   8  -3   1 778.310 28.1619   2
  -8   3  -1 861.358 29.7599   1
   8   3   1 801.472 26.0307   1
  -8   3  -1 778.670 27.1868   2
   8   3   1 782.546 28.1704   2
  -9  -3  -1 204.394 19.1756   2
   9  -3   1 202.325 20.1731   1
   9  -3   1 199.375 19.3990   2
  -9   3  -1 208.148 20.5282   1
   9   3   1 209.573 16.1599   1
   9   3   1 188.423 19.0587   2
  -9   3  -1 207.866 18.1379   2
 -10  -3  -1 277.988 23.1217   2
  10  -3   1 276.647 22.8359   2
  10  -3   1 286.113 23.9261   1
  10   3   1 293.578 19.2269   1
 -10   3  -1 306.677 21.9703   2
 -10   3  -1 313.118 24.8751   1
  10   3   1 278.917 22.9060   2
  11  -3   1 501.007 28.3629   2
 -11  -3  -1 510.157 28.9523   2
  11  -3   1 532.169 31.2648   1
 -11   3  -1 502.790 29.2394   1
 -11   3  -1 496.014 27.3668   2
  11   3   1 518.047 29.5580   2
  11   3   1 496.493 25.6818   1
  12  -3   1 10.6107 10.9922   1
 -12  -3  -1 -26.397 11.9984   2
  12  -3   1 -16.316 12.5578   2
 -12   3  -1 -16.209 11.3053   2
 -12   3  -1 -1.4566 12.7873   1
  12   3   1 -2.8361 12.4630   2
  12   3   1 0.50908 11.3005   1
  13  -3   1 179.919 20.4503   2
  13  -3   1 261.374 31.1754   1
 -13  -3  -1 272.054 30.0598   2
  13   3   1 198.703 20.9969   2
  13   3   1 247.907 26.4202   1
 -13   3  -1 160.801 19.0556   2
 -13   3  -1 178.050 19.8647   1
  14  -3   1 101.134 19.3827   1
 -14  -3  -1 85.4972 24.4712   2
  14  -3   1 25.3189 18.1009   2
 -14   3  -1 81.8119 19.0771   2
  14   3   1 70.0739 18.6410   2
  14  -4  -1 -7.7230 16.9211   2
  14  -4  -1 10.9845 17.1609   1
 -14  -4   1 -9.7012 16.3003   2
 -14   4   1 10.7718 16.6807   1
  14   4  -1 -10.109 16.6734   2
  14   4  -1 -4.4248 13.6309   1
 -14   4   1 -24.910 14.7914   2
  13  -4  -1 33.4713 15.5805   1
  13  -4  -1 44.2428 15.8552   2
 -13  -4   1 32.7150 14.4063   2
 -13   4   1 70.9865 16.5060   1
  13   4  -1 49.6178 13.4302   1
  13   4  -1 68.5445 17.4777   2
 -13   4   1 59.7562 14.9912   2
  12  -4  -1 23.4152 11.6480   1
 -12  -4   1 22.5241 12.8604   2
  12  -4  -1 24.7272 14.2031   2
 -12   4   1 20.7908 14.1194   1
  12   4  -1 36.7206 11.2705   1
  12   4  -1 34.5892 14.0345   2
 -12   4   1 25.6170 13.1250   2
  11  -4  -1 66.5570 13.2678   2
 -11  -4   1 74.3565 13.1800   2
  11  -4  -1 88.2768 14.1957   1
 -11   4   1 87.8738 12.7377   2
  11   4  -1 62.1263 10.7966   1
  11   4  -1 59.1886 13.1137   2
 -11   4   1 67.7264 13.9668   1
  10  -4  -1 82.5368 12.6851   2
  10  -4  -1 123.952 16.8281   1
 -10  -4   1 61.2971 18.4812   2
 -10   4   1 102.661 11.6288   2
 -10   4   1 107.494 13.9176   1
  10   4  -1 148.285 15.3940   1
   9  -4  -1 93.3122 11.3163   2
   9  -4  -1 75.3090 12.0188   1
  -9  -4   1 66.9843 10.4869   2
  -9   4   1 72.5202 11.5595   1
   9   4  -1 75.2141 11.0108   2
   9   4  -1 114.144 13.4945   1
  -9   4   1 86.9251 9.96715   2
   8  -4  -1 159.258 15.2234   2
  -8  -4   1 189.461 15.2828   2
   8  -4  -1 189.112 18.4602   1
   8   4  -1 182.467 13.1615   1
  -8   4   1 177.801 17.3675   1
   8   4  -1 169.563 15.4483   2
  -8   4   1 178.251 14.6425   2
  -7  -4   1 5.63967 5.61077   2
  -7  -4   1 -1.8880 4.23510   1
   7  -4  -1 -2.0911 7.37958   1
   7  -4  -1 -6.1403 5.44727   2
   7   4  -1 -0.9326 4.73834   1
   7   4  -1 0.80221 5.56205   2
  -7   4   1 0.96213 5.30044   2
  -7   4   1 -6.1759 6.65042   1
   6  -4  -1 41.1224 5.67571   2
  -6  -4   1 35.1405 4.55894   1
   6  -4  -1 41.4925 7.77106   1
  -6  -4   1 41.7766 5.97563   2
  -6   4   1 36.9220 5.63822   2
   6   4  -1 39.6580 6.13976   2
   6   4  -1 40.6441 5.30374   1
  -6   4   1 33.4915 8.15130   1
  -5  -4   1 4.71452 3.63885   2
   5  -4  -1 0.80031 3.49535   2
   5  -4  -1 8.88964 5.81484   1
   5   4  -1 0.78063 3.11626   1
   5   4  -1 3.39335 3.66019   2
  -5   4   1 1.41630 5.58173   1
   4  -4  -1 33.7816 6.05673   1
  -4  -4   1 31.3280 4.19447   2
   4  -4  -1 27.3928 3.92382   2
   4   4  -1 27.2611 4.12831   1
  -4   4   1 20.5539 5.62225   1
   4   4  -1 32.3593 4.23741   2
   3  -4  -1 3.44057 2.71234   2
  -3  -4   1 -2.1102 2.64639   2
   3  -4  -1 -5.7093 3.74953   1
   3   4  -1 1.07246 2.75031   2
  -3   4   1 0.86797 4.24977   1
   2  -4  -1 23.6266 3.98768   1
  -2  -4   1 25.9636 3.15692   2
   2   4  -1 30.3030 4.41659   2
  -2   4   1 17.8322 3.91679   1
   1  -4  -1 57.4528 5.21458   1
  -1  -4   1 58.4689 4.47898   2
  -1  -4   1 51.6686 3.51485   1
  -1   4   1 52.7917 5.50908   1
   1   4  -1 57.0672 4.44325   2
  -1   4   1 54.5905 4.27428   2
   1   4  -1 58.4388 3.52775   1
   0  -4  -1 85.5393 4.38760   1
   0  -4   1 63.7723 5.55893   1
   0  -4  -1 74.2358 4.59769   2
   0   4  -1 73.3123 4.56805   2
   0   4  -1 67.8990 5.47989   1
   0   4   1 73.3215 4.65560   2
   0   4   1 74.1701 4.68013   1
  -1  -4  -1 11.8620 2.50689   2
   1  -4   1 13.0038 2.47349   2
  -1  -4  -1 22.6631 2.77432   1
   1  -4   1 7.92680 3.55903   1
   1   4   1 19.9163 3.07061   1
   1   4   1 16.6535 2.79599   2
  -1   4  -1 16.9004 3.68894   1
  -2  -4  -1 275.742 9.18069   2
   2  -4   1 234.325 11.0241   1
  -2  -4  -1 271.443 7.14368   1
   2   4   1 255.426 7.13954   1
  -2   4  -1 234.341 10.8788   1
   3  -4   1 3.15238 2.76203   2
  -3  -4  -1 5.42289 2.99178   2
   3  -4   1 0.29152 4.37481   1
   3   4   1 2.52600 3.08540   2
   3   4   1 6.29642 1.98784   1
  -3   4  -1 -0.7419 3.90731   1
   4  -4   1 2.23493 3.38361   2
   4  -4   1 0.47024 4.82858   1
  -4  -4  -1 11.3664 3.77799   2
   4   4   1 9.39007 3.89297   2
   4   4   1 2.75201 2.26065   1
  -4   4  -1 4.67818 4.54920   1
   5  -4   1 -2.0157 4.08314   2
   5  -4   1 0.15769 5.34352   1
  -5  -4  -1 4.43767 4.31758   2
  -5   4  -1 1.53335 4.07466   2
   5   4   1 4.17460 4.31178   2
   5   4   1 2.29581 3.14011   1
  -5   4  -1 -0.4411 5.83791   1
   6  -4   1 15.2315 5.60888   2
  -6  -4  -1 11.6019 5.28444   2
   6  -4   1 11.9103 6.83645   1
   6   4   1 12.4226 5.78667   2
  -6   4  -1 19.1245 6.69086   1
   6   4   1 18.4466 4.92482   1
  -6   4  -1 10.4305 5.39503   2
   7  -4   1 38.0328 8.22952   1
   7  -4   1 50.3051 8.03939   2
  -7  -4  -1 52.2989 7.86652   2
  -7   4  -1 47.0170 7.59781   2
   7   4   1 37.1439 7.20472   2
   7   4   1 57.7722 6.91545   1
  -7   4  -1 47.8731 8.92528   1
  -8  -4  -1 92.5222 10.7140   2
   8  -4   1 135.592 17.4386   1
   8  -4   1 124.740 15.7789   2
  -8   4  -1 110.290 12.0786   1
  -8   4  -1 86.3664 9.57200   2
   8   4   1 117.465 11.4481   2
   8   4   1 106.927 12.3870   1
   9  -4   1 33.3797 10.7639   1
   9  -4   1 15.3353 9.31425   2
  -9  -4  -1 28.4387 10.0746   2
   9   4   1 13.3441 9.63601   2
   9   4   1 27.6172 7.90868   1
  -9   4  -1 19.7978 8.87956   2
  -9   4  -1 22.0479 10.3324   1
  10  -4   1 21.0212 10.8417   2
  10  -4   1 10.5888 11.3168   1
 -10  -4  -1 -3.2281 10.1388   2
 -10   4  -1 -1.7759 10.2085   1
  10   4   1 7.82706 11.6816   2
 -10   4  -1 17.1613 9.89970   2
  10   4   1 11.0946 8.34992   1
  11  -4   1 64.5695 13.4559   2
 -11  -4  -1 56.5779 13.7258   2
 -11   4  -1 65.1329 12.7128   2
 -11   4  -1 74.7262 14.2105   1
  11   4   1 63.2713 13.8421   2
  11   4   1 84.1809 12.0055   1
  12  -4   1 18.1706 13.6367   2
 -12  -4  -1 29.2931 13.9456   2
  12  -4   1 1.79181 13.5411   1
  12   4   1 22.9679 11.1990   1
 -12   4  -1 20.8089 12.6780   2
 -12   4  -1 0.75900 13.6822   1
  12   4   1 9.03118 14.0873   2
 -13  -4  -1 14.7447 15.5764   2
  13  -4   1 19.2624 15.7734   2
 -13   4  -1 10.4265 15.0545   2
  13   4   1 10.5655 15.9780   2
 -13   4  -1 3.19537 15.2273   1
  13   4   1 6.92194 13.2970   1
  14  -4   1 17.4266 17.9242   1
 -14  -4  -1 6.63383 18.9348   2
  14  -4   1 -8.7868 18.5984   2
 -14   4  -1 10.4493 17.6869   1
  14   4   1 35.4033 18.5893   2
 -14   4  -1 37.6546 17.9864   2
  14  -5  -1 93.0946 19.7126   2
  14  -5  -1 91.6327 20.3332   1
 -14  -5   1 62.0110 19.1702   2
  14   5  -1 70.8750 19.4269   2
 -14   5   1 89.7661 19.0653   1
  13  -5  -1 96.2535 17.7224   1
  13  -5  -1 95.3223 17.2246   2
 -13  -5   1 85.8301 16.5402   2
 -13   5   1 58.3709 15.5150   2
  13   5  -1 96.4340 13.9986   1
 -13   5   1 58.7165 17.0959   1
  13   5  -1 64.9422 18.8855   2
 -12  -5   1 392.402 29.2537   2
  12  -5  -1 244.206 28.6750   1
  12  -5  -1 397.604 29.2743   2
  12   5  -1 361.833 22.7335   1
 -12   5   1 345.178 30.2513   1
 -12   5   1 281.886 26.9294   2
  12   5  -1 363.364 29.6817   2
 -11  -5   1 14.6981 11.9650   2
  11  -5  -1 23.0039 12.0122   2
  11   5  -1 34.1008 8.79386   1
 -11   5   1 21.1649 12.9461   1
 -11   5   1 12.5051 11.1502   2
  11   5  -1 19.6213 11.7602   2
 -10  -5   1 456.605 25.3348   2
  10  -5  -1 490.770 32.6146   2
  10  -5  -1 565.834 29.2095   1
  10   5  -1 527.617 21.5549   1
  10   5  -1 491.963 25.8198   2
 -10   5   1 497.237 27.3936   1
  -9  -5   1 328.082 20.3323   2
   9  -5  -1 306.068 23.5501   1
   9  -5  -1 287.601 20.2081   2
  -9   5   1 313.970 19.2598   2
   9   5  -1 305.411 20.2228   2
   9   5  -1 326.472 16.2685   1
  -9   5   1 285.140 21.8048   1
   8  -5  -1 368.001 22.5758   1
  -8  -5   1 344.221 18.6847   2
   8  -5  -1 351.135 18.3256   2
   8   5  -1 390.652 19.2185   2
   8   5  -1 383.482 15.8762   1
  -8   5   1 365.417 21.6245   1
   7  -5  -1 1762.50 49.5097   1
  -7  -5   1 1783.63 45.9694   2
   7  -5  -1 1816.20 45.9009   2
   7   5  -1 1650.10 43.2293   1
   7   5  -1 1809.00 46.1461   2
  -7   5   1 1875.13 50.0175   1
   6  -5  -1 153.866 14.6557   1
  -6  -5   1 198.355 11.7283   2
   6  -5  -1 170.351 11.2719   2
   6   5  -1 185.227 11.7873   2
   6   5  -1 151.424 8.67678   1
  -6   5   1 158.641 14.9023   1
  -5  -5   1 1313.21 33.8979   2
   5  -5  -1 1322.62 33.7192   2
   5  -5  -1 1329.49 37.1640   1
   5   5  -1 1377.34 34.1744   2
   5   5  -1 1277.69 31.1755   1
  -5   5   1 1360.02 37.4928   1
   4  -5  -1 1371.69 33.7671   2
   4  -5  -1 1377.52 36.6559   1
  -4  -5   1 1339.35 33.8898   2
  -4   5   1 1434.46 37.1886   1
   4   5  -1 1338.35 33.8391   2
  -3  -5   1 20.0157 3.48382   2
   3  -5  -1 18.4491 4.66043   1
  -3   5   1 18.0045 4.95112   1
   3   5  -1 15.3279 3.14141   2
  -2  -5   1 2229.89 52.2446   2
   2  -5  -1 2258.09 52.1014   2
   2  -5  -1 2298.53 53.4641   1
  -2   5   1 2336.08 54.0699   1
   2   5  -1 2249.11 52.2108   2
   1  -5  -1 199.118 7.57613   2
   1  -5  -1 196.887 8.07441   1
  -1  -5   1 208.858 6.45317   1
  -1   5   1 203.733 8.72207   1
   1   5  -1 193.433 7.62700   2
   1   5  -1 202.107 7.07148   1
  -1   5   1 212.614 7.68512   2
   0  -5  -1 7234.90 159.115   1
   0  -5   1 7233.60 159.726   2
   0  -5   1 7508.07 159.952   1
   0  -5  -1 7333.95 159.716   2
   0   5   1 7144.05 159.641   2
   0   5  -1 7336.92 159.744   2
   0   5  -1 6943.44 160.291   1
   0   5   1 7319.52 159.546   1
   1  -5   1 5188.01 115.372   1
  -1  -5  -1 5146.40 114.098   2
  -1  -5  -1 5247.28 112.760   1
   1   5   1 5186.38 114.054   2
  -1   5  -1 4898.33 115.661   1
   1   5   1 5157.64 112.943   1
   2  -5   1 22.4312 4.78709   1
  -2  -5  -1 34.8990 3.01268   1
  -2  -5  -1 37.4550 5.28786   2
   2   5   1 24.2774 3.34392   2
   2   5   1 37.5246 3.31469   1
  -2   5  -1 37.5221 5.63220   1
   3  -5   1 3027.04 69.4556   2
   3  -5   1 2926.95 72.0338   1
  -3  -5  -1 3074.85 69.6189   2
  -3   5  -1 3064.48 72.5151   1
   3   5   1 3024.23 67.0631   1
   3   5   1 3072.27 69.6086   2
   4  -5   1 1141.46 29.3892   2
   4  -5   1 1157.10 32.6779   1
  -4  -5  -1 1114.75 29.3888   2
   4   5   1 1117.19 26.6640   1
  -4   5  -1 1148.47 32.7227   1
   4   5   1 1118.98 29.4522   2
   4   5   1 1139.40 26.5673   1
   5  -5   1 564.665 21.7246   1
   5  -5   1 567.434 18.4388   2
  -5  -5  -1 549.540 18.4054   2
  -5   5  -1 562.328 21.5190   1
   5   5   1 576.761 18.8027   2
   5   5   1 553.986 15.2890   1
   5   5   1 573.330 15.7146   1
   6  -5   1 2953.54 73.4977   1
  -6  -5  -1 2911.45 70.1460   2
   6  -5   1 2901.65 69.8825   2
   6   5   1 2937.98 70.3516   2
   6   5   1 2837.50 67.7226   1
  -6   5  -1 3014.33 73.5985   1
   7  -5   1 107.578 12.0862   1
   7  -5   1 93.7582 9.56934   2
  -7  -5  -1 112.272 12.8800   2
  -7   5  -1 85.5325 10.5044   1
   7   5   1 68.7571 8.79038   2
  -7   5  -1 124.288 12.7757   2
   7   5   1 104.772 10.2554   1
   8  -5   1 1548.95 44.1106   2
   8  -5   1 1652.09 47.8725   1
  -8  -5  -1 1594.49 44.6805   2
   8   5   1 1538.12 41.3016   1
  -8   5  -1 1561.97 44.1449   2
  -8   5  -1 1649.60 47.5456   1
   8   5   1 1579.96 44.7722   2
   9  -5   1 607.689 42.1036   2
   9   5   1 645.873 33.9860   2
  -9   5  -1 689.366 31.2106   1
   9   5   1 725.737 24.1896   1
  -9   5  -1 691.187 30.4406   2
  10  -5   1 66.6226 12.5309   2
  10  -5   1 76.2500 13.7012   1
 -10  -5  -1 53.2393 12.6000   2
  10   5   1 43.3062 12.2851   2
  10   5   1 70.4207 9.92418   1
 -10   5  -1 54.5934 13.6591   1
 -10   5  -1 44.1871 10.8946   2
 -11  -5  -1 1080.60 41.2730   2
  11  -5   1 1109.99 41.2474   2
 -11   5  -1 1090.76 42.2988   2
  11   5   1 1119.05 41.6853   2
 -11   5  -1 1158.36 42.4663   1
  11   5   1 1161.92 36.2644   1
  12  -5   1 94.7412 16.9899   2
 -12  -5  -1 106.008 16.7066   2
  12  -5   1 113.785 17.8616   1
  12   5   1 152.442 21.8100   1
 -12   5  -1 109.145 17.1985   1
 -12   5  -1 82.2081 15.8911   2
  12   5   1 88.2558 16.5201   2
  13  -5   1 152.088 19.8530   2
 -13  -5  -1 164.759 19.6840   2
  13  -5   1 164.530 20.8399   1
  13   5   1 180.359 20.5787   2
 -13   5  -1 136.444 18.4341   2
 -13   5  -1 151.740 20.1311   1
  13   5   1 141.622 18.5676   1
 -14  -6   1 427.528 40.9067   2
  14  -6  -1 525.180 42.7412   1
  14  -6  -1 412.459 38.1847   2
  14   6  -1 414.889 39.4405   2
  14   6  -1 425.253 29.6019   1
 -14   6   1 373.877 39.9629   1
 -13  -6   1 607.787 37.2820   2
  13  -6  -1 640.805 38.8243   1
  13  -6  -1 523.200 37.3292   2
 -13   6   1 626.184 37.9361   1
  13   6  -1 648.779 38.5264   2
  13   6  -1 659.680 29.4930   1
  12  -6  -1 14.6097 14.1565   1
 -12  -6   1 -17.906 15.2352   2
  12  -6  -1 1.93871 13.3657   2
  12   6  -1 10.2731 9.58979   1
  12   6  -1 -0.4847 13.0923   2
 -12   6   1 9.28290 13.9577   1
  11  -6  -1 1508.14 48.4706   2
 -11  -6   1 1550.88 49.0264   2
  11   6  -1 1512.55 48.5967   2
 -11   6   1 1587.21 50.8849   1
  11   6  -1 1538.20 43.0551   1
  10  -6  -1 443.558 28.2887   1
 -10  -6   1 455.220 25.2675   2
  10  -6  -1 399.040 24.8035   2
  10   6  -1 468.426 19.4547   1
 -10   6   1 462.919 27.3608   1
  10   6  -1 388.153 24.6767   2
   9  -6  -1 224.581 18.8901   2
   9  -6  -1 223.064 28.5392   1
  -9  -6   1 274.326 19.9493   2
   9   6  -1 234.238 19.2348   2
   9   6  -1 269.634 14.5101   1
  -9   6   1 186.568 22.0798   1
   8  -6  -1 2215.87 57.4800   2
  -8  -6   1 2309.06 58.1384   2
   8  -6  -1 2336.22 62.3991   1
  -8   6   1 2267.90 61.6753   1
   8   6  -1 2271.08 58.2589   2
   8   6  -1 2167.20 54.0384   1
   7  -6  -1 5.10067 6.14550   2
  -7  -6   1 -3.4591 5.56991   2
   7  -6  -1 4.04136 7.96459   1
  -7   6   1 -7.5146 7.93026   1
   7   6  -1 -1.5804 5.60544   2
   7   6  -1 3.79888 4.14630   1
  -6  -6   1 2809.00 67.4892   2
   6  -6  -1 2884.97 71.3956   1
   6  -6  -1 2820.30 67.2586   2
  -6   6   1 2872.59 71.7061   1
   6   6  -1 2845.14 67.5248   2
   6   6  -1 2745.77 63.8322   1
   5  -6  -1 2243.27 58.2697   1
  -5  -6   1 2263.80 55.0356   2
   5  -6  -1 2249.83 54.7805   2
   5   6  -1 2345.12 55.1807   2
  -5   6   1 2383.81 59.2063   1
  -4  -6   1 778.938 21.5998   2
   4  -6  -1 754.311 21.3421   2
   4  -6  -1 770.415 24.2384   1
  -4   6   1 789.042 25.1064   1
   4   6  -1 750.380 21.4624   2
  -3  -6   1 5032.21 111.289   2
   3  -6  -1 4844.97 112.978   1
   3  -6  -1 5044.04 111.114   2
  -3   6   1 5003.84 113.915   1
   3   6  -1 4848.27 111.122   2
   2  -6  -1 207.722 9.84107   1
  -2  -6   1 211.102 8.81960   2
   2  -6  -1 213.160 8.62587   2
   2   6  -1 207.092 8.84427   2
  -2   6   1 222.201 10.9040   1
  -1  -6   1 6812.21 155.401   1
   1  -6  -1 6990.26 156.969   1
  -1  -6   1 7156.25 157.021   2
   1  -6  -1 7139.89 156.923   2
  -1   6   1 7186.69 156.874   2
   1   6  -1 7068.41 156.987   2
  -1   6   1 7324.61 158.084   1
   1   6  -1 7140.03 156.361   1
   0  -6   1 2843.19 63.4973   1
   0  -6   1 2776.74 63.6126   2
   0  -6  -1 2800.31 62.8353   1
   0  -6  -1 2774.29 63.5591   2
   0   6   1 2809.10 63.6555   1
   0   6  -1 2659.98 65.7455   1
   0   6  -1 2817.16 63.6187   2
   0   6   1 2821.73 63.5834   2
  -1  -6  -1 310.875 9.07878   1
   1  -6   1 309.127 11.9446   1
  -1  -6  -1 290.820 10.4795   2
   1  -6   1 295.959 10.4128   2
   1   6   1 298.725 10.4522   2
   1   6   1 305.500 9.48414   1
  -1   6  -1 284.671 12.6104   1
  -2  -6  -1 3667.89 81.6711   2
   2  -6   1 3675.70 83.6190   1
  -2  -6  -1 3550.08 79.1690   1
   2  -6   1 3654.00 81.5348   2
   2   6   1 3617.60 81.5513   2
   2   6   1 3470.57 79.3566   1
  -2   6  -1 3493.11 84.1346   1
  -3  -6  -1 102.191 7.86686   2
   3  -6   1 88.7045 10.2120   1
   3   6   1 98.7869 4.64761   1
   3   6   1 95.0343 7.92262   2
  -3   6  -1 91.4657 10.6258   1
   4  -6   1 1065.40 28.5489   2
   4  -6   1 1032.57 31.6056   1
  -4  -6  -1 1122.86 28.8618   2
  -4   6  -1 1137.37 32.5894   1
   4   6   1 1045.88 25.1651   1
   4   6   1 1069.03 28.5739   2
   4   6   1 1068.71 25.1384   1
  -5  -6  -1 1824.48 45.6633   2
   5  -6   1 1845.14 45.4711   2
   5  -6   1 1789.94 48.8399   1
   5   6   1 1801.64 41.7823   1
   5   6   1 1755.95 42.1769   1
  -5   6  -1 1858.97 49.3670   1
   5   6   1 1903.05 45.8781   2
   6  -6   1 164.423 12.4976   2
   6  -6   1 164.186 16.1656   1
  -6  -6  -1 203.973 13.1593   2
   6   6   1 175.802 9.45558   1
   6   6   1 177.063 8.48553   1
  -6   6  -1 187.457 16.6186   1
   6   6   1 160.538 12.9955   2
  -7  -6  -1 1868.30 49.3975   2
   7  -6   1 1947.29 53.3918   1
   7  -6   1 1865.24 49.1155   2
  -7   6  -1 1944.58 53.1290   1
   7   6   1 1926.15 49.7391   2
   7   6   1 1814.00 44.8784   1
   7   6   1 1850.68 46.0385   1
   8  -6   1 165.127 16.5658   2
   8  -6   1 170.581 20.5577   1
  -8  -6  -1 129.583 16.3601   2
   8   6   1 139.718 16.6937   2
   8   6   1 157.790 12.3054   1
  -8   6  -1 141.608 19.7383   1
   9  -6   1 736.840 29.5132   2
  -9  -6  -1 751.521 29.8613   2
   9  -6   1 785.683 33.5988   1
  -9   6  -1 799.427 32.7801   1
   9   6   1 714.789 29.7453   2
   9   6   1 756.638 24.8061   1
  10  -6   1 843.627 34.1615   2
 -10  -6  -1 845.290 34.5593   2
  10   6   1 857.976 34.4646   2
  10   6   1 885.547 28.8862   1
 -10   6  -1 907.860 36.3203   1
 -11  -6  -1 70.7785 15.1211   2
  11  -6   1 65.9739 14.6550   2
 -11   6  -1 80.2296 15.7141   1
  11   6   1 87.8271 11.1605   1
  11   6   1 54.6750 14.9034   2
 -12  -6  -1 731.375 37.9273   2
  12  -6   1 747.363 38.4072   2
  12  -6   1 804.395 39.3720   1
  12   6   1 805.926 38.7369   2
  12   6   1 831.184 31.5076   1
 -12   6  -1 800.929 39.3108   1
  13  -6   1 149.592 21.4847   1
 -13  -6  -1 74.0312 18.3941   2
  13  -6   1 123.786 20.3465   2
 -13   6  -1 119.567 19.5373   1
  13   6   1 134.751 19.7879   2
  13   6   1 197.781 24.7796   1
 -13  -7   1 77.5638 18.5244   2
  13  -7  -1 93.3736 20.4278   1
  13  -7  -1 51.5610 17.8251   2
  13   7  -1 103.060 12.7819   1
  13   7  -1 74.9540 18.7907   2
 -13   7   1 86.7062 19.1861   1
 -12  -7   1 304.858 30.7876   2
  12  -7  -1 287.469 30.5943   2
  12  -7  -1 363.676 32.4773   1
  12   7  -1 323.336 20.8864   1
 -12   7   1 338.226 32.2738   1
  12   7  -1 228.318 29.8002   2
  11  -7  -1 -4.2090 12.1035   2
 -11  -7   1 4.66776 12.3453   2
  11  -7  -1 30.8144 12.6931   1
  11   7  -1 10.6638 7.78812   1
 -11   7   1 -0.4970 13.1007   1
  11   7  -1 5.20032 12.1640   2
  10  -7  -1 598.007 27.8157   2
 -10  -7   1 626.558 28.3171   2
  10   7  -1 607.911 21.1827   1
  10   7  -1 592.518 28.4369   2
 -10   7   1 589.280 30.9669   1
   9  -7  -1 308.034 24.4710   2
  -9  -7   1 321.856 25.3216   2
  -9   7   1 356.078 24.7549   1
   9   7  -1 359.029 22.7802   2
   9   7  -1 354.423 14.8854   1
  -8  -7   1 278.856 18.2775   2
   8  -7  -1 286.792 17.8575   2
   8  -7  -1 306.524 22.7040   1
   8   7  -1 280.171 18.2074   2
  -8   7   1 244.352 21.4912   1
   8   7  -1 272.607 12.0050   1
  -7  -7   1 1245.98 34.9617   2
   7  -7  -1 1165.99 38.7820   1
   7  -7  -1 1224.16 34.5078   2
  -7   7   1 1244.18 39.5993   1
   7   7  -1 1210.76 34.8975   2
   6  -7  -1 57.4781 9.41075   1
   6  -7  -1 64.5961 7.29727   2
  -6  -7   1 51.7563 6.59879   2
  -6   7   1 61.1316 10.7240   1
   6   7  -1 59.3493 7.36923   2
   5  -7  -1 703.863 21.5459   2
  -5  -7   1 725.008 21.9044   2
   5  -7  -1 683.863 25.0797   1
  -5   7   1 730.297 26.4714   1
   5   7  -1 721.538 22.0015   2
   4  -7  -1 397.575 17.0565   1
  -4  -7   1 375.089 14.1145   2
  -4   7   1 381.603 17.8801   1
   4   7  -1 375.520 13.9802   2
   3  -7  -1 1.50116 4.76757   1
  -3  -7   1 6.87173 3.71064   2
   3  -7  -1 8.05472 3.61079   2
  -3   7   1 3.39636 5.29599   1
   3   7  -1 1.95623 3.63093   2
   2  -7  -1 1728.52 43.1147   1
  -2  -7   1 1801.33 42.5019   2
   2  -7  -1 1744.68 42.2077   2
  -2  -7   1 1746.23 39.3150   1
   2   7  -1 1747.98 42.3083   2
  -2   7   1 1816.19 44.7182   1
   1  -7  -1 347.820 11.9449   2
  -1  -7   1 364.013 12.1731   2
   1  -7  -1 356.566 11.9205   1
  -1  -7   1 346.093 10.2637   1
   1   7  -1 352.429 11.6990   1
  -1   7   1 362.601 13.6569   1
  -1   7   1 345.410 11.9382   2
   0  -7  -1 769.559 20.8237   2
   0  -7   1 788.534 20.9144   2
   0  -7   1 793.212 20.4747   1
   0  -7  -1 768.104 19.8378   1
   0   7  -1 726.496 21.8124   1
   0   7   1 773.401 20.8108   2
   0   7  -1 778.903 20.9004   2
   0   7   1 800.795 21.3095   1
  -1  -7  -1 4938.45 110.933   2
   1  -7   1 5057.21 111.031   2
   1  -7   1 4984.87 111.717   1
  -1  -7  -1 4958.31 109.099   1
   1   7   1 4869.43 110.789   2
  -1   7  -1 4680.29 112.730   1
   1   7   1 5093.69 110.057   1
  -2  -7  -1 673.454 18.9823   2
   2  -7   1 650.102 20.9095   1
  -2  -7  -1 663.644 16.0551   1
   2  -7   1 656.260 18.7684   2
   2   7   1 653.980 16.6886   1
  -2   7  -1 610.888 21.7197   1
   2   7   1 649.221 18.7135   2
   3  -7   1 1263.83 35.4867   1
  -3  -7  -1 1265.17 32.7186   2
  -3   7  -1 1318.62 36.4400   1
   3   7   1 1283.67 29.5132   1
   3   7   1 1262.92 32.5658   2
  -4  -7  -1 1261.17 33.0642   2
   4  -7   1 1206.47 36.2055   1
   4  -7   1 1277.62 32.9627   2
   4   7   1 1233.46 28.9663   1
  -4   7  -1 1319.08 37.3743   1
   4   7   1 1262.74 33.0243   2
   5  -7   1 3.24120 7.18811   1
   5  -7   1 13.4618 5.20825   2
  -5  -7  -1 9.70071 5.07558   2
   5   7   1 11.6462 2.85832   1
  -5   7  -1 -0.2554 6.61269   1
   5   7   1 12.7135 2.84131   1
   5   7   1 5.39356 5.05946   2
  -6  -7  -1 1419.67 38.3661   2
   6  -7   1 1421.03 37.9670   2
   6  -7   1 1398.40 42.4411   1
  -6   7  -1 1422.30 42.4113   1
   6   7   1 1364.10 34.0421   1
   6   7   1 1411.41 38.2673   2
   6   7   1 1373.62 33.0082   1
   7  -7   1 52.2235 10.9598   1
  -7  -7  -1 64.8809 8.67161   2
   7  -7   1 56.9007 8.60282   2
  -7   7  -1 46.6970 10.4498   1
   7   7   1 72.5362 7.62484   1
   7   7   1 67.3448 9.37987   2
   7   7   1 72.1619 9.07158   1
   8  -7   1 446.320 21.9389   2
  -8  -7  -1 439.967 25.5207   2
   8   7   1 482.053 17.2133   1
   8   7   1 443.820 15.4821   1
  -8   7  -1 426.289 30.7841   1
   8   7   1 397.719 33.4386   2
  -9  -7  -1 362.866 22.8279   2
   9  -7   1 322.609 21.6627   2
   9   7   1 341.019 16.0890   1
   9   7   1 314.058 14.8862   1
  -9   7  -1 347.191 25.7867   1
   9   7   1 335.269 22.6614   2
  10  -7   1 20.7837 11.6978   2
 -10  -7  -1 23.0128 12.0657   2
  10   7   1 41.5087 8.00464   1
  10   7   1 34.0025 12.6245   2
 -10   7  -1 41.6125 13.8160   1
  10   7   1 51.6956 8.88006   1
 -11  -7  -1 376.795 29.7286   2
  11  -7   1 353.126 29.4259   2
  11  -7   1 422.415 31.7960   1
 -11   7  -1 386.594 30.7799   1
  11   7   1 373.580 29.3485   2
  11   7   1 338.567 20.1827   1
  11   7   1 408.512 21.0296   1
 -12  -7  -1 74.7781 17.1476   2
  12  -7   1 58.3099 17.4871   2
  12  -7   1 71.8624 17.7230   1
  12   7   1 87.2826 12.1109   1
  12   7   1 84.5954 11.7393   1
 -12   7  -1 48.5849 16.4808   1
  12   7   1 80.9266 17.2171   2
  13  -7   1 54.1772 19.5027   2
 -13  -7  -1 54.4518 19.3548   2
  13  -7   1 81.4230 26.6159   1
 -13   7  -1 82.3689 20.0278   1
  13   7   1 72.8539 13.5518   1
  13   7   1 71.2690 13.0451   1
  13   7   1 71.6702 19.5792   2
  13  -8  -1 26.9888 18.7143   2
  13  -8  -1 14.2929 19.2333   1
 -13  -8   1 71.9432 18.6077   2
 -13   8   1 22.6541 17.2442   1
  13   8  -1 1.39801 16.8881   2
  13   8  -1 16.9684 13.8931   1
  13   8  -1 2.85492 10.8170   1
  12  -8  -1 16.1487 15.4939   2
 -12  -8   1 11.6512 15.6282   2
  12  -8  -1 5.08306 16.0103   1
 -12   8   1 18.1507 15.4063   1
  12   8  -1 18.2361 8.91252   1
  12   8  -1 -14.448 14.0738   2
  12   8  -1 3.89173 8.38342   1
 -11  -8   1 22.6390 13.7647   2
  11  -8  -1 10.6562 14.2776   1
  11  -8  -1 9.23660 13.0483   2
  11   8  -1 28.3226 7.36226   1
  11   8  -1 14.6014 13.1834   2
  11   8  -1 29.2106 7.99512   1
 -11   8   1 11.7481 14.0953   1
  10  -8  -1 0.44090 10.1294   2
 -10  -8   1 -0.5919 10.3473   2
  10   8  -1 3.33625 5.41525   1
 -10   8   1 6.85907 13.2791   1
  10   8  -1 16.5125 5.74522   1
  10   8  -1 -1.2983 11.0191   2
   9  -8  -1 75.5657 10.6768   2
  -9  -8   1 54.8851 10.7146   2
  -9   8   1 85.6295 14.3112   1
   9   8  -1 72.7163 11.3201   2
   8  -8  -1 14.7896 12.6547   1
   8  -8  -1 23.8800 8.35054   2
  -8  -8   1 25.4978 8.67819   2
  -8   8   1 11.8198 11.4179   1
   8   8  -1 10.2188 9.14212   2
  -7  -8   1 20.1642 7.68043   2
   7  -8  -1 9.46493 6.80967   2
   7  -8  -1 11.4538 9.30380   1
   7   8  -1 17.4014 7.27502   2
  -7   8   1 1.68182 9.99427   1
   6  -8  -1 29.6519 6.68936   2
  -6  -8   1 28.9742 6.85468   2
   6  -8  -1 30.1069 9.59436   1
   6   8  -1 28.4012 6.83646   2
  -6   8   1 20.8878 10.1254   1
   5  -8  -1 6.34241 7.17679   1
   5  -8  -1 3.41051 5.13995   2
  -5  -8   1 -3.2985 4.62692   2
   5   8  -1 -1.5532 4.84726   2
  -5   8   1 -0.6899 7.60668   1
  -4  -8   1 16.7281 5.00801   2
   4  -8  -1 4.14229 6.02028   1
   4  -8  -1 14.7587 4.61275   2
  -4   8   1 5.28533 6.95893   1
   4   8  -1 15.9153 4.68798   2
  -3  -8   1 122.084 9.18888   2
   3  -8  -1 133.993 10.9711   1
   3  -8  -1 128.240 8.91276   2
   3   8  -1 126.105 9.29002   2
  -3   8   1 124.019 12.6515   1
   2  -8  -1 697.499 20.8080   1
  -2  -8   1 718.761 16.8184   1
  -2  -8   1 683.778 20.2099   2
   2  -8  -1 686.498 20.0389   2
   2   8  -1 705.165 20.2973   2
   2   8  -1 660.406 17.5455   1
  -2   8   1 717.666 22.9581   1
   1  -8  -1 151.405 8.63439   1
  -1  -8   1 149.566 6.73073   1
   1  -8  -1 143.249 8.58521   2
   1   8  -1 154.012 9.01933   2
  -1   8   1 150.325 10.6871   1
   1   8  -1 146.452 8.45156   1
  -1   8   1 136.659 8.66371   2
   0  -8  -1 37.7494 4.45507   2
   0  -8   1 42.2541 4.74896   1
   0  -8   1 31.6124 4.27703   2
   0  -8  -1 54.6605 5.79019   1
   0   8   1 57.1579 6.14069   1
   0   8  -1 44.8520 6.07389   1
   0   8  -1 44.1233 5.08225   2
   0   8   1 37.5219 4.41708   2
   1  -8   1 62.8830 8.11722   1
  -1  -8  -1 75.0226 7.53799   2
   1  -8   1 69.9034 7.71149   2
  -1  -8  -1 85.5845 5.43594   1
   1   8   1 65.2472 7.68803   2
   1   8   1 62.6396 7.28270   1
  -1   8  -1 61.0638 7.33915   1
  -2  -8  -1 69.3315 8.05753   2
  -2  -8  -1 73.7333 4.72987   1
   2  -8   1 62.1457 7.33244   1
   2  -8   1 62.7862 7.56327   2
   2   8   1 67.1694 7.90639   2
   2   8   1 61.6819 6.26334   1
  -2   8  -1 55.0604 7.92756   1
  -3  -8  -1 549.489 13.5768   1
   3  -8   1 546.303 17.5535   2
  -3  -8  -1 543.780 17.8031   2
   3  -8   1 510.630 20.1185   1
   3   8   1 535.946 17.6427   2
  -3   8  -1 505.296 21.2013   1
   3   8   1 541.986 14.3301   1
   4  -8   1 3.99212 5.02947   2
   4  -8   1 -2.5429 6.57627   1
  -4  -8  -1 0.57761 4.63079   2
  -4   8  -1 0.59342 6.82196   1
   4   8   1 6.35766 4.89283   2
   5  -8   1 59.6108 9.56169   1
  -5  -8  -1 62.8289 7.54955   2
   5  -8   1 55.0865 7.39913   2
  -5   8  -1 58.3762 9.59428   1
   5   8   1 73.0168 7.95047   2
  -6  -8  -1 22.9386 7.08369   2
   6  -8   1 15.2023 6.80334   2
   6  -8   1 7.94255 9.34965   1
   6   8   1 23.3406 3.46187   1
  -6   8  -1 19.8278 9.98570   1
   6   8   1 26.9042 7.08736   2
   7  -8   1 80.6010 9.74589   2
  -7  -8  -1 89.5339 10.0944   2
   7  -8   1 70.7222 11.8919   1
  -7   8  -1 74.5596 12.2543   1
   7   8   1 90.4897 10.1924   2
   7   8   1 92.6953 8.73492   1
   7   8   1 86.3578 7.13919   1
  -8  -8  -1 19.8048 8.92521   2
   8  -8   1 9.22888 17.9027   1
   8  -8   1 23.9884 8.86111   2
  -8   8  -1 6.61294 11.0452   1
   8   8   1 8.80165 4.65186   1
   8   8   1 6.35724 8.74253   2
   8   8   1 17.4983 5.46215   1
   9  -8   1 121.664 13.3603   2
  -9  -8  -1 140.569 13.9430   2
   9   8   1 165.913 12.8905   1
   9   8   1 147.713 11.0263   1
   9   8   1 164.224 20.3456   2
  -9   8  -1 158.745 17.1401   1
  10  -8   1 113.733 14.7122   2
 -10  -8  -1 103.530 14.5993   2
  10   8   1 118.289 15.8797   2
 -10   8  -1 113.382 16.9832   1
  10   8   1 152.151 12.9956   1
  10   8   1 154.632 14.5741   1
 -11  -8  -1 -10.139 13.4715   2
  11  -8   1 13.4161 15.0173   1
  11  -8   1 5.06990 13.6690   2
 -11   8  -1 -1.4402 14.4112   1
  11   8   1 18.1222 8.61961   1
  11   8   1 2.29335 14.1718   2
  11   8   1 -3.2089 7.76584   1
  12  -8   1 26.0816 16.6887   2
  12  -8   1 40.9813 17.0503   1
 -12  -8  -1 70.6602 17.1299   2
  12   8   1 12.6803 16.2021   2
 -12   8  -1 55.9043 17.3008   1
  12   8   1 63.8316 10.8494   1
  12   8   1 46.2962 10.3623   1
 -13  -8  -1 -9.2096 19.1415   2
  13  -8   1 17.7571 21.3719   1
  13  -8   1 34.8955 18.4439   2
 -13   8  -1 7.35418 17.9383   1
  13   8   1 14.7160 11.4064   1
  13   8   1 -34.065 17.3982   2
  13   8   1 0.94646 11.5603   1
  13  -9  -1 124.476 21.0699   2
  13  -9  -1 127.581 27.8711   1
 -13  -9   1 112.274 21.6845   2
  13   9  -1 90.7487 20.5166   2
 -13   9   1 119.446 21.3489   1
 -12  -9   1 636.513 37.9380   2
  12  -9  -1 642.343 37.8937   2
  12  -9  -1 672.628 40.6909   1
  12   9  -1 622.671 38.2775   2
 -12   9   1 675.874 40.8777   1
  11  -9  -1 31.1748 13.6348   2
 -11  -9   1 41.8488 13.8402   2
  11  -9  -1 12.3724 12.7971   1
  11   9  -1 30.0835 13.6645   2
 -11   9   1 19.5645 15.4686   1
 -10  -9   1 681.392 32.7487   2
  10  -9  -1 649.191 30.2135   2
  10   9  -1 620.473 31.2346   2
 -10   9   1 653.227 34.4539   1
  -9  -9   1 496.204 25.9481   2
   9  -9  -1 531.465 25.1843   2
  -9   9   1 511.435 29.5993   1
   9   9  -1 496.777 25.6483   2
  -8  -9   1 166.087 17.5835   2
   8  -9  -1 131.140 15.3160   2
   8  -9  -1 128.433 14.7577   1
   8   9  -1 164.646 17.8177   2
  -8   9   1 141.595 16.3361   1
  -7  -9   1 1552.56 42.9507   2
   7  -9  -1 1517.75 47.3793   1
   7  -9  -1 1577.55 42.6481   2
   7   9  -1 1571.99 42.9115   2
  -7   9   1 1501.79 53.7978   1
  -6  -9   1 546.628 20.8052   2
   6  -9  -1 489.521 20.0967   2
   6  -9  -1 524.707 24.8937   1
  -6   9   1 516.016 26.5559   1
   6   9  -1 527.585 20.4587   2
   5  -9  -1 2225.53 54.8586   2
   5  -9  -1 2231.31 54.6228   2
  -5  -9   1 2197.78 54.9714   2
   5  -9  -1 2218.70 58.3133   1
  -5   9   1 2253.19 60.0795   1
   5   9  -1 2162.97 54.7088   2
  -4  -9   1 4033.58 94.4758   2
   4  -9  -1 4099.02 96.9154   1
   4  -9  -1 4107.67 94.2347   2
   4   9  -1 3949.46 94.3498   2
  -4   9   1 4210.37 99.0284   1
  -3  -9   1 0.73659 4.45935   2
   3  -9  -1 4.44041 5.51331   1
   3  -9  -1 0.01906 4.31050   2
   3   9  -1 4.78858 4.36225   2
  -3   9   1 -3.8235 6.73801   1
   2  -9  -1 2914.22 68.6710   1
  -2  -9   1 2868.27 64.7025   1
  -2  -9   1 2835.06 68.1607   2
   2  -9  -1 2904.39 68.1458   2
   2   9  -1 2943.38 65.6504   1
  -2   9   1 2937.78 71.1623   1
   2   9  -1 2941.88 68.3334   2
  -1  -9   1 538.410 17.5192   2
   1  -9  -1 557.565 17.3072   1
   1  -9  -1 555.726 17.6757   2
  -1  -9   1 559.758 15.2747   1
  -1   9   1 550.475 17.5713   2
   1   9  -1 540.856 17.0513   1
   1   9  -1 553.667 17.6672   2
  -1   9   1 554.466 19.8461   1
   0  -9   1 3894.91 87.9596   1
   0  -9  -1 3947.27 89.0935   2
   0  -9  -1 3870.88 87.5408   1
   0  -9   1 3922.59 89.0876   2
   0   9   1 3837.36 92.0914   1
   0   9  -1 3741.49 90.0441   1
   0   9   1 3886.10 88.9053   2
   0   9  -1 3924.00 89.0668   2
  -1  -9  -1 2796.33 65.9256   2
   1  -9   1 2926.48 66.7194   1
  -1  -9  -1 2823.14 63.5869   1
   1  -9   1 2825.25 65.9857   2
   1   9   1 2841.45 65.6350   1
  -1   9  -1 2548.61 67.6035   1
   1   9   1 2859.13 65.9899   2
  -2  -9  -1 88.2450 5.44498   1
   2  -9   1 81.1945 10.4853   1
  -2  -9  -1 93.3310 9.29432   2
   2  -9   1 81.8663 9.05733   2
   2   9   1 85.8739 9.04933   2
  -2   9  -1 93.3430 12.3124   1
   2   9   1 71.1799 7.73880   1
   3  -9   1 3225.51 78.2684   1
  -3  -9  -1 3303.75 76.2269   2
   3  -9   1 3277.59 76.0185   2
  -3  -9  -1 3186.86 71.8084   1
  -3   9  -1 3165.63 79.8126   1
   3   9   1 3257.22 72.8829   1
   3   9   1 3236.36 75.8891   2
  -4  -9  -1 753.810 23.5253   2
   4  -9   1 728.426 26.7340   1
   4  -9   1 743.194 23.0943   2
  -4   9  -1 745.128 28.2063   1
   4   9   1 728.938 23.1932   2
   5  -9   1 926.582 32.7071   1
  -5  -9  -1 941.906 28.8693   2
   5  -9   1 974.828 28.9163   2
  -5   9  -1 976.212 34.0467   1
   5   9   1 970.085 28.8928   2
   6  -9   1 1953.40 55.5361   1
   6  -9   1 1956.59 50.9562   2
  -6  -9  -1 1904.96 50.9718   2
  -6   9  -1 2035.88 56.6097   1
   6   9   1 1962.61 51.1260   2
   7  -9   1 35.3911 20.4945   1
  -7  -9  -1 43.1822 11.2398   2
   7   9   1 41.2074 8.81568   2
  -7   9  -1 45.4375 12.5096   1
  -8  -9  -1 596.726 26.2184   2
   8  -9   1 646.165 31.1557   1
   8  -9   1 612.524 27.2755   2
   8   9   1 611.401 26.6035   2
  -8   9  -1 630.314 31.2954   1
   9  -9   1 592.192 27.7802   2
  -9  -9  -1 514.220 27.4225   2
  -9   9  -1 603.535 32.7331   1
   9   9   1 588.077 18.7031   1
   9   9   1 529.342 16.9655   1
   9   9   1 570.675 28.1600   2
  10  -9   1 123.248 15.6635   2
 -10  -9  -1 132.447 17.3913   2
  10   9   1 173.711 13.4357   1
 -10   9  -1 112.525 17.0843   1
  10   9   1 130.596 13.4016   1
  10   9   1 128.942 15.8964   2
  11  -9   1 852.888 37.2917   2
 -11  -9  -1 785.922 38.9038   2
  11  -9   1 817.973 41.0864   1
  11   9   1 734.391 38.1687   2
  11   9   1 765.342 25.5421   1
 -11   9  -1 745.019 39.5783   1
  11   9   1 686.392 23.7417   1
 -12  -9  -1 8.43485 17.4524   2
  12  -9   1 55.7543 17.0389   2
  12  -9   1 68.6777 19.0703   1
  12   9   1 42.0757 9.44320   1
  12   9   1 29.4088 17.3142   2
 -12   9  -1 46.6262 18.1455   1
  12   9   1 50.1386 11.5566   1
  12 -10  -1 40.0727 19.1221   1
 -12 -10   1 20.0970 16.3663   2
  12 -10  -1 9.94063 16.1741   2
  12  10  -1 21.4555 16.7726   2
 -12  10   1 44.8631 18.5972   1
  11 -10  -1 957.045 44.5849   1
 -11 -10   1 1064.55 42.1915   2
  11 -10  -1 985.393 40.2805   2
  11  10  -1 1080.49 42.8766   2
 -11  10   1 1073.51 45.0901   1
 -10 -10   1 199.610 24.7021   2
  10 -10  -1 208.717 24.0130   2
 -10  10   1 272.609 29.3787   1
  10  10  -1 227.587 26.0525   2
  -9 -10   1 787.537 31.7367   2
   9 -10  -1 804.385 30.8573   2
  -9  10   1 775.233 36.2830   1
   9  10  -1 803.036 32.1703   2
   8 -10  -1 1204.41 43.0626   1
  -8 -10   1 1207.05 38.4644   2
   8 -10  -1 1189.58 37.5364   2
  -8  10   1 1244.62 43.7559   1
   8  10  -1 1268.05 39.5860   2
   7 -10  -1 41.8257 14.7710   2
  -7 -10   1 30.0740 8.67808   2
   7 -10  -1 28.3241 11.3291   1
   7  10  -1 24.8582 8.55653   2
  -7  10   1 23.0990 11.0279   1
   6 -10  -1 2073.28 58.2330   1
  -6 -10   1 2121.51 54.1467   2
   6 -10  -1 2070.51 53.3936   2
   6 -10  -1 2069.21 53.6405   2
   6  10  -1 2080.59 53.8156   2
  -6  10   1 2170.41 60.2883   1
   5 -10  -1 1116.76 32.1397   2
  -5 -10   1 1118.01 32.7256   2
   5 -10  -1 1165.98 36.2506   1
   5  10  -1 1105.32 32.4396   2
  -5  10   1 1159.35 38.4026   1
   4 -10  -1 313.982 14.7227   2
   4 -10  -1 310.545 17.3073   1
  -4 -10   1 293.792 15.1148   2
   4  10  -1 295.224 15.0419   2
  -4  10   1 279.896 20.2270   1
   3 -10  -1 2261.41 54.3357   2
   3 -10  -1 2154.21 55.4354   1
  -3 -10   1 2194.67 54.4158   2
   3  10  -1 2191.89 54.2766   2
  -3  10   1 2275.30 58.6863   1
  -2 -10   1 8.35488 4.94112   2
   2 -10  -1 12.8001 4.85363   2
  -2 -10   1 14.3623 3.01937   1
   2 -10  -1 15.8628 5.61546   1
  -2  10   1 6.58094 7.10010   1
   2  10  -1 21.3199 3.89966   1
   2  10  -1 9.45452 4.82506   2
  -1 -10   1 2456.20 58.3581   2
   1 -10  -1 2445.76 58.2733   2
  -1 -10   1 2387.31 55.5655   1
   1 -10  -1 2425.24 57.4964   1
  -1  10   1 2353.65 57.9231   2
  -1  10   1 2488.86 60.7666   1
   1  10  -1 2425.70 58.2036   2
   1  10  -1 2384.32 57.3309   1
   0 -10  -1 2865.67 65.4307   1
   0 -10  -1 2874.59 67.2385   2
   0 -10   1 2801.47 67.1252   2
   0 -10   1 2806.66 65.6921   1
   0  10  -1 2863.46 67.2010   2
   0  10  -1 2658.74 67.7095   1
   0  10   1 2905.60 67.1371   2
   0  10   1 2900.45 68.4635   1
   1 -10   1 32.0409 6.05528   1
  -1 -10  -1 25.5256 5.06609   2
  -1 -10  -1 29.5455 4.12044   1
   1  10   1 25.9337 5.99895   1
  -1  10  -1 28.9706 7.11562   1
   1  10   1 17.5417 4.97838   2
   2 -10   1 1846.30 46.7123   1
  -2 -10  -1 1853.03 45.6259   2
   2 -10   1 1804.78 45.3585   2
  -2 -10  -1 1814.11 41.6352   1
   2  10   1 1785.05 43.8723   1
  -2  10  -1 1722.73 48.4519   1
   2  10   1 1786.79 45.2170   2
   3 -10   1 360.571 15.5212   2
  -3 -10  -1 359.737 15.8628   2
  -3 -10  -1 378.423 10.5478   1
   3 -10   1 380.684 18.4746   1
  -3  10  -1 355.199 20.0960   1
   3  10   1 364.638 15.8146   2
   3  10   1 361.778 13.0532   1
   4 -10   1 701.089 22.9613   2
   4 -10   1 684.562 26.2512   1
  -4 -10  -1 703.246 23.4275   2
   4  10   1 668.609 22.9963   2
  -4  10  -1 736.057 28.3799   1
   5 -10   1 1261.41 40.6344   1
  -5 -10  -1 1312.43 36.9062   2
   5 -10   1 1268.06 36.4794   2
   5 -10   1 1342.52 36.4692   2
   5  10   1 1302.76 36.6609   2
  -5  10  -1 1302.37 42.1096   1
   6 -10   1 152.333 18.5083   2
   6 -10   1 143.038 15.0071   1
  -6  10  -1 159.992 16.5893   1
   6  10   1 160.135 20.4497   2
   7 -10   1 1262.15 43.2095   1
   7 -10   1 1281.27 38.3920   2
  -7 -10  -1 1266.58 38.8727   2
   7  10   1 1285.62 38.6115   2
  -7  10  -1 1342.36 44.5417   1
   8 -10   1 301.182 21.5816   2
   8 -10   1 353.268 26.8035   1
  -8 -10  -1 326.963 22.3081   2
  -8  10  -1 334.027 27.4090   1
   8  10   1 339.398 22.7622   2
  -9 -10  -1 567.313 29.1556   2
   9 -10   1 530.283 28.3215   2
  -9  10  -1 588.788 34.1197   1
   9  10   1 583.176 28.9975   2
 -10 -10  -1 940.854 43.9321   2
  10 -10   1 1014.45 38.9529   2
  10  10   1 1023.81 40.0355   2
 -10  10  -1 994.660 43.6550   1
  11 -10   1 -9.5903 14.5554   2
 -11 -10  -1 14.1931 14.4368   2
  11 -10   1 42.3679 16.2209   1
  11  10   1 36.9068 16.1826   2
 -11  10  -1 0.14131 15.9796   1
 -12 -10  -1 572.004 41.7972   2
  12 -10   1 543.992 39.0022   2
  12 -10   1 650.413 44.9438   1
  12  10   1 579.101 39.9621   2
 -12  10  -1 542.681 40.3029   1
  12 -11  -1 131.887 34.0618   1
  12 -11  -1 124.668 19.8940   2
 -12 -11   1 125.040 24.1672   2
  12  11  -1 105.356 20.0631   2
 -12  11   1 74.6611 21.2138   1
  11 -11  -1 2.48506 15.4676   1
  11 -11  -1 7.26088 14.4827   2
 -11 -11   1 18.6975 14.7261   2
  11  11  -1 -2.1559 13.9066   2
 -11  11   1 9.65557 16.9525   1
 -10 -11   1 98.8679 15.4886   2
  10 -11  -1 121.416 17.9899   1
  10 -11  -1 129.066 15.2357   2
  10  11  -1 133.902 16.8984   2
 -10  11   1 127.804 19.5646   1
   9 -11  -1 59.9746 14.6260   1
   9 -11  -1 59.0718 12.4960   2
  -9 -11   1 46.4330 11.8875   2
   9  11  -1 70.5706 12.7472   2
  -9  11   1 42.8631 14.7359   1
   8 -11  -1 56.6988 13.3301   1
   8 -11  -1 48.6466 10.1942   2
  -8 -11   1 27.7453 9.87673   2
   8  11  -1 64.2771 11.5978   2
  -8  11   1 39.6312 13.8614   1
   7 -11  -1 216.752 17.7129   2
   7 -11  -1 196.518 22.4603   1
   7 -11  -1 220.635 16.9563   2
  -7 -11   1 190.020 17.9982   2
  -7  11   1 205.978 21.3936   1
   7  11  -1 226.696 18.2162   2
  -6 -11   1 -1.6468 7.22481   2
   6 -11  -1 13.9629 17.5618   1
   6 -11  -1 4.14414 12.1622   2
   6  11  -1 7.65285 7.16458   2
  -5 -11   1 594.498 22.8272   2
   5 -11  -1 632.427 22.4480   2
   5 -11  -1 629.133 26.2281   1
   5  11  -1 581.171 23.0531   2
  -5  11   1 617.573 29.4998   1
   4 -11  -1 406.130 20.1729   1
   4 -11  -1 434.211 17.8423   2
  -4 -11   1 386.855 17.6904   2
   4  11  -1 386.309 17.6709   2
  -4  11   1 377.882 22.9112   1
   3 -11  -1 123.727 13.1906   1
   3 -11  -1 116.293 11.7126   2
  -3 -11   1 117.502 11.9570   2
   3  11  -1 113.061 12.0638   2
  -3  11   1 123.069 13.2808   1
   2 -11  -1 1061.55 30.0277   2
  -2 -11   1 1059.53 25.4990   1
   2 -11  -1 1047.27 30.0015   1
  -2 -11   1 1044.00 30.0575   2
   2  11  -1 1051.39 26.6013   1
   2  11  -1 1009.30 29.7420   2
  -2  11   1 1094.86 34.2467   1
   1 -11  -1 204.175 11.3149   1
   1 -11  -1 184.590 12.6538   2
  -1 -11   1 200.520 9.32027   1
  -1 -11   1 194.689 12.5671   2
  -1  11   1 180.647 12.3764   2
   1  11  -1 201.288 11.7195   1
   1  11  -1 205.564 12.7335   2
  -1  11   1 188.945 15.6253   1
   0 -11  -1 580.506 19.6882   2
   0 -11  -1 544.822 17.2528   1
   0 -11   1 562.389 17.6013   1
   0 -11   1 558.074 19.6191   2
   0  11  -1 538.959 19.2657   2
   0  11   1 552.711 19.5005   2
   0  11  -1 534.386 20.3764   1
   0  11   1 583.475 21.5309   1
   1 -11   1 1511.71 39.0836   2
  -1 -11  -1 1527.33 35.9700   1
  -1 -11  -1 1519.18 39.2126   2
   1 -11   1 1498.62 38.5597   1
  -1  11  -1 1356.14 40.8734   1
   1  11   1 1463.54 39.1838   1
   1  11   1 1496.10 38.9670   2
   2 -11   1 0.84522 6.19009   1
   2 -11   1 -1.1046 5.16960   2
  -2 -11  -1 -1.9473 5.22689   2
  -2 -11  -1 -0.6507 3.17747   1
  -2  11  -1 -7.5219 7.36196   1
   2  11   1 0.66627 5.52214   2
   2  11   1 4.40073 5.42504   1
   3 -11   1 1392.63 39.4870   1
  -3 -11  -1 1363.28 37.2302   2
   3 -11   1 1411.06 37.3466   2
  -3 -11  -1 1367.31 31.7350   1
  -3  11  -1 1332.46 41.4311   1
   3  11   1 1362.57 37.0744   2
   3  11   1 1283.71 33.8199   1
   4 -11   1 542.417 24.2115   1
   4 -11   1 548.912 20.5406   2
  -4 -11  -1 539.600 21.1121   2
  -4  11  -1 524.579 25.8893   1
   4  11   1 536.756 20.9030   2
   5 -11   1 236.039 20.4896   1
   5 -11   1 232.030 18.4868   2
  -5 -11  -1 204.353 26.0475   2
  -5  11  -1 257.238 22.8134   1
   5  11   1 224.876 19.2078   2
  -6 -11  -1 417.144 21.3917   2
   6 -11   1 410.417 20.0979   2
   6 -11   1 396.613 20.6131   2
   6 -11   1 363.350 29.1635   1
  -6  11  -1 433.643 27.1645   1
   6  11   1 382.402 20.3487   2
  -7 -11  -1 4.34873 8.95815   2
   7 -11   1 -3.6877 8.12086   2
   7 -11   1 2.12350 11.0861   1
   7  11   1 6.34568 8.47805   2
  -7  11  -1 4.21893 12.3003   1
   8 -11   1 104.490 15.9555   1
   8 -11   1 92.9888 12.4826   2
  -8 -11  -1 98.2356 12.3681   2
  -8  11  -1 88.1143 16.0088   1
   8  11   1 88.3949 12.9653   2
   9 -11   1 34.2060 12.4043   2
  -9 -11  -1 34.1338 12.1045   2
   9 -11   1 62.7262 14.7924   1
  -9  11  -1 33.2806 15.7280   1
   9  11   1 55.7186 13.1006   2
 -10 -11  -1 18.1030 14.0787   2
  10 -11   1 54.9526 16.8989   1
  10 -11   1 47.8790 14.6823   2
 -10  11  -1 62.0851 17.4838   1
  10  11   1 17.3789 14.4169   2
 -11 -11  -1 148.361 19.4597   2
  11 -11   1 160.660 23.0347   1
  11 -11   1 175.991 19.9733   2
  11  11   1 170.948 20.3247   2
 -11  11  -1 183.298 23.2906   1
 -11 -12   1 31.2155 16.6518   2
  11 -12  -1 31.3282 19.2863   1
  11 -12  -1 46.9804 16.4809   2
 -11  12   1 33.8977 19.6221   1
  11  12  -1 30.2184 15.7347   2
  10 -12  -1 6.33797 15.0910   1
 -10 -12   1 -16.578 12.4146   2
  10 -12  -1 -10.307 14.7856   2
  10  12  -1 3.50451 12.9649   2
 -10  12   1 -12.137 15.6483   1
   9 -12  -1 38.9779 11.2577   2
   9 -12  -1 48.0048 12.7153   2
  -9 -12   1 41.7859 12.4950   2
   9 -12  -1 56.4216 21.8121   1
  -9  12   1 62.6935 17.1779   1
   9  12  -1 33.8855 12.5059   2
   8 -12  -1 50.6615 11.4841   2
   8 -12  -1 46.7490 14.3796   1
  -8 -12   1 87.1601 12.9205   2
   8  12  -1 62.9896 11.7070   2
  -8  12   1 57.6395 16.2465   1
   7 -12  -1 19.0238 9.56233   2
   7 -12  -1 18.4332 9.44710   2
   7 -12  -1 7.98062 11.3358   1
  -7 -12   1 13.2881 8.79028   2
  -7  12   1 16.6923 13.4120   1
   7  12  -1 23.0524 9.14077   2
  -6 -12   1 260.890 18.4768   2
   6 -12  -1 246.567 22.1704   1
   6 -12  -1 274.897 18.3892   2
   6 -12  -1 281.154 17.6413   2
   6  12  -1 288.074 18.5949   2
  -6  12   1 268.165 25.8798   1
  -5 -12   1 59.4491 9.21164   2
   5 -12  -1 72.6237 10.1607   2
   5 -12  -1 57.1940 10.7671   1
   5  12  -1 58.6307 8.56145   2
  -5  12   1 51.2557 12.6797   1
   4 -12  -1 68.1871 10.2684   1
   4 -12  -1 55.1402 7.88484   2
   4  12  -1 57.5224 10.0654   2
  -4  12   1 54.6795 12.7243   1
   3 -12  -1 182.690 14.8302   1
  -3 -12   1 168.120 13.8703   2
   3 -12  -1 170.163 13.7424   2
  -3  12   1 174.492 19.3045   1
   3  12  -1 175.367 13.9587   2
   2 -12  -1 1.65626 5.92997   1
  -2 -12   1 11.7821 6.28744   2
   2 -12  -1 4.48817 5.88338   2
  -2 -12   1 5.74849 3.36902   1
   2  12  -1 6.39464 5.99409   2
   2  12  -1 15.2479 4.41759   1
  -2  12   1 1.36950 8.95113   1
  -1 -12   1 721.589 23.6922   2
   1 -12  -1 724.880 22.2289   1
  -1 -12   1 727.973 20.0022   1
   1 -12  -1 710.587 23.6734   2
   1  12  -1 732.657 22.2108   1
   1  12  -1 709.126 23.7695   2
  -1  12   1 679.456 26.8975   1
   0 -12  -1 135.597 9.71040   1
   0 -12   1 122.908 10.2684   1
   0 -12   1 143.075 12.4396   2
   0 -12  -1 156.192 13.0280   2
   0  12   1 139.084 12.6662   2
   0  12   1 114.164 14.6799   1
   0  12  -1 150.172 12.8073   2
   0  12  -1 123.031 13.1918   1
   1 -12   1 313.201 14.9940   1
  -1 -12  -1 306.430 11.8949   1
   1 -12   1 289.960 15.5839   2
  -1 -12  -1 321.997 15.9975   2
   1  12   1 279.647 16.2332   1
   1  12   1 311.019 15.7402   2
  -1  12  -1 282.945 18.0186   1
  -2 -12  -1 615.210 22.0339   2
  -2 -12  -1 588.463 16.6392   1
   2 -12   1 614.346 22.1729   1
   2 -12   1 636.027 21.9776   2
   2  12   1 579.473 20.4666   1
  -2  12  -1 520.875 24.8139   1
   2  12   1 614.495 21.7797   2
   3 -12   1 -0.1969 7.60905   1
   3 -12   1 0.03719 6.07270   2
  -3 -12  -1 1.95901 6.76998   2
  -3 -12  -1 7.34957 3.09600   1
   3  12   1 2.82392 10.4790   2
  -3  12  -1 2.74799 9.30313   1
   3  12   1 10.4976 5.50959   1
   4 -12   1 122.897 12.8961   1
  -4 -12  -1 134.713 15.6700   2
   4 -12   1 111.017 14.7323   2
   4  12   1 101.109 13.7707   2
  -4  12  -1 105.156 13.5458   1
   5 -12   1 283.267 22.7421   1
   5 -12   1 293.125 17.9237   2
   5 -12   1 273.820 19.0948   2
  -5  12  -1 263.143 29.3164   1
   5  12   1 321.604 18.5573   2
   6 -12   1 14.2224 8.64784   2
   6 -12   1 21.3923 9.03090   2
   6 -12   1 3.07344 11.4572   1
   6  12   1 27.1039 9.10395   2
  -6  12  -1 16.9695 12.6237   1
   7 -12   1 148.384 19.4012   2
  -7 -12  -1 86.9818 13.1944   2
   7 -12   1 87.6892 15.0982   1
  -7  12  -1 86.7014 16.3473   1
   7  12   1 97.6532 11.8802   2
   8 -12   1 25.1725 11.2795   2
   8 -12   1 41.8316 14.8576   1
  -8 -12  -1 18.3928 11.0320   2
   8  12   1 6.95392 10.7664   2
  -8  12  -1 8.05584 14.4635   1
  -9 -12  -1 76.1379 13.9102   2
   9 -12   1 82.7151 14.6516   2
   9 -12   1 78.5964 18.1406   1
   9  12   1 74.1831 14.0999   2
  -9  12  -1 102.386 19.3974   1
  10 -12   1 89.1954 18.2447   1
 -10 -12  -1 94.2426 16.7514   2
  10 -12   1 66.0501 15.7786   2
  10  12   1 119.256 17.2740   2
 -10  12  -1 73.1457 18.6083   1
  11 -12   1 9.22666 16.2754   2
  11 -12   1 31.1616 19.2449   1
 -11 -12  -1 -18.503 17.0839   2
  11  12   1 10.2181 16.1648   2
 -11  12  -1 1.47645 18.6215   1
  11 -13  -1 8.45101 16.0603   2
  11 -13  -1 17.2609 16.7409   2
 -11 -13   1 0.64742 17.8412   2
 -11  13   1 13.6474 20.0072   1
  11  13  -1 29.8111 17.6844   2
  10 -13  -1 510.215 32.9923   2
 -10 -13   1 481.974 33.9982   2
  10 -13  -1 470.360 29.8649   2
  10 -13  -1 476.223 37.2571   1
  10  13  -1 447.700 32.7714   2
 -10  13   1 517.630 39.0115   1
   9 -13  -1 550.729 30.9419   2
   9 -13  -1 459.485 34.9120   1
   9 -13  -1 499.959 28.5311   2
  -9 -13   1 526.550 31.5434   2
   9  13  -1 571.409 31.4535   2
  -9  13   1 556.691 37.8130   1
   8 -13  -1 67.6878 12.6980   2
   8 -13  -1 61.8714 15.4447   1
  -8 -13   1 64.4519 12.1088   2
   8  13  -1 62.3025 12.6755   2
  -8  13   1 63.5052 16.8168   1
   7 -13  -1 1075.42 35.9756   2
  -7 -13   1 1049.86 35.6470   2
   7 -13  -1 974.952 39.6907   1
  -7  13   1 992.572 43.1320   1
   7  13  -1 1051.02 35.8622   2
  -6 -13   1 385.316 21.4585   2
   6 -13  -1 375.390 21.9916   2
   6 -13  -1 337.114 24.8274   1
   6  13  -1 334.215 20.9435   2
  -6  13   1 373.151 28.6843   1
   5 -13  -1 469.456 29.5147   1
  -5 -13   1 526.941 23.4196   2
   5 -13  -1 540.264 22.7108   2
   5  13  -1 551.654 23.4124   2
  -5  13   1 600.387 31.4516   1
   4 -13  -1 1027.14 33.5604   1
   4 -13  -1 1018.70 32.0615   2
  -4 -13   1 1014.56 32.2930   2
  -4  13   1 1068.71 39.4745   1
   4  13  -1 996.416 31.8454   2
   3 -13  -1 26.7927 8.22172   1
   3 -13  -1 33.4554 7.87361   2
  -3 -13   1 27.0999 7.37043   2
   3  13  -1 32.6930 7.78527   2
  -3  13   1 24.9960 11.6941   1
   2 -13  -1 742.220 37.2461   2
  -2 -13   1 817.251 21.2473   1
  -2 -13   1 866.972 27.6236   2
   2 -13  -1 841.076 26.2528   1
   2  13  -1 793.143 26.7593   2
   2  13  -1 818.822 22.3538   1
  -2  13   1 846.441 32.0875   1
  -1 -13   1 288.764 11.8946   1
  -1 -13   1 262.588 20.1952   2
   1 -13  -1 280.410 14.1886   1
   1  13  -1 298.325 14.3483   1
  -1  13   1 237.407 19.9424   1
   1  13  -1 279.970 16.6292   2
   0 -13   1 1012.93 27.2977   1
   0 -13   1 850.241 40.3646   2
   0 -13  -1 1043.19 27.2252   1
   0  13  -1 1012.10 30.2954   1
   0  13   1 947.862 34.6031   2
   0  13   1 942.034 32.3380   1
  -1 -13  -1 1113.49 27.8253   1
   1 -13   1 999.300 35.3925   2
  -1 -13  -1 1085.49 38.0801   2
   1 -13   1 1104.04 30.5301   1
  -1  13  -1 1045.89 34.0250   1
   1  13   1 1006.69 32.3706   1
   1  13   1 1056.54 32.2265   2
   2 -13   1 -7.3004 6.35605   2
  -2 -13  -1 5.49175 7.61435   2
   2 -13   1 -2.3130 6.90986   1
  -2 -13  -1 1.35492 3.77299   1
  -2  13  -1 -4.0776 8.96105   1
   2  13   1 4.48791 6.64515   1
   2  13   1 -0.4932 6.45405   2
  -3 -13  -1 612.955 18.3138   1
   3 -13   1 600.506 23.5884   2
   3 -13   1 588.370 24.4095   1
  -3  13  -1 557.815 27.9824   1
   3  13   1 629.140 19.2972   1
   3  13   1 580.639 22.9819   2
   4 -13   1 148.747 15.4950   2
   4 -13   1 161.120 18.6139   1
  -4  13  -1 161.323 16.7456   1
   4  13   1 160.800 15.8728   2
   5 -13   1 298.702 22.7125   1
   5 -13   1 297.379 20.7943   2
   5  13   1 308.538 19.4887   2
  -5  13  -1 283.427 25.8751   1
   6 -13   1 928.945 37.2185   1
   6 -13   1 1030.56 34.5183   2
   6  13   1 964.881 33.7698   2
  -6  13  -1 996.943 40.9772   1
   7 -13   1 4.79862 8.21333   2
   7 -13   1 -15.772 11.5099   1
  -7 -13  -1 -2.0128 8.92356   2
   7 -13   1 -7.1388 10.3238   2
  -7  13  -1 -7.5935 13.9408   1
   7  13   1 1.86900 9.56531   2
   8 -13   1 625.178 35.4300   1
   8 -13   1 604.001 30.1717   2
  -8 -13  -1 592.276 30.3045   2
   8 -13   1 573.861 28.5335   2
   8  13   1 598.503 30.5849   2
  -8  13  -1 667.037 37.9602   1
   9 -13   1 272.911 27.4606   2
  -9 -13  -1 286.399 28.7079   2
   9 -13   1 266.208 25.6348   2
   9 -13   1 309.789 32.5100   1
  -9  13  -1 300.146 34.8064   1
   9  13   1 362.788 28.7157   2
  10 -13   1 139.302 23.5639   1
 -10 -13  -1 139.889 20.2443   2
  10 -13   1 151.281 19.2651   2
 -10  13  -1 187.538 24.5503   1
  10  13   1 180.282 20.4270   2
 -10 -14   1 46.9606 18.7559   2
  10 -14  -1 31.2265 14.6556   2
  10 -14  -1 59.1212 17.1476   2
  10 -14  -1 60.2329 21.1126   1
 -10  14   1 75.6918 21.6653   1
  10  14  -1 86.9316 17.6237   2
   9 -14  -1 453.224 36.2953   1
   9 -14  -1 498.835 29.8960   2
   9 -14  -1 502.422 31.8202   2
  -9 -14   1 501.080 31.7611   2
  -9  14   1 534.753 39.5342   1
   9  14  -1 509.480 32.1640   2
   8 -14  -1 674.576 37.3092   1
   8 -14  -1 629.180 30.5998   2
  -8 -14   1 702.417 32.8328   2
   8 -14  -1 748.449 33.3577   2
   8  14  -1 714.548 33.1563   2
  -8  14   1 779.659 41.1312   1
   7 -14  -1 39.7370 11.7850   2
   7 -14  -1 31.3694 14.8397   1
  -7 -14   1 9.53399 11.1260   2
   7 -14  -1 33.5252 10.7005   2
  -7  14   1 28.2686 15.4583   1
   7  14  -1 38.0973 10.8466   2
   6 -14  -1 1910.77 53.0391   2
   6 -14  -1 1843.31 55.8088   1
  -6 -14   1 1846.92 52.4024   2
  -6  14   1 1936.25 60.7498   1
   6  14  -1 1799.03 51.9991   2
   5 -14  -1 548.788 27.4286   1
  -5 -14   1 582.275 25.4403   2
  -5  14   1 611.660 33.3626   1
   5  14  -1 554.329 25.1533   2
  -4 -14   1 491.133 26.9215   2
   4 -14  -1 504.357 28.1887   1
  -4  14   1 420.745 46.9554   1
   4  14  -1 505.774 22.7442   2
   3 -14  -1 2004.72 52.4689   1
   3 -14  -1 1946.10 51.9472   2
  -3  14   1 1981.23 58.6018   1
   3  14  -1 1896.14 51.8301   2
   2 -14  -1 89.4478 9.40924   1
   2 -14  -1 82.7612 9.88991   2
  -2 -14   1 80.2175 7.52467   1
   2  14  -1 85.2357 8.84952   1
  -2  14   1 79.8189 13.6812   1
   2  14  -1 86.0288 10.2944   2
   1 -14  -1 1836.44 46.8045   1
  -1 -14   1 1833.92 44.5861   1
   1 -14  -1 1871.26 49.3888   2
  -1  14   1 1733.52 52.4866   1
   1  14  -1 1862.06 49.2901   2
   1  14  -1 1904.95 46.6616   1
   0 -14   1 1687.89 42.5056   1
   0 -14  -1 1743.83 46.6573   2
   0 -14  -1 1691.71 42.3838   1
   0  14   1 1557.82 47.6751   1
   0  14   1 1638.05 47.0821   2
   0  14  -1 1752.36 45.7502   1
  -1 -14  -1 332.203 13.3578   1
   1 -14   1 340.244 16.3842   1
  -1  14  -1 355.022 20.5765   1
   1  14   1 328.428 18.6585   2
   1  14   1 346.495 19.5469   1
  -2 -14  -1 1857.08 43.7843   1
   2 -14   1 1888.46 49.1633   1
   2  14   1 1900.36 47.6704   1
  -2  14  -1 1707.84 52.3857   1
   2  14   1 1879.89 49.6123   2
   3 -14   1 79.4823 11.0833   1
   3  14   1 125.422 10.4465   1
  -3  14  -1 86.4709 13.9948   1
   3  14   1 113.097 15.5084   2
   4  14   1 1174.85 35.9589   2
  -4  14  -1 1049.90 56.9410   1
   5 -14   1 1639.27 47.5061   2
   5 -14   1 1542.49 49.1050   1
   5  14   1 1523.84 45.6793   2
  -5  14  -1 1672.37 53.6649   1
   6 -14   1 40.7842 10.5506   2
   6 -14   1 57.8157 12.3876   2
   6 -14   1 62.5421 14.4139   1
  -6  14  -1 80.4173 17.4906   1
   6  14   1 63.4217 11.8634   2
   7 -14   1 1045.88 36.9500   2
   7 -14   1 1074.91 53.2527   1
  -7 -14  -1 858.903 36.5084   2
   7 -14   1 1094.09 38.7535   2
   7  14   1 1093.08 38.1217   2
  -7  14  -1 1162.52 46.7973   1
   8 -14   1 340.578 32.7740   1
   8 -14   1 287.366 25.4206   2
  -8 -14  -1 249.125 25.9840   2
   8 -14   1 297.791 27.5905   2
  -8  14  -1 330.956 36.0524   1
   8  14   1 319.357 27.5481   2
   9 -14   1 307.119 27.5678   2
   9 -14   1 274.831 34.3775   1
   9 -14   1 337.332 30.9140   2
  -9 -14  -1 376.251 32.1462   2
   9  14   1 368.472 31.0539   2
  -9  14  -1 296.962 36.8385   1
   9 -15  -1 124.894 23.7721   1
   9 -15  -1 105.863 16.4890   2
  -9 -15   1 66.0798 17.1097   2
   9 -15  -1 75.7468 16.7396   2
  -9  15   1 83.7588 21.6189   1
   9  15  -1 94.4134 17.3613   2
   8 -15  -1 21.1951 14.1368   2
  -8 -15   1 11.1864 13.1567   2
   8 -15  -1 -1.0548 11.7435   2
   8 -15  -1 21.5871 16.1632   1
   8  15  -1 5.59016 12.6058   2
  -8  15   1 27.5006 18.7996   1
   7 -15  -1 97.1249 14.5106   2
  -7 -15   1 86.8686 13.7068   2
   7 -15  -1 99.4003 14.1925   2
   7 -15  -1 102.937 16.7362   1
   7  15  -1 89.0503 14.0304   2
  -7  15   1 113.196 20.2721   1
   6 -15  -1 11.3410 10.3291   2
   6 -15  -1 9.14785 13.2501   1
   6 -15  -1 -0.6473 11.0936   2
  -6 -15   1 19.8380 10.7239   2
   6  15  -1 12.6267 10.7092   2
  -6  15   1 -0.9610 15.6857   1
  -5 -15   1 81.7959 12.1812   2
   5 -15  -1 85.2692 14.0011   1
  -5  15   1 84.9873 17.8086   1
   5  15  -1 92.2322 12.3471   2
  -4 -15   1 6.33023 7.66466   2
   4 -15  -1 52.0521 11.1346   1
  -4  15   1 28.4607 14.1855   1
   4  15  -1 56.4201 10.6458   2
   3 -15  -1 32.8046 9.35685   1
  -3  15   1 39.4306 14.0132   1
   3  15  -1 56.0597 9.97330   2
   2 -15  -1 92.5575 10.1004   1
  -2 -15   1 88.0194 8.14875   1
   2  15  -1 95.2737 10.9640   2
   2  15  -1 103.309 9.51162   1
  -2  15   1 99.0647 15.5238   1
  -1 -15   1 161.018 10.9121   1
   1 -15  -1 156.268 13.2757   1
   1  15  -1 182.494 13.5228   1
   1  15  -1 170.124 17.2028   2
  -1  15   1 163.410 21.1269   1
   0 -15  -1 99.8832 12.6330   1
   0 -15   1 90.7939 11.6837   1
   0  15   1 87.9058 10.5573   2
   0  15  -1 94.1792 11.6623   1
   0  15   1 88.5525 12.8742   1
  -1 -15  -1 175.541 11.2357   1
   1 -15   1 155.568 13.7659   1
   1  15   1 181.939 17.1864   2
  -1  15  -1 164.233 18.7286   1
   1  15   1 201.170 17.6459   1
   2 -15   1 3.08210 8.20423   1
  -2 -15  -1 8.69096 4.66501   1
   2  15   1 19.7345 7.77057   1
  -2  15  -1 14.5633 11.2670   1
   2  15   1 22.7562 8.76202   2
   3 -15   1 163.074 18.3948   1
   3  15   1 173.531 18.2303   2
  -3  15  -1 197.879 24.1697   1
   4 -15   1 51.3104 12.0856   1
  -4  15  -1 67.8099 15.6881   1
   4  15   1 42.9781 10.1388   2
   5 -15   1 132.169 15.9170   1
   5 -15   1 116.060 13.2882   2
   5  15   1 102.468 12.6273   2
  -5  15  -1 96.6131 17.7940   1
   6 -15   1 205.541 24.0601   2
   6 -15   1 174.959 18.7235   1
   6 -15   1 169.828 21.8061   2
  -6  15  -1 151.613 21.2559   1
   6  15   1 189.263 22.4218   2
  -7 -15  -1 -2.6359 11.7625   2
   7 -15   1 -12.266 11.8745   2
   7 -15   1 1.09006 12.5886   2
   7 -15   1 11.1236 14.7212   1
   7  15   1 0.44201 11.7046   2
  -7  15  -1 -26.992 16.6812   1
   8 -15   1 122.780 16.6406   2
  -8 -15  -1 127.317 18.1843   2
   8 -15   1 107.046 16.6233   2
   8 -15   1 134.916 19.8696   1
  -8  15  -1 133.416 22.3234   1
   8  15   1 143.378 17.4228   2
   9 -15   1 8.49170 15.6203   2
   9 -15   1 20.3395 16.5159   2
   9 -15   1 40.4054 20.4287   1
   9  15   1 7.31694 16.0124   2
  -9  15  -1 -10.038 20.1094   1
   8 -16  -1 111.258 21.4462   1
  -8 -16   1 135.040 19.2487   2
   8 -16  -1 115.118 16.8147   2
   8 -16  -1 132.017 18.4610   2
  -8  16   1 155.153 24.3537   1
   8  16  -1 140.237 18.1878   2
   7 -16  -1 -20.517 12.5641   2
   7 -16  -1 -10.873 11.6869   2
   7 -16  -1 -2.1766 15.3185   1
  -7 -16   1 -15.643 12.3508   2
   7  16  -1 -0.9190 12.1532   2
  -7  16   1 6.25692 19.1557   1
   6 -16  -1 193.666 20.9270   1
  -6 -16   1 224.158 23.6681   2
   6 -16  -1 189.366 23.3009   2
   6 -16  -1 246.387 26.3528   2
   6  16  -1 216.859 23.2253   2
  -6  16   1 207.030 23.6859   1
   5 -16  -1 120.661 14.0053   2
   5 -16  -1 119.109 15.2252   1
  -5 -16   1 96.2477 13.3299   2
  -5  16   1 120.330 20.1677   1
   5  16  -1 123.582 14.1542   2
   4 -16  -1 2.81152 10.2030   1
  -4 -16   1 -7.5398 9.07402   2
   4 -16  -1 16.7826 9.90350   2
  -4  16   1 4.35530 15.8645   1
   4  16  -1 7.72068 9.42932   2
   3 -16  -1 213.806 22.8046   1
   3 -16  -1 169.378 19.7793   2
   3  16  -1 217.245 20.2775   2
  -3  16   1 201.934 28.4308   1
   2 -16  -1 -17.798 7.76638   2
   2 -16  -1 -7.5343 8.83073   1
  -2 -16   1 -7.7527 4.46220   1
   2  16  -1 -5.3049 8.55263   2
  -2  16   1 -4.5720 12.6238   1
  -1 -16   1 333.475 14.6929   1
   1 -16  -1 349.623 17.8286   1
   1  16  -1 364.136 16.9080   1
  -1  16   1 345.267 25.5738   1
   0 -16  -1 240.412 14.1873   1
   0 -16   1 255.993 14.8657   1
   0  16  -1 268.999 18.2217   1
   0  16   1 277.256 22.7434   1
  -1 -16  -1 2.22759 12.3270   2
  -1 -16  -1 -0.8543 5.88451   1
   1 -16   1 1.78904 7.70760   1
   1  16   1 -5.7286 9.14787   1
   1  16   1 8.43630 8.84029   2
  -1  16  -1 11.2651 10.4140   1
   2 -16   1 303.946 19.7590   1
  -2 -16  -1 277.586 12.5301   1
  -2  16  -1 281.176 24.7807   1
   2  16   1 302.618 21.4200   2
   2  16   1 307.836 16.7600   1
   3 -16   1 2.12355 10.5214   1
   3 -16   1 22.8882 9.96324   2
  -3 -16  -1 6.72216 9.12166   2
   3  16   1 21.5655 9.60325   2
  -3  16  -1 25.0028 13.7518   1
   4 -16   1 70.5491 13.2845   1
   4 -16   1 40.5444 11.0664   2
  -4  16  -1 48.4536 15.8612   1
   4  16   1 44.4338 11.0968   2
   5 -16   1 105.232 16.1549   1
   5 -16   1 76.5036 13.4423   2
  -5 -16  -1 62.5981 12.9216   2
  -5  16  -1 71.9338 18.2316   1
   5  16   1 89.9878 14.9450   2
   6 -16   1 9.81294 13.4729   2
   6 -16   1 25.2127 12.3062   2
   6 -16   1 21.9885 15.0220   1
  -6 -16  -1 8.34233 12.1940   2
   6  16   1 9.57695 12.0988   2
  -6  16  -1 6.59357 17.8516   1
  -7 -16  -1 134.946 17.1227   2
   7 -16   1 123.700 17.0127   2
   7 -16   1 131.828 19.7169   1
   7 -16   1 112.193 15.4288   2
   7  16   1 125.202 15.9782   2
  -7  16  -1 145.240 23.1242   1
   8 -16   1 14.4511 18.7287   1
   8 -16   1 16.8950 15.4853   2
   8 -16   1 31.4273 15.5093   2
  -8  16  -1 2.02154 19.8072   1
   8  16   1 -1.6583 13.8767   2
  -7 -17   1 543.472 39.9752   2
   7 -17  -1 555.565 34.7165   2
   7 -17  -1 548.238 36.6693   1
   7 -17  -1 595.591 35.2232   2
   7  17  -1 553.490 33.0288   2
  -7  17   1 588.452 44.0630   1
  -6 -17   1 96.0337 16.0105   2
   6 -17  -1 80.0969 14.5857   2
   6 -17  -1 76.9321 16.4844   2
   6 -17  -1 51.7670 16.7985   1
  -6  17   1 85.3263 29.9565   1
   6  17  -1 66.6091 14.1962   2
   5 -17  -1 539.222 28.5289   2
   5 -17  -1 456.953 36.6597   1
  -5 -17   1 511.860 29.4638   2
   5  17  -1 464.936 28.1031   2
  -5  17   1 497.307 38.8079   1
   4 -17  -1 558.770 28.9987   2
  -4 -17   1 584.137 29.4646   2
   4 -17  -1 582.982 28.8500   1
   4  17  -1 612.946 29.1269   2
  -4  17   1 575.231 38.3843   1
  -3 -17   1 25.3465 10.5389   2
   3 -17  -1 12.1982 10.5189   1
   3 -17  -1 8.33236 10.7519   2
   3  17  -1 13.7364 10.4567   2
  -3  17   1 -0.2529 15.6203   1
   2 -17  -1 827.427 29.0154   1
   2 -17  -1 741.976 31.2957   2
  -2 -17   1 757.696 21.4574   1
   2  17  -1 797.522 31.1726   2
  -2  17   1 705.541 43.6627   1
   1 -17  -1 62.1667 12.1170   1
  -1 -17   1 88.2591 11.4592   1
   1 -17  -1 70.9818 11.6570   2
  -1  17   1 61.3339 14.6992   1
   1  17  -1 78.0646 9.23772   1
   0 -17  -1 663.319 29.7327   2
   0 -17  -1 712.133 23.5856   1
   0 -17   1 691.400 23.6297   1
   0  17  -1 696.627 26.7037   1
   0  17   1 696.920 30.2868   1
  -1 -17  -1 921.137 35.1001   2
   1 -17   1 960.735 31.0284   1
  -1 -17  -1 957.933 27.5858   1
   1  17   1 967.806 34.8471   2
   1  17   1 989.648 32.3843   1
  -1  17  -1 998.160 35.0859   1
   2 -17   1 24.7117 11.0156   2
  -2 -17  -1 12.6440 5.45792   1
  -2 -17  -1 16.7607 11.1531   2
   2 -17   1 3.85941 9.70174   1
  -2  17  -1 21.2931 15.6149   1
   2  17   1 6.78376 7.43800   1
   2  17   1 0.38285 10.1033   2
   3 -17   1 783.069 31.7480   1
   3 -17   1 874.334 33.4876   2
  -3 -17  -1 784.661 33.3311   2
   3  17   1 891.748 33.4420   2
  -3  17  -1 820.389 38.2685   1
   4 -17   1 296.253 25.6369   1
  -4 -17  -1 286.065 24.6706   2
   4 -17   1 295.731 23.8274   2
  -4  17  -1 259.405 31.5660   1
   4  17   1 287.173 24.3423   2
   5 -17   1 248.398 24.9498   1
   5 -17   1 220.038 24.8241   2
  -5 -17  -1 238.309 26.0655   2
  -5  17  -1 211.954 23.5493   1
   5  17   1 242.584 24.7957   2
  -6 -17  -1 614.355 35.5154   2
   6 -17   1 714.357 36.6214   2
   6 -17   1 674.503 34.9036   2
   6 -17   1 725.665 37.4419   1
   6  17   1 641.346 33.1795   2
  -6  17  -1 728.609 45.3823   1
  -5 -18   1 263.164 29.0719   2
   5 -18  -1 270.955 28.2245   2
   5 -18  -1 239.625 27.3806   1
   5  18  -1 260.430 27.7503   2
  -5  18   1 297.391 38.3785   1
   4 -18  -1 292.395 25.6773   1
   4 -18  -1 245.042 33.4202   2
  -4 -18   1 243.119 27.8601   2
   4  18  -1 289.675 26.4142   2
  -4  18   1 308.057 36.6902   1
  -3 -18   1 879.553 35.7024   2
   3 -18  -1 870.226 33.2606   1
   3 -18  -1 884.450 36.0736   2
  -3  18   1 877.650 43.4000   1
   3  18  -1 810.620 34.6265   2
   2 -18  -1 32.4027 12.7346   2
  -2 -18   1 8.31369 10.9859   2
  -2 -18   1 5.72957 5.50083   1
   2 -18  -1 9.42486 10.5757   1
  -2  18   1 13.2474 16.0549   1
   2  18  -1 5.39006 10.8943   2
  -1 -18   1 824.294 25.1214   1
  -1 -18   1 837.133 34.1419   2
   1 -18  -1 843.865 34.2896   2
   1 -18  -1 829.899 28.8456   1
  -1  18   1 834.663 37.2562   1
   1  18  -1 834.938 26.7989   1
   0 -18  -1 800.124 33.8993   2
   0 -18  -1 834.180 27.0206   1
   0 -18   1 826.749 33.9215   2
   0 -18   1 780.118 26.7641   1
   0  18  -1 860.403 30.0534   1
   0  18   1 814.875 32.9087   1
   1 -18   1 43.6292 10.7632   1
   1 -18   1 66.6592 13.0376   2
  -1 -18  -1 49.4781 8.06434   1
  -1 -18  -1 37.7232 12.3189   2
   1  18   1 52.7863 11.0758   1
   1  18   1 41.7222 12.2654   2
  -1  18  -1 52.0638 12.9607   1
  -2 -18  -1 868.109 24.4991   1
  -2 -18  -1 849.419 35.0484   2
   2 -18   1 814.101 31.5660   1
   2 -18   1 919.210 36.1843   2
  -2  18  -1 909.355 37.9549   1
   2  18   1 864.723 34.9754   2
   2  18   1 871.982 26.7549   1
   3 -18   1 43.6000 14.2312   2
   3 -18   1 58.9721 13.1249   1
  -3 -18  -1 51.1247 14.7565   2
   3  18   1 32.0033 13.5156   2
  -3  18  -1 61.2224 17.2446   1
  -4 -18  -1 724.301 35.5937   2
   4 -18   1 666.166 34.8236   2
   4 -18   1 729.680 33.9000   1
  -4  18  -1 627.894 39.7164   1
   4  18   1 684.351 33.5471   2
   5 -18   1 628.997 34.3713   1
   5 -18   1 616.504 38.1371   2
   5 -18   1 583.728 37.6164   2
   5  18   1 593.103 33.1046   2
  -5  18  -1 545.312 41.8667   1
   3 -19  -1 3.71935 15.3183   2
   3 -19  -1 4.93192 12.3814   1
   3  19  -1 -13.023 12.1273   2
  -2 -19   1 38.2370 15.5213   2
   2 -19  -1 31.9687 11.7852   1
   2 -19  -1 21.8684 13.8029   2
  -2  19   1 14.4063 17.1187   1
  -1 -19   1 35.2519 8.13558   1
   1 -19  -1 20.6809 16.2044   1
  -1 -19   1 30.0310 14.0000   2
   1 -19  -1 27.8660 14.1840   2
   0 -19   1 8.34506 9.06667   1
   0 -19  -1 1.25938 13.4596   2
   0 -19   1 25.6115 13.9376   2
   0 -19  -1 5.22360 11.6926   1
   0  19   1 12.2391 13.2511   1
   0  19  -1 7.71170 11.0249   1
  -1 -19  -1 17.3766 7.85146   1
   1 -19   1 14.7710 10.6608   1
  -1 -19  -1 -5.8993 13.3430   2
   1 -19   1 36.8045 14.2120   2
  -1  19  -1 13.9788 15.4366   1
   1  19   1 7.76768 10.7605   1
   2 -19   1 -15.051 11.0926   1
  -2 -19  -1 4.02098 15.1356   2
   2 -19   1 -1.4688 17.7806   2
  -2 -19  -1 3.35244 6.48985   1
  -2  19  -1 11.7803 14.8070   1
   2  19   1 0.36870 12.8954   2
   2  19   1 -0.4252 7.92053   1
 -14   0   2 620.482 34.6208   1
 -14   0   2 655.757 35.4077   2
  14   0  -2 652.867 38.0453   2
  13   0  -2 127.186 17.0903   2
 -13   0   2 112.995 15.4992   2
  13   0  -2 194.078 26.7908   1
 -13   0   2 178.679 25.0927   1
  12   0  -2 774.005 34.4950   1
  12   0  -2 830.482 34.3519   2
 -12   0   2 773.338 32.3268   2
 -12   0   2 795.653 33.1002   1
  11   0  -2 858.711 32.6089   1
 -11   0   2 830.695 31.7760   1
  10   0  -2 8.95614 8.99037   1
  10   0  -2 4.88090 9.17191   2
 -10   0   2 7.76916 8.75520   1
 -10   0   2 7.19682 8.59874   2
  -9   0   2 3278.05 79.6918   2
  -9   0   2 3249.38 79.9455   1
   9   0  -2 3322.01 80.4006   2
   9   0  -2 3243.49 80.8025   1
  -8   0   2 1374.82 37.8751   2
   8   0  -2 1312.05 38.9386   1
  -8   0   2 1426.73 38.8776   1
   8   0  -2 1413.34 38.7944   2
   7   0  -2 326.887 15.5538   2
   7   0  -2 296.152 15.2496   1
  -7   0   2 305.980 14.5714   2
  -7   0   2 323.976 15.7092   1
  -6   0   2 9977.70 216.048   1
  -6   0   2 9999.99 215.287   2
   6   0  -2 9007.19 215.622   1
   6   0  -2 9798.40 215.418   2
  -5   0   2 100.781 8.23124   1
   5   0  -2 96.8529 8.51577   1
  -5   0   2 80.8829 7.79121   2
   5   0  -2 86.7367 8.16838   2
  -4   0   2 2129.82 49.3079   1
   4   0  -2 2147.73 49.5182   1
  -4   0   2 2109.93 49.0770   2
   4   0  -2 2042.69 49.0932   2
  -3   0   2 5875.52 131.014   1
  -3   0   2 5971.25 130.945   2
   3   0  -2 6115.06 131.212   1
   3   0  -2 5808.38 130.899   2
   2   0  -2 2564.00 56.8214   1
   2   0  -2 2554.78 56.4198   2
  -2   0   2 2542.39 56.7625   1
  -2   0   2 2547.82 56.4843   2
   2   0   2 857.320 21.9829   2
   2   0   2 861.952 20.9258   1
  -2   0  -2 841.243 21.8070   2
   3   0   2 37.2682 4.64697   2
   3   0   2 43.3614 5.27889   1
  -3   0  -2 49.3647 6.56092   2
  -4   0  -2 4136.62 94.6475   2
  -4   0  -2 4218.63 94.0386   1
   4   0   2 3990.71 93.8390   1
   4   0   2 4186.33 94.8428   2
  -5   0  -2 290.290 12.8380   1
  -5   0  -2 323.749 14.0703   2
   5   0   2 305.608 13.0503   1
   5   0   2 297.455 14.2292   2
  -6   0  -2 1322.99 36.4051   1
   6   0   2 1399.90 37.2904   1
   6   0   2 1400.79 37.6707   2
  -6   0  -2 1347.02 37.1294   2
  -7   0  -2 1596.17 42.7378   2
   7   0   2 1541.98 42.5834   1
   7   0   2 1575.46 42.9424   2
  -7   0  -2 1561.02 42.0246   1
  -8   0  -2 177.810 16.0861   2
   8   0   2 189.109 15.9643   1
   8   0   2 199.785 17.4644   2
  -8   0  -2 186.260 15.5037   1
   9   0   2 1441.31 42.9342   1
  -9   0  -2 1433.38 42.8712   2
   9   0   2 1450.91 43.2470   2
  10   0   2 231.823 22.1067   2
 -10   0  -2 255.028 21.5429   2
  10   0   2 216.187 20.8580   1
 -11   0  -2 649.102 30.8547   2
  11   0   2 691.216 32.5988   2
  11   0   2 685.615 30.6870   1
 -12   0  -2 880.565 36.6765   2
  12   0   2 849.137 37.6798   2
 -13   0  -2 -15.757 12.9035   2
  13   0   2 19.8608 14.1499   1
  13   0   2 -0.5326 14.9063   2
  14   0   2 378.031 35.8170   2
 -14   0  -2 442.104 36.6555   2
  14   0   2 419.157 37.4052   1
 -14  -1   2 -6.2149 13.8216   1
  14  -1  -2 2.59761 15.1570   1
  14  -1  -2 -29.730 14.1345   2
 -14  -1   2 -9.9427 14.0627   2
 -14   1   2 -1.8578 15.4209   1
  14   1  -2 3.85788 16.0740   2
 -14   1   2 -31.966 13.0015   2
 -13  -1   2 544.062 29.9921   1
  13  -1  -2 508.609 32.3124   2
 -13  -1   2 528.307 31.3638   2
  13   1  -2 552.490 31.4408   1
 -13   1   2 538.035 31.1919   2
  13   1  -2 569.082 33.2389   2
 -13   1   2 551.137 32.0994   1
 -12  -1   2 462.038 31.5277   1
  12  -1  -2 501.506 29.4731   1
 -12  -1   2 489.985 27.9527   2
  12  -1  -2 464.068 28.3800   2
  12   1  -2 482.538 29.1870   2
 -12   1   2 472.991 28.7890   1
 -12   1   2 532.289 27.9695   2
  12   1  -2 505.334 27.7529   1
  11  -1  -2 91.8790 13.2556   1
 -11  -1   2 82.1886 12.0625   1
 -11  -1   2 57.4787 20.1450   2
  11  -1  -2 68.8342 21.5680   2
 -11   1   2 80.7434 12.6254   1
  11   1  -2 87.9514 14.7520   2
  11   1  -2 102.473 12.4150   1
 -10  -1   2 865.639 30.8702   2
  10  -1  -2 881.049 32.8705   1
  10  -1  -2 882.569 31.4558   2
 -10  -1   2 840.500 29.8243   1
 -10   1   2 826.541 31.3565   1
  10   1  -2 883.018 30.8930   1
 -10   1   2 848.995 30.1559   2
  10   1  -2 856.865 31.4046   2
  -9  -1   2 105.148 14.6526   1
   9  -1  -2 123.187 16.7776   1
  -9  -1   2 125.980 15.5193   2
   9  -1  -2 117.993 15.3822   2
   9   1  -2 97.1012 11.0361   2
   9   1  -2 112.970 15.5115   1
  -9   1   2 138.157 14.9103   2
  -9   1   2 122.531 16.0906   1
   8  -1  -2 690.077 25.5298   1
  -8  -1   2 698.451 23.9494   2
  -8  -1   2 687.196 23.7760   1
   8  -1  -2 698.504 24.6131   2
   8   1  -2 704.071 24.6577   2
  -8   1   2 705.499 23.3723   2
  -8   1   2 714.838 25.7111   1
   8   1  -2 679.344 24.2717   1
   7  -1  -2 288.793 14.9400   2
  -7  -1   2 285.213 14.3840   1
   7  -1  -2 250.642 15.2516   1
  -7  -1   2 276.914 14.2527   2
  -7   1   2 290.832 13.9110   2
   7   1  -2 276.492 14.7263   2
   7   1  -2 249.097 13.9511   1
  -7   1   2 276.444 15.6172   1
  -6  -1   2 786.875 23.4111   2
  -6  -1   2 814.812 23.5245   1
   6  -1  -2 814.861 23.7234   2
   6  -1  -2 752.096 24.3059   1
   6   1  -2 797.016 23.2885   1
   6   1  -2 761.412 23.3611   2
  -6   1   2 777.567 22.8289   2
  -6   1   2 807.787 24.2328   1
   5  -1  -2 2981.63 67.7987   2
  -5  -1   2 2974.13 67.6389   2
   5  -1  -2 2801.39 68.5193   1
  -5  -1   2 2978.74 67.5476   1
  -5   1   2 2837.38 67.1709   2
  -5   1   2 2956.44 68.4457   1
   5   1  -2 2848.72 67.3788   2
   5   1  -2 2927.38 67.5811   1
   4  -1  -2 32.2192 4.52507   1
  -4  -1   2 25.7428 3.73058   1
  -4  -1   2 29.2281 3.78958   2
   4  -1  -2 32.7973 4.09973   2
   4   1  -2 25.6445 3.62204   2
  -4   1   2 28.6058 3.48814   2
   4   1  -2 23.4243 3.54783   1
  -4   1   2 20.1213 4.00056   1
   3  -1  -2 64.2510 5.92448   1
  -3  -1   2 57.4408 4.72000   1
   3  -1  -2 61.9682 5.05271   2
  -3  -1   2 64.3648 4.90288   2
  -3   1   2 58.2615 5.68370   1
   3   1  -2 61.4955 4.48178   1
   3   1  -2 54.6930 4.72612   2
  -3   1   2 61.0727 4.56714   2
   2  -1  -2 2494.80 53.6775   2
  -2  -1   2 2450.98 53.6951   2
  -2  -1   2 2458.36 53.7250   1
   2  -1  -2 2293.15 54.4655   1
   2   1  -2 2381.14 53.6282   2
  -2   1   2 2467.80 54.5393   1
   2   1  -2 2398.30 53.6821   1
  -2   1   2 2475.07 53.5844   2
  -1  -1   2 34.5447 2.88575   1
   1   1  -2 30.4668 2.27432   2
   1  -1   2 425.531 11.4184   2
  -1  -1  -2 441.550 11.6401   2
   1   1   2 449.281 11.5800   2
  -1   1  -2 446.371 11.4493   2
   1   1   2 446.907 11.1812   1
   2  -1   2 226.883 8.25490   1
  -2   1  -2 231.451 8.42664   1
   3  -1   2 883.828 23.0988   2
  -3  -1  -2 862.946 23.1510   2
   3  -1   2 878.999 22.8645   1
  -3   1  -2 877.855 22.9131   1
   3   1   2 843.090 22.9680   2
   3   1   2 834.267 21.5688   1
  -3   1  -2 864.078 22.8408   2
  -4  -1  -2 193.086 10.5164   2
   4  -1   2 189.200 10.4835   2
   4  -1   2 187.903 9.92125   1
   4   1   2 190.628 8.67480   1
   4   1   2 179.191 10.3379   2
  -4   1  -2 195.777 10.0039   1
   5  -1   2 3673.11 84.2240   2
  -5  -1  -2 3657.64 84.1437   2
   5  -1   2 3635.28 84.3130   1
   5   1   2 3502.70 82.6913   1
   5   1   2 3560.21 83.9341   2
  -5   1  -2 3521.12 83.8618   1
  -5   1  -2 3574.89 83.7821   2
   6  -1   2 517.004 19.6892   1
   6  -1   2 512.645 19.8411   2
  -6  -1  -2 513.005 19.5854   2
  -6   1  -2 516.892 19.1888   1
  -6   1  -2 509.998 19.1164   2
   6   1   2 495.232 19.6368   2
   6   1   2 505.741 18.3698   1
   7  -1   2 284.403 17.0092   2
  -7  -1  -2 275.206 16.1794   2
   7  -1   2 308.375 16.8432   1
   7   1   2 298.006 17.1601   2
   7   1   2 270.631 15.3042   1
  -7   1  -2 281.815 16.1338   1
  -7   1  -2 299.972 16.3102   2
  -8  -1  -2 892.579 29.6917   2
   8  -1   2 850.702 29.7120   1
   8  -1   2 891.872 30.0467   2
  -8   1  -2 877.462 29.2109   2
   8   1   2 828.629 28.4754   1
   8   1   2 883.564 30.2563   2
  -8   1  -2 847.772 29.3457   1
   9  -1   2 118.041 12.7514   1
  -9  -1  -2 109.683 12.2363   2
   9  -1   2 99.3189 12.3656   2
   9   1   2 91.9205 10.9497   1
  -9   1  -2 105.210 11.7761   1
   9   1   2 107.024 12.4383   2
  -9   1  -2 136.578 17.1468   2
 -10  -1  -2 599.386 27.3600   2
  10  -1   2 559.753 27.8353   2
  10  -1   2 604.902 28.2109   1
 -10   1  -2 586.515 27.0774   2
 -10   1  -2 567.632 31.0735   1
  10   1   2 578.033 27.8930   2
  10   1   2 588.638 26.5336   1
  11  -1   2 145.199 15.7430   2
 -11  -1  -2 134.680 15.3976   2
  11  -1   2 198.589 22.8001   1
  11   1   2 119.732 14.5277   2
 -11   1  -2 132.516 14.7674   2
 -12  -1  -2 246.529 26.4116   2
  12  -1   2 170.237 18.6454   2
  12   1   2 179.117 18.7766   2
 -12   1  -2 191.186 18.2397   2
  12   1   2 232.016 25.3719   1
 -13  -1  -2 264.413 29.4323   2
  13  -1   2 172.926 19.1283   2
  13  -1   2 253.760 33.1076   1
 -13   1  -2 175.117 18.4174   2
  13   1   2 187.163 19.7542   2
  14  -1   2 -31.153 16.1349   2
 -14  -1  -2 -16.527 16.2523   2
  14  -1   2 20.8365 17.1891   1
 -14   1  -2 21.9526 17.3846   2
  14   1   2 -21.653 16.9101   2
  14   1   2 -16.348 16.5509   1
  14  -2  -2 2.29130 15.9336   2
 -14  -2   2 30.2826 16.0489   2
  14  -2  -2 17.0823 15.9433   1
  14   2  -2 -3.1541 16.1393   2
 -14   2   2 34.0702 14.8756   2
 -14   2   2 50.0889 16.4050   1
 -13  -2   2 -5.3622 13.2385   2
  13  -2  -2 7.15150 14.0538   2
  13  -2  -2 3.81111 13.2144   1
 -13  -2   2 9.14490 12.0038   1
 -13   2   2 11.0720 13.9142   1
  13   2  -2 -15.204 13.1446   2
  13   2  -2 20.0447 12.9083   1
 -13   2   2 -2.6203 12.8993   2
 -12  -2   2 81.9068 13.5879   2
  12  -2  -2 73.9016 14.4847   1
 -12  -2   2 59.2792 12.1274   1
  12  -2  -2 62.0284 13.3007   2
 -12   2   2 68.2724 12.7966   2
  12   2  -2 82.8544 13.4945   1
 -12   2   2 68.6381 14.0448   1
  12   2  -2 87.2824 16.1836   2
 -11  -2   2 103.543 12.0715   1
  11  -2  -2 86.1072 15.6329   2
 -11  -2   2 102.122 13.1281   2
  11  -2  -2 116.579 24.0224   1
 -11   2   2 83.5557 21.6022   2
 -11   2   2 98.4277 13.9750   1
  11   2  -2 91.3314 13.0949   2
  11   2  -2 132.411 18.4437   1
  10  -2  -2 15.8948 10.1804   1
 -10  -2   2 -0.4674 8.08878   1
  10  -2  -2 7.62088 9.04503   2
 -10  -2   2 23.1426 9.41269   2
  10   2  -2 -10.562 8.91904   2
 -10   2   2 -1.5052 9.70000   1
 -10   2   2 -1.0692 8.54839   2
  10   2  -2 21.3597 8.66813   1
   9  -2  -2 13.9455 8.14540   2
  -9  -2   2 -2.0387 7.07569   1
   9  -2  -2 8.39961 8.68931   1
  -9  -2   2 9.13822 7.82875   2
  -9   2   2 11.2955 7.19265   2
   9   2  -2 3.02036 7.49122   1
   9   2  -2 6.68503 8.16890   2
  -9   2   2 0.50645 8.03905   1
   8  -2  -2 73.3213 9.31046   2
  -8  -2   2 57.0521 8.14372   2
  -8  -2   2 66.5560 8.11423   1
   8  -2  -2 60.7855 9.78586   1
   8   2  -2 62.4553 8.28165   1
  -8   2   2 49.4407 8.73560   1
   8   2  -2 68.1307 9.01019   2
  -8   2   2 58.7428 7.49174   2
   7  -2  -2 -1.0954 6.20082   1
  -7  -2   2 -0.0938 5.12408   1
  -7  -2   2 10.7038 5.65823   2
   7  -2  -2 -2.1634 5.48301   2
   7   2  -2 8.41557 5.80611   2
   7   2  -2 5.63275 5.29667   1
  -7   2   2 -0.6859 4.76528   2
  -7   2   2 -6.5039 6.09928   1
  -6  -2   2 6.16029 4.85556   1
   6  -2  -2 9.39242 4.91649   2
  -6  -2   2 4.77778 4.56817   2
   6  -2  -2 4.64788 5.71339   1
  -6   2   2 6.49595 4.28387   2
   6   2  -2 9.49187 4.58967   1
  -6   2   2 10.9449 5.79853   1
   6   2  -2 5.93638 4.63407   2
   5  -2  -2 157.487 8.97517   2
   5  -2  -2 144.780 10.6126   1
  -5  -2   2 143.305 8.70695   1
  -5  -2   2 154.920 8.81549   2
   5   2  -2 154.023 8.91291   2
   5   2  -2 145.858 8.13936   1
  -5   2   2 153.156 8.37852   2
  -5   2   2 141.924 10.0853   1
   4  -2  -2 27.8359 3.65683   2
  -4  -2   2 26.4582 3.54401   1
   4  -2  -2 30.6176 4.84478   1
  -4  -2   2 30.6767 3.75246   2
   4   2  -2 30.0203 3.66146   2
   4   2  -2 27.1452 3.36977   1
  -4   2   2 27.1153 4.67790   1
  -4   2   2 27.6359 3.35231   2
   3  -2  -2 344.260 11.6318   1
   3  -2  -2 333.862 9.73562   2
  -3  -2   2 321.511 9.25418   1
  -3  -2   2 327.129 9.90796   2
   3   2  -2 337.276 9.00453   1
   3   2  -2 336.094 9.79151   2
  -3   2   2 329.273 11.2590   1
  -3   2   2 340.527 9.63487   2
  -2  -2   2 1207.99 27.3538   2
  -2  -2   2 1199.92 26.6594   1
   2  -2  -2 1166.54 28.3443   1
   2   2  -2 1196.49 26.6260   1
  -2   2   2 1188.07 28.3502   1
   2   2  -2 1192.65 27.3067   2
  -1  -2   2 528.794 12.6829   2
   1  -2  -2 532.155 12.5382   2
  -1  -2   2 524.937 12.4058   1
   1   2  -2 536.728 12.7446   2
  -1   2   2 524.930 13.3468   1
  -1   2   2 522.281 12.5107   2
   0  -2  -2 915.661 21.3407   2
   0  -2  -2 923.171 21.5531   1
   0   2   2 912.967 21.5582   1
   0   2   2 928.964 21.3553   2
  -1  -2  -2 1982.73 44.0503   1
   1  -2   2 1984.95 45.0097   1
   1  -2   2 1971.34 44.4396   2
  -1  -2  -2 1886.67 44.3813   2
  -1   2  -2 2000.75 44.9853   1
   1   2   2 1960.86 44.3931   2
   1   2   2 1954.75 44.0370   1
   2  -2   2 49.9562 5.67454   1
  -2  -2  -2 62.7015 5.99514   2
  -2   2  -2 47.5681 5.63267   1
  -2   2  -2 53.7473 4.95243   2
   2   2   2 47.0275 3.97432   1
   2   2   2 51.5644 5.40050   2
   3  -2   2 68.9822 6.64909   2
  -3  -2  -2 81.1407 6.78784   2
   3  -2   2 72.3222 7.21313   1
   3   2   2 77.9048 4.88954   1
  -3   2  -2 73.3575 7.21695   1
  -3   2  -2 76.9282 6.22166   2
   3   2   2 70.4325 6.85150   2
   4  -2   2 1.66276 3.78437   2
  -4  -2  -2 2.51937 3.79244   2
   4  -2   2 6.83133 4.31384   1
  -4   2  -2 7.03090 3.60606   2
   4   2   2 8.68702 4.27833   2
   4   2   2 5.90459 2.92239   1
  -4   2  -2 8.17410 4.48381   1
  -5  -2  -2 120.702 10.4370   2
   5  -2   2 134.710 10.8223   2
   5  -2   2 134.625 11.1933   1
  -5   2  -2 129.013 10.9730   1
   5   2   2 130.244 10.7713   2
   5   2   2 132.202 8.39817   1
  -5   2  -2 144.423 10.1545   2
   6  -2   2 24.6454 6.72625   1
   6  -2   2 20.7545 6.17904   2
  -6  -2  -2 25.1767 6.28942   2
  -6   2  -2 17.4548 6.14341   1
   6   2   2 20.8037 5.23073   1
  -6   2  -2 20.1634 5.98184   2
   6   2   2 17.1660 6.41625   2
   7  -2   2 26.2142 7.59946   1
  -7  -2  -2 37.9664 7.71469   2
   7  -2   2 29.8136 7.69442   2
   7   2   2 20.4287 6.54153   1
  -7   2  -2 25.3246 7.68647   1
  -7   2  -2 25.2382 7.20217   2
   7   2   2 17.9614 6.73247   2
  -8  -2  -2 4.77612 7.68066   2
   8  -2   2 6.95593 8.46802   2
   8  -2   2 7.16321 8.45553   1
   8   2   2 2.20096 6.73219   1
  -8   2  -2 -0.2766 7.86933   1
   8   2   2 0.42199 7.99709   2
  -8   2  -2 6.87355 7.44827   2
  -9  -2  -2 -6.0053 8.13342   2
   9  -2   2 1.22624 8.56101   1
   9  -2   2 2.57417 9.24144   2
  -9   2  -2 3.11846 7.96820   2
   9   2   2 1.39413 8.52384   2
   9   2   2 -2.3491 7.39160   1
  -9   2  -2 2.11461 9.13320   1
  10  -2   2 1.94371 12.1493   1
  10  -2   2 1.79683 9.85777   2
 -10  -2  -2 13.2176 9.68402   2
  10   2   2 -3.7359 8.66101   1
 -10   2  -2 -0.3368 10.3348   1
  10   2   2 -2.3730 10.0853   2
 -10   2  -2 10.5124 9.46749   2
  11  -2   2 18.4385 12.3630   1
 -11  -2  -2 3.20132 11.2922   2
  11  -2   2 16.7535 12.3854   2
  11   2   2 24.1429 10.7835   1
 -11   2  -2 1.95765 11.0766   2
  11   2   2 17.1820 12.0325   2
 -11   2  -2 19.7455 12.2374   1
 -12  -2  -2 14.5581 13.4198   2
  12  -2   2 -14.550 13.0576   2
  12  -2   2 19.9415 11.4987   1
  12   2   2 2.72034 13.3063   2
 -12   2  -2 9.34821 11.3228   2
  12   2   2 -9.5391 11.2655   1
 -13  -2  -2 39.4053 14.7547   2
  13  -2   2 9.58971 15.6085   2
  13  -2   2 17.2928 15.1405   1
 -13   2  -2 31.1392 15.2117   2
  13   2   2 -18.763 14.8603   2
  14  -2   2 28.8433 17.7889   1
  14  -2   2 -18.643 17.4246   2
 -14  -2  -2 19.4965 16.8973   2
  14   2   2 13.8581 16.5914   1
 -14   2  -2 -3.4858 17.0801   2
  14   2   2 -8.1427 17.0381   2
  14  -3  -2 4.89803 16.0974   1
  14  -3  -2 1.72227 15.9719   2
 -14  -3   2 -36.875 15.3605   2
  14   3  -2 -5.0602 16.4256   2
 -14   3   2 -2.0112 15.7469   1
  14   3  -2 25.0236 14.2002   1
 -14   3   2 7.71731 14.3814   2
 -13  -3   2 221.408 27.8853   2
  13  -3  -2 205.353 19.9967   2
 -13   3   2 284.882 27.3028   2
 -13   3   2 239.051 28.8270   1
  13   3  -2 257.118 29.4120   2
  13   3  -2 277.557 25.9562   1
 -12  -3   2 202.964 20.4065   1
 -12  -3   2 205.914 24.4097   2
  12  -3  -2 198.175 24.4360   2
 -12   3   2 184.307 25.6619   1
  12   3  -2 255.994 22.2709   1
  12   3  -2 182.640 19.5437   2
 -12   3   2 165.482 16.7045   2
  11  -3  -2 333.364 23.6369   2
  11  -3  -2 380.186 26.0583   1
 -11  -3   2 299.430 23.1513   2
 -11  -3   2 303.234 20.1441   1
  11   3  -2 311.045 21.0670   1
 -11   3   2 324.239 24.8644   1
  11   3  -2 294.976 23.9535   2
 -11   3   2 265.112 22.5060   2
  10  -3  -2 336.189 23.7245   1
  10  -3  -2 245.541 20.8010   2
 -10  -3   2 269.762 20.6208   2
 -10  -3   2 260.015 17.3073   1
 -10   3   2 261.242 18.8984   2
  10   3  -2 251.095 18.0270   1
  10   3  -2 261.692 20.8329   2
 -10   3   2 255.069 21.2978   1
  -9  -3   2 -4.9830 7.49058   2
   9  -3  -2 -1.8928 7.84952   2
  -9  -3   2 -4.8525 6.72871   1
   9  -3  -2 8.16980 9.22356   1
   9   3  -2 5.51864 6.86748   1
  -9   3   2 -9.4573 8.06675   1
  -9   3   2 1.89528 7.20785   2
   9   3  -2 5.41427 8.19961   2
  -8  -3   2 1408.84 39.0789   2
   8  -3  -2 1394.68 39.0656   2
  -8  -3   2 1476.64 37.3736   1
   8  -3  -2 1439.78 41.7709   1
  -8   3   2 1380.25 38.1694   2
  -8   3   2 1438.96 41.5097   1
   8   3  -2 1282.13 37.4529   1
   8   3  -2 1439.97 39.3077   2
   7  -3  -2 553.818 22.7358   1
  -7  -3   2 601.778 20.6567   2
   7  -3  -2 611.198 20.8670   2
  -7  -3   2 627.430 19.2953   1
   7   3  -2 621.015 20.9495   2
  -7   3   2 608.492 20.1452   2
  -7   3   2 630.918 23.2844   1
   7   3  -2 552.158 19.2854   1
  -6  -3   2 605.352 19.0625   2
   6  -3  -2 614.080 19.2004   2
  -6  -3   2 600.189 18.0763   1
   6  -3  -2 617.353 21.8930   1
   6   3  -2 583.703 18.0184   1
  -6   3   2 604.384 18.8807   2
   6   3  -2 634.893 19.4872   2
  -6   3   2 593.224 21.3642   1
  -5  -3   2 3482.68 80.7764   2
   5  -3  -2 3528.24 83.3080   1
   5  -3  -2 3460.84 80.6689   2
  -5  -3   2 3573.76 80.0457   1
  -5   3   2 3611.79 83.0999   1
   5   3  -2 3577.37 80.8738   2
  -5   3   2 3482.76 80.5451   2
   5   3  -2 3612.72 79.8228   1
  -4  -3   2 226.341 8.17087   1
   4  -3  -2 214.494 10.7815   1
   4  -3  -2 229.355 8.75698   2
  -4  -3   2 226.458 8.88677   2
   4   3  -2 235.104 8.87915   2
   4   3  -2 233.241 7.33936   1
   3  -3  -2 1337.04 30.8926   2
   3  -3  -2 1349.18 32.7693   1
  -3  -3   2 1298.24 31.0102   2
  -3  -3   2 1317.45 29.7197   1
   3   3  -2 1305.79 29.3891   1
   3   3  -2 1296.08 30.9587   2
  -3   3   2 1312.63 32.5877   1
  -2  -3   2 270.943 8.20226   2
   2   3  -2 264.447 8.12851   2
  -1  -3   2 2290.87 50.9797   2
   1  -3  -2 2308.12 50.8474   2
   1  -3  -2 2278.35 51.4272   1
   1   3  -2 2254.71 50.9770   2
  -1   3   2 2246.20 51.4722   1
  -1   3   2 2288.57 50.7867   2
   0  -3  -2 4525.98 100.891   1
   0  -3   2 4640.18 101.015   2
   0  -3   2 4610.93 101.312   1
   0  -3  -2 4624.08 100.957   2
   0   3   2 4540.91 100.889   2
   0   3   2 4569.58 100.942   1
  -1  -3  -2 124.930 4.71371   1
  -1  -3  -2 118.059 5.63113   2
   1  -3   2 112.516 6.53796   1
  -1   3  -2 120.742 6.29325   1
   1   3   2 111.908 4.72513   1
   1   3   2 111.308 5.49891   2
  -2  -3  -2 2043.29 47.9800   2
   2  -3   2 2073.87 47.9826   2
   2  -3   2 2098.42 49.5028   1
   2   3   2 2094.70 48.0233   2
   2   3   2 2102.96 46.9379   1
  -2   3  -2 2092.24 49.3860   1
  -3  -3  -2 1527.29 37.0944   2
   3  -3   2 1555.37 37.0430   2
   3  -3   2 1509.11 38.8192   1
   3   3   2 1546.12 35.6170   1
  -3   3  -2 1527.49 38.6346   1
   3   3   2 1547.89 37.1671   2
  -3   3  -2 1530.23 36.9386   2
  -4  -3  -2 91.8848 7.86348   2
   4  -3   2 74.8983 9.23545   1
   4  -3   2 85.7153 7.98703   2
  -4   3  -2 82.1056 7.52522   2
   4   3   2 91.0414 5.69901   1
  -4   3  -2 85.1291 9.28626   1
  -5  -3  -2 2411.02 58.4953   2
   5  -3   2 2439.88 60.5155   1
   5  -3   2 2503.33 58.5643   2
   5   3   2 2441.87 58.6575   2
  -5   3  -2 2431.33 60.1361   1
   5   3   2 2323.30 56.4611   1
  -5   3  -2 2413.48 58.3269   2
   6  -3   2 315.196 16.6038   1
  -6  -3  -2 300.712 15.0719   2
   6  -3   2 285.892 14.9330   2
  -6   3  -2 302.089 16.4326   1
  -6   3  -2 270.719 14.2346   2
   6   3   2 275.960 12.5295   1
   6   3   2 279.450 15.0653   2
  -7  -3  -2 654.106 23.9483   2
   7  -3   2 657.605 24.2524   2
   7  -3   2 674.607 25.2877   1
   7   3   2 658.821 21.7930   1
   7   3   2 630.225 23.7605   2
  -7   3  -2 613.941 23.0048   2
  -7   3  -2 654.413 24.9286   1
   8  -3   2 1164.33 36.1042   2
  -8  -3  -2 1103.73 35.5594   2
   8  -3   2 1179.22 37.3675   1
   8   3   2 1118.00 35.5511   2
  -8   3  -2 1193.56 36.6904   1
   8   3   2 1159.49 33.8360   1
  -8   3  -2 1087.05 34.6735   2
   9  -3   2 7.23754 9.90365   1
   9  -3   2 3.38617 10.3456   2
  -9  -3  -2 -10.092 8.83691   2
  -9   3  -2 3.24889 8.69118   2
  -9   3  -2 -14.869 8.86194   1
   9   3   2 -0.2801 7.18135   1
   9   3   2 -22.653 16.4130   2
  10  -3   2 756.950 31.8411   2
 -10  -3  -2 707.266 30.8395   2
  10  -3   2 735.536 31.4777   1
  10   3   2 730.515 31.2051   2
 -10   3  -2 728.846 30.5576   2
  10   3   2 688.742 27.8912   1
 -10   3  -2 794.152 32.1274   1
 -11  -3  -2 727.954 33.8040   2
  11  -3   2 718.572 33.9368   2
  11   3   2 715.917 30.1142   1
 -11   3  -2 705.071 32.4599   2
  11   3   2 748.405 34.2485   2
 -11   3  -2 755.072 33.8477   1
  12  -3   2 26.7756 13.9054   2
  12  -3   2 28.5472 13.3910   1
 -12  -3  -2 22.5430 14.4626   2
  12   3   2 57.8724 15.0699   2
  12   3   2 69.3562 13.8125   1
 -12   3  -2 59.6141 15.1080   1
 -12   3  -2 20.3507 12.8520   2
  13  -3   2 271.997 32.0297   1
 -13  -3  -2 230.066 29.5732   2
  13  -3   2 161.938 20.4099   2
  13   3   2 186.348 20.5790   2
 -13   3  -2 173.891 19.4605   2
  14  -3   2 -7.9253 17.5714   2
 -14  -3  -2 -14.671 18.3555   2
  14   3   2 2.67265 18.1791   2
 -14   3  -2 25.5554 18.8198   2
  14  -4  -2 525.020 36.7609   1
  14  -4  -2 453.214 36.3396   2
 -14  -4   2 517.577 36.7136   2
  14   4  -2 567.943 32.1498   1
 -14   4   2 522.602 34.3767   2
  14   4  -2 525.295 38.7616   2
 -14   4   2 448.373 36.3651   1
  13  -4  -2 43.4401 16.2015   1
 -13  -4   2 35.1365 14.9532   2
  13  -4  -2 10.1032 14.3021   2
 -13   4   2 4.00308 14.5779   1
  13   4  -2 14.9999 15.0565   2
 -13   4   2 21.1135 13.7791   2
  13   4  -2 22.2038 12.3414   1
 -12  -4   2 822.430 35.6535   2
  12  -4  -2 872.123 36.2225   2
 -12   4   2 873.511 34.9168   2
  12   4  -2 877.426 37.4043   2
 -12   4   2 918.025 38.5977   1
  12   4  -2 919.620 32.6850   1
  11  -4  -2 931.054 36.1385   1
 -11  -4   2 858.857 33.6839   2
  11  -4  -2 857.110 33.6314   2
  11   4  -2 880.610 30.3248   1
 -11   4   2 853.274 34.9255   1
  11   4  -2 784.051 33.6127   2
 -11   4   2 803.235 32.1991   2
  10  -4  -2 48.4549 10.9871   2
 -10  -4   2 67.4372 9.05578   1
 -10  -4   2 72.6971 11.6438   2
 -10   4   2 50.4739 13.8139   1
  10   4  -2 55.4727 11.0332   2
  10   4  -2 64.3246 9.61481   1
 -10   4   2 50.7611 9.99092   2
   9  -4  -2 1162.01 35.6101   2
  -9  -4   2 1157.85 35.8967   2
  -9  -4   2 1166.12 32.3294   1
   9  -4  -2 1237.81 39.6538   1
   9   4  -2 1111.35 33.1066   1
  -9   4   2 1152.45 38.3496   1
  -9   4   2 1153.87 34.9843   2
   9   4  -2 1143.97 35.7667   2
   8  -4  -2 706.913 28.2320   1
  -8  -4   2 708.932 21.8153   1
  -8  -4   2 720.924 24.8008   2
   8  -4  -2 728.265 24.9504   2
  -8   4   2 736.277 28.0439   1
  -8   4   2 721.364 24.0785   2
   8   4  -2 639.325 22.2687   1
   8   4  -2 755.842 25.2668   2
  -7  -4   2 865.498 26.3409   2
   7  -4  -2 910.614 26.4720   2
  -7  -4   2 894.735 24.3499   1
   7  -4  -2 850.862 29.8058   1
  -7   4   2 922.099 26.3484   2
  -7   4   2 918.767 29.9979   1
   7   4  -2 943.740 27.0856   2
   7   4  -2 823.784 24.5437   1
  -6  -4   2 3139.11 70.8036   1
  -6  -4   2 3092.17 72.6944   2
   6  -4  -2 3080.79 72.5276   2
   6  -4  -2 3023.53 75.6656   1
  -6   4   2 3124.11 75.5953   1
   6   4  -2 3161.80 71.0081   1
   6   4  -2 3132.60 72.7752   2
  -5  -4   2 19.9059 3.41937   1
   5  -4  -2 12.8314 3.91645   2
  -5  -4   2 18.3474 4.16490   2
   5  -4  -2 20.1409 5.95563   1
   5   4  -2 19.0845 3.10735   1
  -5   4   2 17.7765 5.69879   1
   5   4  -2 21.6670 4.42047   2
   4  -4  -2 4681.91 103.534   2
   4  -4  -2 4696.58 106.100   1
  -4  -4   2 4716.86 103.746   2
  -4   4   2 4643.25 106.505   1
   4   4  -2 4403.26 103.515   2
  -3  -4   2 2230.51 51.1847   2
   3  -4  -2 2253.45 52.8468   1
   3   4  -2 2169.14 51.0445   2
  -3   4   2 2268.70 52.9686   1
   2  -4  -2 304.011 9.08214   2
   2  -4  -2 293.672 10.3125   1
  -2  -4   2 291.934 9.31260   2
  -2   4   2 306.976 10.7161   1
   2   4  -2 304.709 9.36147   2
  -1  -4   2 3274.58 74.7514   2
   1  -4  -2 3303.12 74.6076   2
  -1  -4   2 3392.64 74.3469   1
   1  -4  -2 3434.83 75.1533   1
   1   4  -2 3342.01 74.8010   2
  -1   4   2 3346.91 75.2354   1
  -1   4   2 3356.39 74.5668   2
   0  -4  -2 98.4370 5.24770   2
   0  -4   2 83.1689 5.11001   2
   0  -4   2 90.0600 6.05877   1
   0  -4  -2 92.6063 4.90543   1
   0   4   2 88.2621 5.09465   2
   0   4  -2 102.318 5.31194   1
   0   4   2 89.0494 5.04465   1
   1  -4   2 1626.45 39.4599   1
  -1  -4  -2 1639.27 37.0230   1
  -1  -4  -2 1612.39 37.8949   2
  -1   4  -2 1673.33 39.0068   1
   1   4   2 1608.78 37.8205   2
   1   4   2 1612.19 37.0413   1
   2  -4   2 1689.04 42.2244   1
   2  -4   2 1696.86 40.1366   2
  -2  -4  -2 1752.55 38.9294   1
  -2  -4  -2 1667.24 40.0915   2
   2   4   2 1715.16 38.7724   1
   2   4   2 1677.07 40.0344   2
  -2   4  -2 1745.25 41.9501   1
  -3  -4  -2 516.962 15.3165   2
   3  -4   2 485.591 15.6206   2
   3   4   2 519.408 15.3104   2
  -3   4  -2 487.028 17.1900   1
   3   4   2 512.384 13.9130   1
   4  -4   2 3417.58 79.1237   2
  -4  -4  -2 3459.95 79.2896   2
   4  -4   2 3482.08 81.9420   1
  -4   4  -2 3474.28 81.6015   1
   4   4   2 3398.64 77.2983   1
  -4   4  -2 3453.76 79.1675   2
   4   4   2 3401.26 79.2178   2
   4   4   2 3394.55 77.0853   1
  -5  -4  -2 955.523 27.7054   2
   5  -4   2 998.473 30.3229   1
   5  -4   2 1005.66 27.7666   2
  -5   4  -2 991.543 27.6325   2
   5   4   2 1033.80 28.2023   2
  -5   4  -2 979.710 30.0991   1
   5   4   2 965.841 25.3169   1
   6  -4   2 2057.53 52.0735   2
  -6  -4  -2 2036.62 52.2343   2
   6  -4   2 2088.61 54.7044   1
   6   4   2 2091.63 52.4380   2
   6   4   2 2014.68 49.7215   1
  -6   4  -2 2081.89 52.1392   2
  -6   4  -2 2149.74 54.7354   1
   7  -4   2 1801.98 49.6172   1
  -7  -4  -2 1785.56 47.3018   2
   7  -4   2 1774.51 47.0404   2
   7   4   2 1699.27 44.6034   1
  -7   4  -2 1746.33 46.7415   2
   7   4   2 1727.66 47.1088   2
  -7   4  -2 1837.08 49.4073   1
  -8  -4  -2 47.4225 9.68057   2
   8  -4   2 57.7733 9.86119   2
   8  -4   2 59.3199 10.9702   1
   8   4   2 61.6842 10.3551   2
   8   4   2 64.8917 8.59534   1
  -8   4  -2 66.2453 11.2629   1
  -8   4  -2 57.9357 9.16755   2
   9  -4   2 1155.88 50.8046   1
   9  -4   2 1135.65 44.9018   2
  -9  -4  -2 1122.32 43.2106   2
   9   4   2 1126.59 34.2030   1
   9   4   2 1160.92 38.9433   2
 -10  -4  -2 199.861 21.9812   2
  10  -4   2 224.485 23.0142   1
  10  -4   2 190.902 21.8710   2
 -10   4  -2 198.304 22.4244   1
 -10   4  -2 161.460 20.9148   2
  10   4   2 170.866 17.4803   1
  10   4   2 175.650 21.9341   2
 -11  -4  -2 1022.33 40.5524   2
  11  -4   2 1065.94 41.2320   2
 -11   4  -2 1100.36 40.0879   2
  11   4   2 1094.95 41.1276   2
  11   4   2 1087.01 36.3886   1
 -11   4  -2 1175.47 45.5764   1
  12  -4   2 799.815 39.0072   1
  12  -4   2 796.694 36.8201   2
 -12  -4  -2 707.528 37.2407   2
 -12   4  -2 765.153 36.8865   1
  12   4   2 705.296 33.0614   1
 -12   4  -2 753.439 35.3434   2
  12   4   2 750.551 37.5431   2
  13  -4   2 23.9656 16.3056   1
  13  -4   2 19.0612 15.4582   2
 -13  -4  -2 22.3552 16.2734   2
 -13   4  -2 18.7442 15.8055   2
  13   4   2 28.9239 13.8141   1
  13   4   2 16.3864 16.6755   2
  14  -5  -2 30.4166 16.8694   2
  14  -5  -2 49.1404 17.9757   1
 -14  -5   2 -19.182 16.1035   2
  14   5  -2 -23.212 17.0856   2
 -14   5   2 24.5735 16.7567   1
  14   5  -2 9.04516 13.8110   1
  13  -5  -2 322.884 32.4495   1
 -13  -5   2 291.913 30.4204   2
  13  -5  -2 279.426 30.1471   2
 -13   5   2 251.973 31.1600   1
  13   5  -2 195.423 20.4574   2
  13   5  -2 300.905 24.1502   1
 -12  -5   2 232.015 26.7923   2
  12  -5  -2 220.125 26.9642   2
  12   5  -2 210.042 27.1970   2
  12   5  -2 242.991 20.4623   1
 -12   5   2 181.409 17.8665   2
 -12   5   2 251.276 28.3830   1
  11  -5  -2 180.155 22.4443   2
 -11  -5   2 203.255 22.2896   2
 -11   5   2 148.127 16.9118   1
  11   5  -2 135.088 15.4190   2
  11   5  -2 203.092 17.6853   1
 -11   5   2 139.049 14.4339   2
  10  -5  -2 522.549 25.6922   2
  10  -5  -2 613.968 29.7319   1
 -10  -5   2 493.083 30.4881   2
 -10   5   2 549.406 24.7616   2
  10   5  -2 526.977 21.3022   1
 -10   5   2 563.326 28.3133   1
  -9  -5   2 -1.7587 8.02453   2
   9  -5  -2 -6.1978 9.63368   1
   9  -5  -2 5.36567 8.22449   2
  -9   5   2 -14.763 9.48913   1
   9   5  -2 8.58539 8.25608   2
   9   5  -2 -2.1371 6.32307   1
   8  -5  -2 736.089 24.7686   2
  -8  -5   2 742.428 25.0533   2
   8  -5  -2 723.322 29.2155   1
   8   5  -2 763.689 25.4909   2
  -8   5   2 735.413 29.2380   1
   8   5  -2 673.705 21.9068   1
   7  -5  -2 780.553 28.6152   1
  -7  -5   2 827.528 25.0979   2
   7  -5  -2 797.750 24.7398   2
   7   5  -2 755.325 21.9781   1
  -7   5   2 803.649 28.6583   1
   7   5  -2 844.631 25.3491   2
   6  -5  -2 515.818 21.2466   1
   6  -5  -2 524.770 17.5515   2
  -6  -5   2 514.567 17.8126   2
  -6   5   2 522.343 21.3013   1
   6   5  -2 554.144 18.0897   2
   6   5  -2 513.872 14.6176   1
  -5  -5   2 967.248 25.6022   2
   5  -5  -2 925.436 25.1097   2
   5  -5  -2 951.879 28.4571   1
   5   5  -2 943.307 25.4671   2
   4  -5  -2 3.68618 4.57253   1
   4  -5  -2 8.12437 3.30228   2
  -4  -5   2 8.24638 3.36583   2
  -4   5   2 5.29202 4.49547   1
   4   5  -2 7.91770 3.33961   2
  -3  -5   2 565.977 15.7596   2
   3  -5  -2 547.549 17.2244   1
  -3   5   2 556.126 18.8326   1
   3   5  -2 558.716 15.7381   2
  -2  -5   2 189.970 7.62317   2
   2  -5  -2 189.806 8.60422   1
   2  -5  -2 181.908 7.28426   2
   2   5  -2 194.323 7.68779   2
  -2   5   2 181.965 8.85181   1
   1  -5  -2 355.376 10.7667   1
  -1  -5   2 339.948 10.4471   2
  -1  -5   2 325.443 10.1376   1
   1  -5  -2 331.409 10.2410   2
   1   5  -2 339.743 10.5369   2
  -1   5   2 339.316 10.2526   2
  -1   5   2 342.745 11.1152   1
   0  -5   2 3317.60 77.9777   1
   0  -5  -2 3475.72 77.2423   2
   0  -5  -2 3420.60 76.7827   1
   0  -5   2 3478.86 77.3376   2
   0   5  -2 3556.25 77.4930   1
   0   5   2 3351.51 76.9148   1
   0   5   2 3490.58 77.1943   2
   1  -5   2 919.469 25.4860   1
  -1  -5  -2 964.286 23.9019   2
   1  -5   2 974.273 23.8948   2
  -1  -5  -2 966.500 22.6501   1
   1   5   2 934.267 23.7335   2
  -1   5  -2 965.973 25.0635   1
   1   5   2 935.150 22.7265   1
  -2  -5  -2 269.301 7.88926   1
   2  -5   2 247.598 11.9786   1
  -2   5  -2 264.557 11.7949   1
   2   5   2 252.882 8.12245   1
   3  -5   2 1518.57 36.3681   2
   3  -5   2 1450.74 38.9263   1
  -3  -5  -2 1509.36 36.3768   2
   3   5   2 1468.57 34.1179   1
  -3   5  -2 1440.28 38.7568   1
   3   5   2 1476.00 36.2202   2
   4  -5   2 16.8744 5.95721   1
   4  -5   2 12.4944 4.08018   2
  -4  -5  -2 6.10441 4.03172   2
  -4   5  -2 10.4853 5.80950   1
   4   5   2 10.2551 4.04710   2
   4   5   2 12.8159 3.01245   1
   5  -5   2 1217.04 35.7416   1
   5  -5   2 1214.51 32.6101   2
  -5  -5  -2 1228.66 32.7946   2
   5   5   2 1190.68 29.8669   1
  -5   5  -2 1235.97 35.7856   1
   5   5   2 1204.44 29.8426   1
   5   5   2 1255.10 33.1292   2
  -6  -5  -2 191.644 13.2250   2
   6  -5   2 182.262 13.0597   2
   6  -5   2 165.759 15.8694   1
   6   5   2 178.960 13.5704   2
  -6   5  -2 145.335 15.6658   1
   6   5   2 172.791 9.50649   1
  -7  -5  -2 480.259 20.9369   2
   7  -5   2 484.206 20.6918   2
   7  -5   2 506.503 23.6984   1
   7   5   2 541.291 21.7247   2
  -7   5  -2 474.005 23.3820   1
   7   5   2 487.362 17.5589   1
  -7   5  -2 467.556 20.3616   2
   8  -5   2 310.025 19.8383   2
  -8  -5  -2 327.407 20.1138   2
   8  -5   2 324.485 22.4326   1
   8   5   2 329.987 16.2880   1
   8   5   2 353.619 20.2526   2
  -8   5  -2 355.729 22.5245   1
  -8   5  -2 325.418 19.0296   2
   9  -5   2 -12.935 8.63303   2
  -9  -5  -2 -0.3597 8.67021   2
   9  -5   2 12.3755 9.98430   1
   9   5   2 -7.0809 6.76646   1
  -9   5  -2 -7.1832 9.98165   1
   9   5   2 -7.2733 8.92421   2
  -9   5  -2 -4.2609 8.26767   2
 -10  -5  -2 423.430 26.4841   2
  10  -5   2 464.192 39.9777   1
  10  -5   2 401.562 26.1867   2
 -10   5  -2 365.919 24.5996   2
  10   5   2 378.171 20.7645   1
  10   5   2 380.389 25.7668   2
 -10   5  -2 421.252 28.0400   1
  11  -5   2 222.751 26.6906   2
 -11  -5  -2 157.056 17.2401   2
 -11   5  -2 219.404 26.6157   1
 -11   5  -2 176.003 23.3537   2
  11   5   2 192.101 25.9655   2
  11   5   2 182.669 19.8235   1
 -12  -5  -2 49.3679 15.6481   2
  12  -5   2 51.3265 16.3415   1
  12  -5   2 22.0637 14.9012   2
 -12   5  -2 37.8180 15.4979   1
  12   5   2 43.1927 12.3509   1
  12   5   2 26.8453 15.0713   2
 -12   5  -2 37.0142 13.8801   2
  13  -5   2 163.268 20.6798   2
  13  -5   2 247.763 34.4714   1
 -13  -5  -2 123.711 19.9670   2
  13   5   2 117.085 19.6053   2
 -13   5  -2 121.070 19.3608   2
  13   5   2 197.195 26.7814   1
 -13   5  -2 177.306 21.2104   1
  14  -6  -2 18.3598 19.5018   1
  14  -6  -2 -3.4244 17.0779   2
 -14  -6   2 -21.028 16.5928   2
  14   6  -2 -37.409 18.0586   2
  14   6  -2 33.4114 14.2183   1
 -14   6   2 -7.4402 17.3616   1
 -13  -6   2 4.59244 14.8423   2
  13  -6  -2 -19.734 15.3023   2
  13  -6  -2 -18.972 14.9422   1
 -13   6   2 -19.110 15.9363   1
  13   6  -2 1.99025 15.9161   2
  13   6  -2 15.7136 11.7002   1
 -12  -6   2 49.6635 14.1251   2
  12  -6  -2 29.8800 13.9021   2
  12  -6  -2 15.1591 14.4937   1
  12   6  -2 25.9782 9.93961   1
  12   6  -2 27.7760 14.2845   2
 -12   6   2 26.7541 14.2951   1
  11  -6  -2 15.5114 12.2467   2
 -11  -6   2 37.2580 12.2873   2
  11   6  -2 48.0608 12.7446   2
 -11   6   2 33.0519 12.7358   1
  11   6  -2 47.0720 9.16762   1
  10  -6  -2 2.02996 17.5885   2
  10  -6  -2 10.3009 10.6831   1
 -10  -6   2 16.5440 10.2429   2
  10   6  -2 10.6379 9.88427   2
 -10   6   2 -7.6510 10.3439   1
  10   6  -2 7.00937 6.75848   1
   9  -6  -2 241.149 18.2914   2
  -9  -6   2 242.215 18.3088   2
   9   6  -2 208.249 13.1029   1
   9   6  -2 245.618 18.6487   2
  -9   6   2 183.495 26.4959   1
   8  -6  -2 27.2449 10.2012   1
   8  -6  -2 44.4482 8.02781   2
  -8  -6   2 25.3919 7.68085   2
   8   6  -2 38.5369 5.50847   1
  -8   6   2 18.8785 9.96482   1
   8   6  -2 29.2944 7.99095   2
  -7  -6   2 102.926 12.0174   2
   7  -6  -2 84.4271 11.3556   2
   7  -6  -2 73.9589 11.0150   1
   7   6  -2 58.8935 5.23189   1
   7   6  -2 89.8677 11.7360   2
  -7   6   2 80.0444 11.2810   1
   6  -6  -2 61.7097 8.97778   1
   6  -6  -2 73.4277 9.57452   2
  -6  -6   2 96.5168 10.1322   2
   6   6  -2 70.8287 7.20789   2
  -6   6   2 42.2725 8.56109   1
   5  -6  -2 5.81474 5.92799   1
   5  -6  -2 0.91364 3.99973   2
  -5  -6   2 6.54978 4.33034   2
   5   6  -2 9.09750 4.32349   2
  -5   6   2 7.12009 6.55319   1
  -4  -6   2 31.8112 4.35649   2
   4  -6  -2 39.1477 6.61530   1
  -4   6   2 33.2029 6.26211   1
   4   6  -2 45.6868 5.02056   2
   3  -6  -2 0.13661 3.96538   1
   3  -6  -2 3.62357 2.99508   2
  -3  -6   2 5.21758 3.05405   2
  -3   6   2 2.05910 4.68411   1
   3   6  -2 1.65199 3.01264   2
   2  -6  -2 247.284 9.32183   2
   2  -6  -2 261.545 10.4875   1
  -2  -6   2 261.952 9.61676   2
   2   6  -2 255.911 9.65693   2
  -2   6   2 254.092 11.0677   1
  -1  -6   2 10.7584 3.19876   1
   1  -6  -2 15.5308 3.34876   1
   1  -6  -2 11.4466 3.05552   2
  -1  -6   2 13.4485 3.07893   2
  -1   6   2 12.0063 3.69077   1
  -1   6   2 20.7211 3.29752   2
   1   6  -2 21.5545 2.78974   1
   1   6  -2 11.0000 4.27397   2
   0  -6   2 34.1859 4.49735   1
   0  -6  -2 34.6395 4.62944   1
   0  -6  -2 22.6833 3.20318   2
   0  -6   2 24.5930 3.29286   2
   0   6   2 33.1623 3.86303   1
   0   6  -2 34.4012 3.94880   2
   0   6  -2 39.9414 5.74770   1
   0   6   2 28.0818 3.53327   2
   1  -6   2 263.685 9.80357   2
  -1  -6  -2 261.039 9.85116   2
   1  -6   2 239.410 11.2760   1
  -1  -6  -2 273.999 8.36895   1
  -1   6  -2 275.454 11.4132   1
   1   6   2 256.959 8.70480   1
   1   6   2 263.825 9.85004   2
   2  -6   2 75.8674 8.98877   1
  -2  -6  -2 91.2703 6.96836   2
  -2  -6  -2 87.0123 5.20691   1
   2   6   2 87.4239 5.14823   1
  -2   6  -2 80.9511 8.95162   1
   2   6   2 86.3941 7.08024   2
   3  -6   2 12.7434 5.54435   1
   3  -6   2 17.4205 4.22587   2
  -3  -6  -2 13.5788 3.79644   2
  -3   6  -2 18.9329 5.89986   1
   3   6   2 13.5499 3.94406   2
   3   6   2 21.0011 2.92873   1
   4  -6   2 37.5631 5.20869   2
   4  -6   2 25.6758 6.60420   1
  -4  -6  -2 37.4407 5.10070   2
   4   6   2 32.3001 5.25381   2
   4   6   2 46.0070 5.05724   1
  -4   6  -2 41.5867 7.66292   1
  -5  -6  -2 16.5493 5.53371   2
   5  -6   2 21.8988 5.39469   2
   5  -6   2 22.5071 7.57510   1
   5   6   2 26.7884 3.63356   1
   5   6   2 13.9926 5.69312   2
  -5   6  -2 24.8335 7.71927   1
   5   6   2 22.7347 3.71482   1
   6  -6   2 7.09650 7.95505   1
   6  -6   2 8.97198 8.28106   2
  -6  -6  -2 25.1699 6.17642   2
   6   6   2 18.3670 4.36148   1
   6   6   2 15.0838 4.19125   1
  -6   6  -2 12.8963 8.03552   1
   6   6   2 19.2568 6.13311   2
   7  -6   2 37.4222 8.38907   2
  -7  -6  -2 45.3543 8.26049   2
   7  -6   2 26.2764 9.95110   1
   7   6   2 50.8685 6.55871   1
   7   6   2 46.6203 6.05861   1
  -7   6  -2 33.3958 10.0895   1
   7   6   2 36.9283 7.91944   2
  -8  -6  -2 130.398 16.8164   2
   8  -6   2 127.896 16.5380   2
   8  -6   2 118.154 14.5035   1
  -8   6  -2 83.6969 22.5110   1
   8   6   2 108.360 14.0905   2
   8   6   2 125.577 11.4464   1
   8   6   2 114.572 12.1954   1
  -9  -6  -2 34.9176 10.6024   2
   9  -6   2 31.4670 10.5191   2
   9  -6   2 35.3761 14.2343   1
   9   6   2 45.7250 8.13166   1
  -9   6  -2 26.3613 11.9351   1
   9   6   2 40.8884 11.0593   2
  10  -6   2 0.32612 11.0354   2
 -10  -6  -2 -17.988 10.0353   2
  10   6   2 -4.8063 7.60503   1
  10   6   2 2.55865 11.3305   2
 -10   6  -2 -2.1537 11.6752   1
  11  -6   2 14.9797 13.3143   2
  11  -6   2 22.0024 14.7562   1
 -11  -6  -2 14.6941 14.0913   2
 -11   6  -2 40.9838 14.6604   1
  11   6   2 13.5826 12.8885   2
  11   6   2 32.3690 10.0285   1
  12  -6   2 7.88706 15.7660   1
 -12  -6  -2 -19.572 14.1829   2
  12  -6   2 -11.387 14.8131   2
  12   6   2 8.00654 11.4254   1
 -12   6  -2 -23.016 14.7172   1
  12   6   2 10.3357 15.2524   2
  13  -6   2 -21.798 16.8318   2
 -13  -6  -2 20.4084 18.1491   2
  13  -6   2 29.0252 18.2896   1
 -13   6  -2 -21.726 16.6945   1
  13   6   2 8.53362 16.3562   1
  13   6   2 -10.009 17.0455   2
 -13  -7   2 241.721 32.1544   2
  13  -7  -2 183.499 21.3216   1
  13  -7  -2 272.411 32.9573   2
 -13   7   2 204.650 22.3997   1
  13   7  -2 267.055 22.0446   1
  13   7  -2 268.934 33.6305   2
 -12  -7   2 106.445 16.7164   2
  12  -7  -2 140.707 18.8089   1
  12  -7  -2 112.279 16.7879   2
 -12   7   2 76.2581 16.5633   1
  12   7  -2 79.7684 16.4700   2
  12   7  -2 150.750 17.6316   1
 -11  -7   2 161.882 16.2848   2
  11  -7  -2 177.499 23.9498   2
  11   7  -2 147.969 16.7603   2
  11   7  -2 167.839 14.7688   1
 -11   7   2 216.921 26.1062   1
 -10  -7   2 232.523 21.8216   2
  10  -7  -2 220.733 20.8374   2
 -10   7   2 213.369 23.9430   1
  10   7  -2 209.376 21.5088   2
  10   7  -2 215.541 13.2662   1
  -9  -7   2 11.6272 9.18542   2
   9  -7  -2 6.37805 8.45857   2
  -9   7   2 6.41415 11.4696   1
   9   7  -2 9.16372 10.2265   2
   9   7  -2 7.53408 5.16851   1
   8  -7  -2 989.220 35.7582   1
   8  -7  -2 1017.59 30.8129   2
  -8  -7   2 978.655 31.1464   2
  -8   7   2 965.879 35.8951   1
   8   7  -2 985.679 31.5163   2
   7  -7  -2 343.057 16.6136   2
  -7  -7   2 347.731 17.0223   2
   7  -7  -2 336.702 21.0335   1
   7   7  -2 349.993 17.0058   2
  -7   7   2 366.172 21.7342   1
   6  -7  -2 1229.30 37.2411   1
   6  -7  -2 1214.50 32.9409   2
  -6  -7   2 1232.17 33.3752   2
  -6   7   2 1240.32 37.6911   1
   6   7  -2 1199.27 33.2103   2
   5  -7  -2 3954.43 93.8695   1
   5  -7  -2 3908.40 90.3611   2
  -5  -7   2 3921.53 90.6540   2
  -5   7   2 4028.19 94.4998   1
   5   7  -2 3874.11 90.5093   2
  -4  -7   2 501.706 16.3801   2
   4  -7  -2 492.360 18.5464   1
   4  -7  -2 506.146 15.9463   2
   4   7  -2 506.799 16.3623   2
  -4   7   2 491.317 19.5525   1
   3  -7  -2 1914.61 45.9315   2
   3  -7  -2 1963.56 47.8458   1
  -3  -7   2 1944.54 46.2917   2
   3   7  -2 1920.17 46.1741   2
  -3   7   2 1913.73 48.5759   1
   2  -7  -2 1397.81 35.6152   1
   2  -7  -2 1431.43 34.9456   2
  -2  -7   2 1425.22 35.0864   2
  -2  -7   2 1428.98 32.3019   1
  -2   7   2 1465.45 36.8545   1
   2   7  -2 1426.44 35.1186   2
   1  -7  -2 811.836 21.7032   2
  -1  -7   2 818.386 20.7453   1
   1  -7  -2 819.945 21.6587   1
  -1  -7   2 817.529 21.8078   2
   1   7  -2 819.932 21.9034   2
  -1   7   2 820.408 22.6193   1
  -1   7   2 813.917 21.6652   2
   1   7  -2 823.401 20.5850   1
   0  -7  -2 4585.06 104.635   1
   0  -7   2 4649.25 105.557   2
   0  -7   2 4834.45 105.961   1
   0  -7  -2 4627.10 105.504   2
   0   7   2 4673.07 105.362   1
   0   7  -2 4797.15 105.660   2
   0   7  -2 4691.88 105.763   1
   0   7   2 4729.48 105.496   2
   1  -7   2 32.3251 4.34537   2
  -1  -7  -2 22.3061 3.83429   2
  -1  -7  -2 28.7467 3.21889   1
   1  -7   2 30.1001 5.53582   1
   1   7   2 19.2172 3.68594   2
   1   7   2 28.0511 3.67449   1
  -1   7  -2 27.5099 5.25035   1
   2  -7   2 3248.47 77.2735   1
   2  -7   2 3335.86 75.0052   2
  -2  -7  -2 3339.61 75.0773   2
  -2  -7  -2 3290.90 72.5603   1
   2   7   2 3266.65 74.7975   2
   2   7   2 3176.34 72.7770   1
  -2   7  -2 3101.39 77.0083   1
  -3  -7  -2 2592.05 60.3654   2
  -3  -7  -2 2645.41 57.4014   1
   3  -7   2 2506.84 63.1865   1
   3   7   2 2506.03 57.3407   1
  -3   7  -2 2477.97 63.1555   1
   3   7   2 2544.85 60.1042   2
   4  -7   2 127.735 10.0323   2
  -4  -7  -2 123.478 10.1961   2
   4  -7   2 103.092 13.0888   1
  -4   7  -2 116.831 13.6006   1
   4   7   2 122.081 6.36954   1
   4   7   2 125.191 10.2495   2
   5  -7   2 3820.85 88.4908   2
  -5  -7  -2 3853.53 88.8339   2
   5  -7   2 3865.86 92.5266   1
   5   7   2 3477.65 85.1559   1
   5   7   2 3817.92 88.6888   2
   5   7   2 3743.74 84.5731   1
  -5   7  -2 3936.78 92.8881   1
   6  -7   2 1049.04 31.5367   2
   6  -7   2 1113.27 35.9821   1
  -6  -7  -2 1109.68 32.0728   2
   6   7   2 1096.40 32.1383   2
   6   7   2 1018.75 27.2502   1
   6   7   2 1054.49 26.9898   1
  -6   7  -2 1132.79 36.2064   1
  -7  -7  -2 753.369 26.1012   2
   7  -7   2 712.600 29.4773   1
   7  -7   2 689.747 25.5201   2
  -7   7  -2 691.427 29.6999   1
   7   7   2 707.789 25.9544   2
   7   7   2 683.321 21.1584   1
   7   7   2 713.701 20.1958   1
   8  -7   2 1289.69 47.2828   1
  -8  -7  -2 1190.93 38.0286   2
   8  -7   2 1113.05 37.9599   2
   8   7   2 1214.57 38.0419   2
  -8   7  -2 1294.48 41.4367   1
   8   7   2 1178.36 32.8149   1
   8   7   2 1155.44 31.4170   1
   9  -7   2 -4.4819 9.33305   2
  -9  -7  -2 2.30911 9.52889   2
   9   7   2 5.72158 6.48037   1
   9   7   2 13.1303 6.94157   1
   9   7   2 -1.9253 9.69050   2
  -9   7  -2 -7.9045 11.1173   1
  10  -7   2 1068.82 39.4311   2
 -10  -7  -2 985.355 38.7128   2
  10   7   2 1051.73 32.1468   1
 -10   7  -2 1081.65 41.1530   1
  10   7   2 1003.35 31.0971   1
  10   7   2 1047.93 39.0875   2
  11  -7   2 519.649 32.7011   2
 -11  -7  -2 615.647 41.9525   2
  11  -7   2 531.729 35.4158   1
 -11   7  -2 550.612 34.6130   1
  11   7   2 558.846 24.6097   1
  11   7   2 543.411 24.0926   1
  11   7   2 563.745 33.0946   2
  12  -7   2 30.9933 16.7908   2
  12  -7   2 46.6866 17.6539   1
 -12  -7  -2 44.8162 16.6661   2
  12   7   2 42.9770 17.1827   2
 -12   7  -2 42.5013 16.0960   1
  12   7   2 66.3291 12.2876   1
  12   7   2 54.5463 12.1005   1
 -13  -7  -2 383.771 39.5167   2
  13  -7   2 368.633 39.9141   1
  13  -7   2 414.134 39.0307   2
  13   7   2 415.450 27.9302   1
 -13   7  -2 379.827 37.3254   1
  13   7   2 413.082 38.7047   2
  13   7   2 414.773 28.2054   1
  13  -8  -2 77.1793 19.5060   2
 -13  -8   2 54.2161 19.1886   2
  13  -8  -2 55.3642 19.6336   1
 -13   8   2 96.2051 19.5300   1
  13   8  -2 27.5998 18.6292   2
  13   8  -2 57.6769 11.0892   1
  13   8  -2 67.0165 10.5922   1
  12  -8  -2 720.510 39.5408   1
  12  -8  -2 674.330 36.0418   2
 -12  -8   2 648.233 36.1995   2
  12   8  -2 558.154 22.3753   1
 -12   8   2 651.685 37.4291   1
  12   8  -2 652.010 38.5147   2
  12   8  -2 609.752 22.2933   1
  11  -8  -2 1168.63 46.3148   1
 -11  -8   2 1313.96 43.8339   2
  11  -8  -2 1356.75 43.8923   2
  11   8  -2 1098.91 32.4268   1
 -11   8   2 1265.26 46.5039   1
  11   8  -2 1181.88 32.2153   1
  11   8  -2 1352.13 45.0441   2
 -10  -8   2 13.0555 10.4395   2
  10  -8  -2 11.0274 11.2643   2
  10   8  -2 25.7490 11.1436   2
 -10   8   2 10.7413 12.7591   1
  -9  -8   2 2097.55 57.2785   2
   9   8  -2 2174.90 57.5280   2
  -9   8   2 2147.99 62.1831   1
   8  -8  -2 1526.27 42.7854   2
  -8  -8   2 1604.68 43.5033   2
   8   8  -2 1538.27 43.3685   2
  -8   8   2 1523.73 50.3171   1
  -7  -8   2 788.466 26.0242   2
   7  -8  -2 772.127 25.3186   2
   7  -8  -2 759.171 30.6314   1
   7   8  -2 776.122 26.0396   2
  -7   8   2 760.799 30.8940   1
  -6  -8   2 4140.33 96.1672   2
   6  -8  -2 4169.57 100.135   1
   6  -8  -2 4085.02 95.7659   2
   6   8  -2 4084.30 96.0078   2
  -6   8   2 4167.34 100.640   1
  -5  -8   2 18.2503 5.25486   2
   5  -8  -2 17.3783 7.02726   1
   5  -8  -2 22.3340 5.75044   2
  -5   8   2 19.8665 7.85749   1
   5   8  -2 19.0961 5.41937   2
   4  -8  -2 2225.81 53.4952   2
   4  -8  -2 2264.81 56.1225   1
  -4  -8   2 2206.93 53.7999   2
   4   8  -2 2162.24 53.6401   2
  -4   8   2 2313.20 57.4803   1
  -3  -8   2 2372.45 56.3346   2
   3  -8  -2 2352.50 57.5673   1
   3  -8  -2 2374.82 56.1046   2
   3   8  -2 2352.56 56.2235   2
  -3   8   2 2397.88 59.0306   1
  -2  -8   2 309.614 8.85880   1
   2  -8  -2 297.129 12.4378   1
  -2  -8   2 312.447 12.1199   2
   2  -8  -2 317.730 12.0292   2
  -2   8   2 325.523 14.4950   1
   2   8  -2 296.567 12.1680   2
   1  -8  -2 3094.94 71.2823   2
  -1  -8   2 3110.72 69.8693   1
  -1  -8   2 3055.63 71.3518   2
   1  -8  -2 3041.49 70.9550   1
   1   8  -2 3098.92 70.0652   1
  -1   8   2 3162.64 72.4068   1
  -1   8   2 3054.81 71.1158   2
   1   8  -2 3094.03 71.3989   2
   0  -8  -2 290.419 11.5878   2
   0  -8  -2 296.959 10.4627   1
   0  -8   2 278.107 11.6406   1
   0   8  -2 281.893 11.6630   2
   0   8   2 303.413 11.8353   1
   0   8   2 289.736 11.5110   2
   0   8  -2 297.696 11.9789   1
   1  -8   2 1082.35 28.7527   2
  -1  -8  -2 1123.74 26.8641   1
   1  -8   2 1127.64 30.1406   1
  -1  -8  -2 1110.97 28.8640   2
  -1   8  -2 1079.42 30.2096   1
   1   8   2 1107.71 27.7512   1
   1   8   2 1073.19 28.6083   2
  -2  -8  -2 1019.42 27.2451   2
  -2  -8  -2 1018.30 24.3362   1
   2  -8   2 1018.05 29.3902   1
   2  -8   2 1007.64 27.0624   2
   2   8   2 1002.60 26.9937   2
   2   8   2 1013.64 24.9872   1
  -2   8  -2 950.639 29.4392   1
  -3  -8  -2 24.6987 5.04888   2
  -3  -8  -2 34.0214 4.47466   1
   3  -8   2 38.2883 5.45589   2
   3  -8   2 29.3355 7.05802   1
   3   8   2 34.8968 3.82488   1
   3   8   2 35.0193 5.65370   2
  -3   8  -2 35.0199 7.61704   1
   4  -8   2 1330.61 39.2277   1
   4  -8   2 1361.41 35.7551   2
  -4  -8  -2 1364.85 35.9334   2
  -4   8  -2 1353.98 39.7802   1
   4   8   2 1341.66 31.7482   1
   4   8   2 1341.08 35.6545   2
   5  -8   2 193.933 17.2004   1
  -5  -8  -2 188.442 13.3970   2
   5  -8   2 188.433 13.2933   2
   5   8   2 184.441 8.11632   1
   5   8   2 175.487 13.1341   2
   5   8   2 183.280 7.70043   1
  -5   8  -2 174.643 17.7755   1
   6  -8   2 1781.05 47.3208   2
   6  -8   2 1806.60 51.9159   1
  -6  -8  -2 1837.29 47.8747   2
  -6   8  -2 1903.24 52.5546   1
   6   8   2 1714.99 42.4454   1
   6   8   2 1770.40 42.1402   1
   6   8   2 1843.53 47.8254   2
   7  -8   2 1118.87 35.1848   2
   7  -8   2 1178.93 40.6237   1
  -7  -8  -2 1131.23 36.0218   2
   7   8   2 1121.36 28.5631   1
   7   8   2 1203.94 42.3759   2
   7   8   2 1124.76 29.5837   1
  -7   8  -2 1074.66 47.4173   1
  -8  -8  -2 208.566 18.7268   2
   8  -8   2 193.042 18.5358   2
   8   8   2 189.866 11.4136   1
   8   8   2 231.476 12.9771   1
   8   8   2 215.300 19.1432   2
  -8   8  -2 200.207 22.9092   1
   9  -8   2 894.680 33.6114   2
  -9  -8  -2 905.989 34.2348   2
  -9   8  -2 936.308 37.6708   1
   9   8   2 908.306 26.9161   1
   9   8   2 896.742 34.4248   2
   9   8   2 844.994 25.6149   1
  10  -8   2 109.512 15.5097   2
 -10  -8  -2 103.789 15.0582   2
  10   8   2 146.629 15.2915   1
 -10   8  -2 112.045 16.8935   1
  10   8   2 123.528 13.8831   1
  10   8   2 113.726 15.7953   2
  11  -8   2 616.968 37.7516   1
 -11  -8  -2 579.261 35.3642   2
  11  -8   2 576.232 34.7673   2
 -11   8  -2 672.282 37.4853   1
  11   8   2 649.482 25.0462   1
  11   8   2 567.723 23.5132   1
  11   8   2 539.871 34.2775   2
  12  -8   2 379.092 34.4890   2
  12  -8   2 404.224 37.1955   1
 -12  -8  -2 335.678 36.5850   2
  12   8   2 297.585 21.5134   1
 -12   8  -2 364.890 34.9251   1
  12   8   2 330.889 22.3338   1
  12   8   2 244.856 33.3811   2
 -13  -9   2 80.2470 19.8178   2
  13  -9  -2 139.642 20.8201   2
  13  -9  -2 110.154 22.7424   1
  13   9  -2 95.7122 20.8120   2
 -13   9   2 109.205 21.2708   1
 -12  -9   2 70.5420 17.3406   2
  12  -9  -2 114.072 19.7578   1
  12  -9  -2 88.5098 17.2855   2
  12   9  -2 91.8709 18.3167   2
 -12   9   2 63.4429 17.5600   1
  11  -9  -2 83.1616 15.2491   2
  11   9  -2 91.8972 15.8279   2
 -11   9   2 81.0242 15.8537   1
 -10  -9   2 128.419 14.7865   2
  10  -9  -2 136.000 19.2974   2
  10   9  -2 180.562 22.6467   2
 -10   9   2 136.365 17.1120   1
  -9  -9   2 2.24930 9.03458   2
   9  -9  -2 6.99549 8.97147   2
  -9   9   2 -3.9395 11.7672   1
   9   9  -2 2.27968 9.43519   2
  -8  -9   2 331.811 27.0333   2
   8  -9  -2 377.121 19.9295   2
   8  -9  -2 370.556 24.9651   1
  -8   9   2 365.825 26.0624   1
   8   9  -2 369.306 21.2031   2
  -7  -9   2 248.282 16.6363   2
   7  -9  -2 212.948 20.9574   1
   7  -9  -2 258.873 16.0889   2
   7   9  -2 259.118 16.9592   2
  -7   9   2 250.566 22.5509   1
   6  -9  -2 319.374 20.4294   1
  -6  -9   2 295.842 16.0620   2
   6  -9  -2 291.984 15.7849   2
  -6   9   2 314.248 21.8113   1
   6   9  -2 291.172 16.2119   2
  -5  -9   2 656.447 21.7645   2
   5  -9  -2 637.418 24.7343   1
   5  -9  -2 657.368 21.1118   2
   5   9  -2 653.369 21.5899   2
  -5   9   2 632.528 26.1920   1
  -4  -9   2 26.0534 5.54691   2
   4  -9  -2 24.7606 5.14153   2
   4  -9  -2 31.7734 7.49509   1
  -4   9   2 28.8230 8.75718   1
   4   9  -2 24.3425 5.42743   2
   3  -9  -2 256.654 12.0763   2
   3  -9  -2 272.748 13.7272   1
  -3  -9   2 252.543 12.3212   2
   3   9  -2 266.251 12.5087   2
  -3   9   2 237.768 15.5230   1
   2  -9  -2 619.011 19.3831   1
  -2  -9   2 617.157 15.5247   1
   2  -9  -2 592.932 18.8287   2
  -2  -9   2 601.219 18.9214   2
  -2   9   2 619.945 21.3941   1
   2   9  -2 618.230 19.1337   2
  -1  -9   2 373.633 13.9948   2
   1  -9  -2 373.107 14.1090   2
  -1  -9   2 372.902 12.1969   1
   1  -9  -2 371.868 14.4380   1
   1   9  -2 387.104 14.3572   2
  -1   9   2 373.894 13.8902   2
   1   9  -2 378.451 12.5677   1
  -1   9   2 385.394 15.7405   1
   0  -9  -2 2357.03 56.6554   2
   0  -9  -2 2353.51 55.3235   1
   0  -9   2 2413.33 56.3116   1
   0  -9   2 2371.28 56.7434   2
   0   9   2 2387.35 56.5992   2
   0   9  -2 2363.36 57.5940   1
   0   9   2 2414.91 57.0147   1
  -1  -9  -2 183.926 8.23191   1
  -1  -9  -2 191.118 10.6898   2
   1  -9   2 190.384 10.6612   2
   1  -9   2 164.139 12.5587   1
   1   9   2 195.780 10.8831   2
   1   9   2 188.194 9.99031   1
  -1   9  -2 191.800 12.2456   1
   2  -9   2 2034.54 48.8580   2
  -2  -9  -2 1985.29 45.7094   1
  -2  -9  -2 2081.49 49.0431   2
   2  -9   2 2006.47 50.8779   1
   2   9   2 2005.27 46.8018   1
   2   9   2 1944.68 48.5518   2
  -2   9  -2 1845.53 50.9589   1
   3  -9   2 1386.48 35.4717   2
  -3  -9  -2 1335.47 35.4333   2
   3  -9   2 1330.60 38.4924   1
  -3  -9  -2 1352.61 31.4450   1
   3   9   2 1339.29 35.2979   2
   3   9   2 1326.42 32.1470   1
  -3   9  -2 1271.24 38.7493   1
   4  -9   2 8.58685 5.93766   2
   4  -9   2 5.19246 7.73434   1
  -4  -9  -2 19.4700 6.18165   2
   4   9   2 16.8492 3.77217   1
  -4   9  -2 13.9508 8.27471   1
   4   9   2 12.6528 5.43107   2
  -5  -9  -2 1676.91 44.2430   2
   5  -9   2 1670.92 48.5049   1
   5  -9   2 1689.03 44.1968   2
   5   9   2 1666.03 38.7859   1
  -5   9  -2 1697.10 49.1541   1
   5   9   2 1674.64 44.0701   2
   5   9   2 1600.43 38.4637   1
  -6  -9  -2 267.739 17.2642   2
   6  -9   2 244.719 22.0293   1
   6  -9   2 261.576 16.6263   2
   6   9   2 252.039 16.9073   2
   6   9   2 251.794 9.88441   1
   6   9   2 250.824 9.71778   1
  -6   9  -2 252.986 21.8095   1
   7  -9   2 369.720 25.5203   1
   7  -9   2 364.472 20.5347   2
  -7  -9  -2 385.688 20.5939   2
   7   9   2 377.051 20.9762   2
   7   9   2 357.710 13.6906   1
   7   9   2 339.595 12.2607   1
  -7   9  -2 404.298 26.1160   1
  -8  -9  -2 179.826 20.8362   2
   8  -9   2 201.176 23.6387   1
   8  -9   2 213.613 19.5331   2
   8   9   2 206.560 19.7528   2
   8   9   2 181.408 10.4723   1
   8   9   2 206.915 11.9193   1
  -8   9  -2 197.669 23.6963   1
  -9  -9  -2 1.88506 10.6260   2
   9  -9   2 -0.3890 10.3472   2
   9   9   2 18.5286 11.6436   2
   9   9   2 11.0739 6.38919   1
   9   9   2 -1.6209 5.58807   1
  -9   9  -2 4.10935 13.1907   1
  10  -9   2 327.664 26.9630   2
 -10  -9  -2 338.049 27.8436   2
  10   9   2 320.133 28.1329   2
 -10   9  -2 330.155 30.2040   1
  10   9   2 329.337 17.7855   1
  10   9   2 304.119 15.7797   1
 -11  -9  -2 192.120 20.0169   2
  11  -9   2 245.653 32.2509   1
  11  -9   2 153.742 18.6486   2
 -11   9  -2 264.842 33.2138   1
  11   9   2 169.432 16.1303   1
  11   9   2 176.915 19.5830   2
  12  -9   2 6.63516 19.5981   1
  12  -9   2 -0.2890 17.0876   2
 -12  -9  -2 16.4821 18.8979   2
  12   9   2 23.5129 10.0725   1
 -12   9  -2 37.5854 19.2596   1
  12   9   2 9.59145 10.2357   1
  12   9   2 3.75465 17.4492   2
  12 -10  -2 37.2286 18.9894   1
 -12 -10   2 44.5969 16.0075   2
  12 -10  -2 1.38215 15.5488   2
 -12  10   2 12.0587 17.1669   1
  12  10  -2 23.0606 17.1142   2
  11 -10  -2 18.4350 13.7750   2
 -11 -10   2 23.1957 13.6926   2
  11 -10  -2 12.0462 14.6044   1
  11  10  -2 24.1112 14.4357   2
 -11  10   2 14.4313 15.8600   1
  10 -10  -2 -12.550 17.2182   1
 -10 -10   2 12.5013 11.8802   2
  10 -10  -2 5.59549 11.6369   2
  10  10  -2 7.40810 11.3408   2
 -10  10   2 -16.389 13.3410   1
  -9 -10   2 115.181 13.2942   2
   9 -10  -2 85.2057 12.0152   2
   9  10  -2 89.7463 12.1528   2
  -9  10   2 86.8172 15.8794   1
  -8 -10   2 26.1844 8.96329   2
   8 -10  -2 7.44505 8.13194   2
   8 -10  -2 6.41937 11.4397   1
   8  10  -2 15.7202 8.62934   2
  -8  10   2 18.4558 12.2135   1
   7 -10  -2 124.348 14.8411   1
   7 -10  -2 112.658 14.9311   2
  -7  10   2 107.824 15.1436   1
   7  10  -2 87.7325 16.1351   2
   6 -10  -2 74.2427 11.5974   1
  -6 -10   2 64.5981 8.63130   2
   6 -10  -2 47.0626 7.82770   2
   6 -10  -2 71.1045 8.81262   2
   6  10  -2 72.6147 9.00849   2
  -6  10   2 94.6716 14.0366   1
   5 -10  -2 19.9107 8.58046   1
   5 -10  -2 24.9990 6.37807   2
  -5 -10   2 24.1427 6.78258   2
   5  10  -2 12.7810 6.24223   2
  -5  10   2 7.94059 9.41333   1
   4 -10  -2 278.022 14.0931   2
  -4 -10   2 280.064 14.5542   2
   4 -10  -2 287.674 16.4460   1
  -4  10   2 277.263 18.9164   1
   4  10  -2 286.768 14.5355   2
   3 -10  -2 -3.4571 4.56656   2
  -3 -10   2 -8.1685 4.76299   2
   3 -10  -2 12.3731 6.18011   1
  -3  10   2 -0.9700 6.86031   1
   3  10  -2 0.39347 4.86137   2
  -2 -10   2 49.4725 5.99170   2
  -2 -10   2 62.9639 5.33218   1
   2 -10  -2 68.0756 9.10878   2
   2 -10  -2 63.6838 7.15109   1
  -2  10   2 64.5863 8.78779   1
   2  10  -2 71.2583 5.65314   1
   2  10  -2 58.2538 7.65484   2
  -1 -10   2 102.735 7.46069   1
  -1 -10   2 95.5865 9.53144   2
   1 -10  -2 100.486 8.70167   1
   1 -10  -2 87.4709 9.53130   2
  -1  10   2 90.7411 11.8585   1
   1  10  -2 80.3279 9.82573   2
  -1  10   2 104.182 9.83513   2
   1  10  -2 104.895 8.12461   1
   0 -10  -2 240.424 10.4172   1
   0 -10   2 216.207 11.9961   2
   0 -10   2 204.956 11.2348   1
   0 -10  -2 240.017 12.0626   2
   0  10   2 231.252 11.8981   2
   0  10   2 220.146 12.9643   1
   0  10  -2 224.213 12.2542   1
  -1 -10  -2 531.200 18.7202   2
   1 -10   2 568.600 19.5321   1
  -1 -10  -2 564.885 16.2067   1
   1 -10   2 573.489 18.9384   2
   1  10   2 565.404 18.5021   1
   1  10   2 560.807 18.9311   2
  -1  10  -2 551.735 20.5184   1
  -2 -10  -2 533.736 14.7790   1
  -2 -10  -2 530.259 18.5877   2
   2 -10   2 522.870 20.4527   1
   2 -10   2 524.143 18.4874   2
   2  10   2 517.122 17.8937   1
   2  10   2 529.505 18.5329   2
  -2  10  -2 472.568 20.9113   1
   3 -10   2 123.180 11.4535   2
  -3 -10  -2 130.536 6.66884   1
   3 -10   2 111.306 14.5437   1
  -3 -10  -2 123.427 12.0100   2
   3  10   2 126.901 8.86535   1
  -3  10  -2 111.302 15.0406   1
   3  10   2 126.263 11.8820   2
   4 -10   2 619.497 25.5204   1
  -4 -10  -2 621.548 22.3353   2
   4 -10   2 616.175 21.7747   2
  -4  10  -2 596.433 26.3988   1
   4  10   2 634.587 17.4126   1
   4  10   2 625.343 22.0623   2
   5 -10   2 122.105 14.1073   2
  -5 -10  -2 130.941 14.1974   2
   5 -10   2 151.390 18.8489   1
   5  10   2 144.482 14.2011   2
  -5  10  -2 137.317 14.9510   1
  -6 -10  -2 53.1497 9.39061   2
   6 -10   2 56.2678 13.5958   1
   6 -10   2 43.3059 9.03100   2
   6  10   2 52.1648 9.09536   2
   7 -10   2 65.8892 10.4552   2
   7 -10   2 79.1852 13.1271   1
   7  10   2 81.8300 11.0811   2
  -7  10  -2 70.6494 13.5539   1
   8 -10   2 -8.9039 12.0594   1
   8 -10   2 -12.604 9.08282   2
   8  10   2 -4.3759 9.48756   2
  -8  10  -2 -14.975 11.8545   1
   9 -10   2 118.029 14.2685   2
  -9 -10  -2 72.4783 13.0743   2
   9  10   2 154.025 12.2656   1
   9  10   2 114.086 14.6654   2
  -9  10  -2 112.721 17.1411   1
  10 -10   2 14.4241 13.4154   1
  10 -10   2 1.92460 12.8438   2
 -10 -10  -2 16.8463 13.5666   2
 -10  10  -2 4.57120 15.2832   1
  10  10   2 17.2370 6.88976   1
  10  10   2 -0.7212 12.9980   2
 -11 -10  -2 17.2259 15.9340   2
  11 -10   2 32.5317 15.7450   2
  11 -10   2 29.9362 17.0100   1
  11  10   2 20.5657 7.68924   1
 -11  10  -2 13.0143 16.8657   1
  11  10   2 36.6410 8.28300   1
  11  10   2 2.25948 14.9052   2
 -12 -10  -2 31.4606 26.3292   2
  12 -10   2 74.3317 20.0378   2
 -12  10  -2 59.0808 20.7496   1
  12  10   2 74.9602 10.3161   1
  12  10   2 72.1660 19.6183   2
  12  10   2 63.9829 9.87860   1
 -12 -11   2 147.554 21.2066   2
  12 -11  -2 138.546 20.3545   2
  12 -11  -2 95.7865 21.5996   1
  12  11  -2 134.086 20.5127   2
 -12  11   2 99.2144 21.1149   1
 -11 -11   2 105.165 17.3856   2
  11 -11  -2 76.1034 18.3382   1
  11 -11  -2 79.0682 16.0328   2
 -11  11   2 86.2157 19.5787   1
  11  11  -2 75.7598 16.6792   2
 -10 -11   2 639.786 31.9766   2
  10 -11  -2 523.689 34.5545   1
  10 -11  -2 648.264 31.5122   2
 -10  11   2 671.026 36.5917   1
  10  11  -2 665.174 32.1931   2
   9 -11  -2 7.99009 12.7235   1
   9 -11  -2 4.74058 10.5645   2
  -9 -11   2 -2.4233 10.2191   2
   9  11  -2 3.81235 10.3117   2
  -9  11   2 1.54540 12.5323   1
  -8 -11   2 519.092 25.4235   2
   8 -11  -2 587.824 24.9219   2
   8 -11  -2 556.514 25.4342   2
   8 -11  -2 548.969 30.5314   1
  -8  11   2 567.886 32.2531   1
   8  11  -2 582.207 25.9446   2
   7 -11  -2 652.595 30.2931   1
  -7 -11   2 682.610 26.2670   2
   7 -11  -2 672.479 25.5141   2
   7 -11  -2 684.929 26.1101   2
   7  11  -2 685.667 26.4938   2
  -7  11   2 746.607 37.5045   1
  -6 -11   2 344.332 24.4235   2
   6 -11  -2 383.556 18.6171   2
   6 -11  -2 389.838 18.8891   2
   6 -11  -2 388.732 27.5121   1
   6  11  -2 357.599 19.5205   2
   5 -11  -2 1851.27 50.8059   1
   5 -11  -2 1841.90 47.4449   2
  -5 -11   2 1796.16 47.6808   2
   5  11  -2 1760.48 47.4226   2
  -5  11   2 1873.65 53.5687   1
   4 -11  -2 180.507 13.2866   2
  -4 -11   2 181.473 13.7764   2
   4 -11  -2 173.136 15.7385   1
  -4  11   2 173.066 18.5621   1
   4  11  -2 187.415 13.9894   2
   3 -11  -2 1093.97 31.1010   2
   3 -11  -2 1072.38 31.8862   1
  -3 -11   2 1102.13 31.3860   2
  -3  11   2 1170.55 35.8594   1
   3  11  -2 1077.11 31.2343   2
  -2 -11   2 808.786 24.8105   2
  -2 -11   2 803.678 20.2878   1
   2 -11  -2 836.540 24.9590   2
   2 -11  -2 797.428 24.4233   1
  -2  11   2 816.604 27.9177   1
   2  11  -2 765.253 20.5114   1
   2  11  -2 814.847 24.8972   2
   1 -11  -2 161.007 12.0541   2
   1 -11  -2 165.230 10.5915   1
  -1 -11   2 182.518 12.2713   2
  -1 -11   2 169.763 9.24115   1
  -1  11   2 160.204 14.5012   1
   1  11  -2 162.081 12.1733   2
   1  11  -2 165.354 9.89823   1
  -1  11   2 163.768 11.8144   2
   0 -11   2 2659.19 63.7354   2
   0 -11  -2 2620.17 63.6051   2
   0 -11  -2 2656.11 61.7020   1
   0 -11   2 2665.12 62.3449   1
   0  11  -2 2607.99 63.3832   1
   0  11   2 2648.45 64.6640   1
   0  11   2 2583.99 63.2739   2
   1 -11   2 445.431 17.7337   2
   1 -11   2 465.771 18.2192   1
  -1 -11  -2 482.732 14.8719   1
  -1 -11  -2 477.654 17.9893   2
   1  11   2 473.967 18.2056   1
  -1  11  -2 460.896 19.4819   1
   1  11   2 461.045 17.8980   2
   2 -11   2 345.911 15.7856   2
  -2 -11  -2 319.787 15.7615   2
  -2 -11  -2 312.120 11.0336   1
   2 -11   2 318.599 17.0557   1
  -2  11  -2 323.724 18.6366   1
   2  11   2 297.704 14.1000   1
   2  11   2 324.367 15.5903   2
  -3 -11  -2 1180.45 33.6713   2
   3 -11   2 1190.66 33.2259   2
   3 -11   2 1191.15 35.8416   1
  -3 -11  -2 1182.83 28.1448   1
   3  11   2 1154.31 30.2704   1
   3  11   2 1176.51 33.2804   2
  -3  11  -2 1052.38 36.6699   1
  -4 -11  -2 4.91520 6.72640   2
   4 -11   2 8.44394 6.24637   2
   4 -11   2 6.73032 8.97862   1
   4  11   2 6.19381 6.61164   2
   4  11   2 5.45945 4.68318   1
  -4  11  -2 4.01464 9.18205   1
   5 -11   2 1531.56 45.1776   2
   5 -11   2 1601.21 43.8696   2
   5 -11   2 1525.37 47.5537   1
  -5 -11  -2 1687.52 48.4359   2
  -5  11  -2 1575.00 49.0417   1
   5  11   2 1548.23 43.2397   2
   6 -11   2 441.210 26.9966   1
   6 -11   2 465.448 22.2135   2
  -6  11  -2 490.811 28.1874   1
   6  11   2 451.682 21.7967   2
   7 -11   2 285.364 32.0196   1
   7 -11   2 273.190 20.6648   2
   7  11   2 318.409 22.3050   2
  -7  11  -2 280.110 27.2839   1
   8 -11   2 999.859 40.8720   1
   8 -11   2 986.274 35.9476   2
   8  11   2 1003.32 36.2785   2
  -8  11  -2 1038.86 41.9569   1
   9 -11   2 -2.0760 13.5828   1
   9 -11   2 -18.497 11.1628   2
  -9 -11  -2 5.31516 12.1290   2
  -9  11  -2 3.72929 14.5377   1
   9  11   2 2.09007 11.9899   2
 -10 -11  -2 602.460 34.9284   2
  10 -11   2 642.349 33.9847   2
  10 -11   2 655.770 39.6488   1
  10  11   2 638.892 35.3059   2
 -10  11  -2 628.797 39.1339   1
  11 -11   2 185.958 20.1275   2
 -11 -11  -2 202.284 22.2013   2
 -11  11  -2 283.813 38.6792   1
  11  11   2 263.074 32.8448   2
 -11 -12   2 511.689 34.1212   2
  11 -12  -2 446.632 33.7220   2
  11 -12  -2 408.158 39.5019   1
  11  12  -2 429.218 34.4921   2
 -11  12   2 429.042 38.4638   1
  10 -12  -2 18.5336 12.4841   2
  10 -12  -2 20.8558 16.0351   1
 -10 -12   2 4.62063 12.7545   2
  10 -12  -2 7.38323 13.0449   2
 -10  12   2 22.9677 15.8626   1
  10  12  -2 25.3902 13.6256   2
   9 -12  -2 952.387 36.2988   2
   9 -12  -2 984.071 44.8876   1
  -9 -12   2 935.413 36.7380   2
  -9  12   2 1014.41 43.5073   1
   9  12  -2 988.653 37.2692   2
   8 -12  -2 155.009 17.6230   1
  -8 -12   2 172.608 19.5850   2
   8 -12  -2 171.796 20.1687   2
   8  12  -2 200.184 20.6811   2
  -8  12   2 162.585 19.7705   1
   7 -12  -2 580.612 24.6665   2
  -7 -12   2 540.127 26.3544   2
   7 -12  -2 594.157 25.3440   2
   7 -12  -2 598.476 30.2682   1
   7  12  -2 551.650 25.2876   2
  -7  12   2 587.979 32.6626   1
  -6 -12   2 1714.61 47.9582   2
   6 -12  -2 1731.11 47.7446   2
   6 -12  -2 1792.86 47.7247   2
   6 -12  -2 1728.32 51.5982   1
   6  12  -2 1754.18 48.5242   2
  -6  12   2 1832.20 55.0553   1
   5 -12  -2 61.2317 11.0381   1
  -5 -12   2 61.8192 8.85687   2
   5 -12  -2 65.1806 15.0064   2
   5  12  -2 53.1236 8.50491   2
  -5  12   2 43.4833 12.2875   1
  -4 -12   2 1121.02 43.7714   2
   4 -12  -2 1393.81 37.2496   2
   4 -12  -2 1316.25 38.6472   1
  -4  12   2 1393.00 42.9501   1
   3 -12  -2 613.207 22.5238   1
  -3 -12   2 577.823 21.8311   2
   3 -12  -2 601.669 21.7335   2
  -3  12   2 636.565 27.1994   1
   3  12  -2 561.700 21.6628   2
  -2 -12   2 301.160 15.6683   2
   2 -12  -2 305.499 15.0631   1
  -2 -12   2 302.967 10.5096   1
   2 -12  -2 295.827 15.5917   2
  -2  12   2 305.584 19.7188   1
   2  12  -2 312.296 15.9133   2
  -1 -12   2 1611.69 42.4849   2
   1 -12  -2 1605.09 42.4674   2
  -1 -12   2 1625.29 39.1647   1
   1 -12  -2 1551.48 40.7965   1
   1  12  -2 1628.71 42.5852   2
  -1  12   2 1625.11 45.2260   1
  -1  12   2 1629.15 42.2336   2
   1  12  -2 1605.65 39.9794   1
   0 -12  -2 14.5304 5.84378   2
   0 -12  -2 3.93191 4.63088   1
   0 -12   2 9.85114 5.44715   1
   0 -12   2 8.63636 6.05029   2
   0  12   2 -5.0967 7.39681   1
   0  12  -2 11.0387 6.28095   1
   0  12   2 7.91992 6.06270   2
  -1 -12  -2 1379.98 34.4256   1
  -1 -12  -2 1379.83 37.9370   2
   1 -12   2 1395.27 37.6046   1
   1 -12   2 1430.88 38.1117   2
   1  12   2 1410.99 37.9005   2
   1  12   2 1360.32 38.0072   1
  -1  12  -2 1348.24 39.0055   1
  -2 -12  -2 511.254 15.1343   1
   2 -12   2 523.018 20.0801   2
  -2 -12  -2 516.939 20.2689   2
   2 -12   2 521.201 21.3597   1
   2  12   2 470.102 18.7590   1
   2  12   2 481.275 19.8427   2
  -2  12  -2 466.189 22.7363   1
   3 -12   2 390.067 20.3724   1
  -3 -12  -2 373.191 11.6651   1
  -3 -12  -2 370.427 28.4735   2
   3 -12   2 329.790 26.7042   2
  -3  12  -2 338.446 21.7128   1
   3  12   2 294.268 26.0191   2
   3  12   2 357.380 15.4679   1
   4 -12   2 1594.48 44.6048   2
   4 -12   2 1571.65 46.1428   1
   4  12   2 1509.89 42.1936   2
  -4  12  -2 1463.67 47.2239   1
   5 -12   2 101.185 11.0047   2
   5  12   2 133.096 15.9737   2
   6 -12   2 1177.46 43.0321   1
   6 -12   2 1253.40 39.0987   2
  -6  12  -2 1323.82 45.4009   1
   6  12   2 1255.67 38.6117   2
   7 -12   2 634.374 28.0485   2
   7 -12   2 705.925 35.8411   1
   7  12   2 596.195 28.0641   2
  -7  12  -2 613.339 34.7447   1
   8 -12   2 48.6092 15.0751   1
   8 -12   2 39.3574 12.4850   2
   8  12   2 52.3585 12.0009   2
  -8  12  -2 52.8420 16.0696   1
   9 -12   2 685.400 39.5479   1
   9 -12   2 681.339 33.3913   2
  -9 -12  -2 628.707 33.8412   2
   9  12   2 648.110 33.8870   2
  -9  12  -2 740.371 39.9928   1
  10 -12   2 75.7005 17.9611   1
  10 -12   2 21.3529 15.1320   2
 -10 -12  -2 26.0842 15.4505   2
 -10  12  -2 23.5708 17.4873   1
  10  12   2 31.2611 15.5734   2
  11 -12   2 306.912 34.3977   2
 -11  12  -2 292.919 40.5307   1
  11  12   2 302.527 35.7152   2
 -11 -13   2 44.3875 20.9355   2
  11 -13  -2 24.9144 24.5652   1
  11 -13  -2 71.3029 16.1658   2
  11 -13  -2 44.1233 17.6298   2
  11  13  -2 57.4241 17.9326   2
 -11  13   2 42.6330 20.4461   1
  10 -13  -2 96.6122 15.5128   2
  10 -13  -2 123.681 17.2237   2
  10 -13  -2 115.150 21.4930   1
 -10 -13   2 115.454 17.1436   2
 -10  13   2 94.4165 19.4540   1
  10  13  -2 115.659 17.0423   2
   9 -13  -2 -21.139 15.0900   1
   9 -13  -2 2.60323 10.6834   2
   9 -13  -2 -1.3353 11.8254   2
  -9 -13   2 -6.2771 11.6105   2
  -9  13   2 -10.197 15.9884   1
   9  13  -2 -9.5090 11.5981   2
   8 -13  -2 93.7188 16.4913   1
  -8 -13   2 87.4902 12.8218   2
   8 -13  -2 105.663 13.6201   2
   8  13  -2 107.203 13.2993   2
  -8  13   2 128.133 19.5862   1
   7 -13  -2 136.610 13.7145   2
   7 -13  -2 94.2625 15.8796   1
  -7 -13   2 154.855 19.2004   2
   7  13  -2 135.866 13.6813   2
  -7  13   2 116.880 18.3877   1
   6 -13  -2 31.3959 9.12732   2
  -6 -13   2 29.6068 9.39380   2
   6 -13  -2 28.0441 9.54353   2
   6 -13  -2 18.8880 11.2319   1
   6  13  -2 25.0345 9.21543   2
  -6  13   2 12.3766 13.4638   1
   5 -13  -2 143.298 15.7151   2
   5 -13  -2 112.692 14.5482   1
  -5 -13   2 122.349 15.8801   2
   5  13  -2 116.970 15.8012   2
  -5  13   2 124.939 16.5043   1
   4 -13  -2 1.51305 6.57575   2
  -4 -13   2 -2.9658 7.01666   2
   4 -13  -2 -0.8024 7.94647   1
   4  13  -2 -0.5943 7.25623   2
  -4  13   2 6.35730 11.6641   1
   3 -13  -2 96.0052 11.9850   2
  -3 -13   2 80.1956 9.12295   2
   3 -13  -2 99.6899 10.5523   1
  -3  13   2 114.216 14.2913   1
   3  13  -2 87.5629 9.13201   2
  -2 -13   2 366.789 12.1787   1
   2 -13  -2 391.676 17.1157   1
  -2 -13   2 333.066 17.8133   2
   2  13  -2 375.904 18.4264   2
  -2  13   2 388.225 23.1336   1
  -1 -13   2 16.0587 8.01041   2
   1 -13  -2 22.2397 10.9207   2
   1 -13  -2 15.8301 6.12760   1
  -1 -13   2 22.0133 4.99275   1
   1  13  -2 20.9724 5.61296   1
  -1  13   2 -3.2978 8.69454   1
   1  13  -2 13.5957 6.78094   2
   0 -13   2 1309.87 41.0986   2
   0 -13   2 1369.81 35.9296   1
   0 -13  -2 1385.37 35.4966   1
   0  13   2 1412.49 40.6284   1
   0  13   2 1370.48 43.1066   2
   0  13  -2 1389.63 37.4919   1
   1 -13   2 203.949 16.0008   2
  -1 -13  -2 173.192 17.6591   2
   1 -13   2 218.111 14.4142   1
  -1 -13  -2 245.050 11.1976   1
   1  13   2 223.568 15.4284   2
   1  13   2 191.337 15.8442   1
  -1  13  -2 233.992 16.7290   1
  -2 -13  -2 164.044 9.07614   1
   2 -13   2 168.855 15.3445   1
  -2 -13  -2 151.033 14.8508   2
   2  13   2 159.624 14.6617   2
   2  13   2 158.345 14.2066   1
  -2  13  -2 124.462 16.8752   1
   3 -13   2 420.228 21.9387   1
  -3 -13  -2 426.229 13.1187   1
   3  13   2 438.037 20.2255   2
  -3  13  -2 377.523 23.6944   1
   3  13   2 427.360 17.2819   1
   4 -13   2 -6.9477 9.55503   1
   4  13   2 -1.3441 7.18145   2
  -4  13  -2 3.08218 10.9718   1
   5 -13   2 511.905 24.5649   2
   5 -13   2 473.624 26.9683   1
   5  13   2 523.694 23.5823   2
  -5  13  -2 496.249 30.0708   1
   6 -13   2 49.0495 13.6277   1
   6 -13   2 57.2631 11.3801   2
   6  13   2 58.2928 10.9984   2
  -6  13  -2 58.6271 15.2451   1
   7 -13   2 76.7025 15.5193   1
   7 -13   2 75.9109 13.4636   2
   7 -13   2 70.0426 12.5058   2
  -7  13  -2 89.4713 16.9785   1
   7  13   2 83.3635 12.7262   2
   8 -13   2 231.569 24.9522   2
   8 -13   2 209.950 29.2917   1
  -8 -13  -2 194.161 24.8304   2
   8 -13   2 204.233 22.7740   2
   8  13   2 188.496 24.5440   2
  -8  13  -2 232.880 23.5805   1
  -9 -13  -2 4.29754 12.9886   2
   9 -13   2 20.1399 16.6174   1
   9 -13   2 16.3544 13.9058   2
  -9  13  -2 -0.8999 16.9184   1
   9  13   2 -9.9710 13.3296   2
 -10 -13  -2 61.8804 18.2390   2
  10 -13   2 68.1923 16.8143   2
  10 -13   2 101.713 22.5462   1
  10  13   2 77.9761 17.4430   2
 -10  13  -2 67.5103 20.7313   1
 -10 -14   2 -11.670 16.0161   2
  10 -14  -2 10.7248 15.5258   2
  10 -14  -2 -12.845 12.8773   2
  10 -14  -2 -6.0963 19.4319   1
  10  14  -2 -20.430 14.8882   2
 -10  14   2 -5.7917 18.5876   1
   9 -14  -2 45.5056 13.2136   2
  -9 -14   2 28.8087 13.8836   2
   9 -14  -2 85.0960 15.4470   2
   9 -14  -2 44.4106 17.7891   1
  -9  14   2 77.2397 19.4104   1
   9  14  -2 44.4442 14.2098   2
   8 -14  -2 15.4940 15.3798   1
  -8 -14   2 7.70418 11.6865   2
   8 -14  -2 2.53531 12.1186   2
   8 -14  -2 17.0269 11.1572   2
   8  14  -2 12.7447 11.3373   2
  -8  14   2 18.6244 16.1600   1
  -7 -14   2 18.8940 10.9621   2
   7 -14  -2 8.67219 10.6814   2
   7 -14  -2 24.9816 14.2229   1
   7 -14  -2 11.0732 8.89138   2
  -7  14   2 19.2918 14.6640   1
   7  14  -2 27.3027 11.0071   2
  -6 -14   2 63.7856 11.4902   2
   6 -14  -2 59.7570 11.8588   2
   6 -14  -2 60.5447 13.4056   1
   6  14  -2 56.4762 10.7926   2
  -6  14   2 57.6521 16.1410   1
   5 -14  -2 -9.8728 9.49372   1
  -5 -14   2 -1.6944 8.16851   2
   5  14  -2 -2.1654 8.33350   2
  -5  14   2 -2.3914 13.1104   1
   4 -14  -2 109.290 11.5094   2
   4 -14  -2 97.7462 13.3835   1
  -4 -14   2 105.643 11.3148   2
   4  14  -2 90.8638 10.5664   2
  -3 -14   2 35.1301 8.38305   2
   3 -14  -2 32.5605 8.81364   1
   3 -14  -2 23.4484 8.10819   2
   3  14  -2 37.6880 8.60183   2
  -3  14   2 23.9416 13.1241   1
  -2 -14   2 143.521 8.46720   1
   2 -14  -2 132.300 13.2395   1
  -2 -14   2 135.769 17.0309   2
   2 -14  -2 159.912 15.3281   2
   2  14  -2 150.088 15.2911   2
  -2  14   2 121.408 14.7098   1
   1 -14  -2 32.3578 6.94529   1
  -1 -14   2 37.0599 5.90390   1
   1 -14  -2 32.9183 8.32513   2
   1  14  -2 28.3947 8.04668   2
  -1  14   2 43.4227 11.2141   1
   1  14  -2 47.6276 6.61879   1
   0 -14  -2 6.36422 7.09164   2
   0 -14   2 1.34121 6.19286   1
   0 -14  -2 1.15586 5.43264   1
   0  14   2 2.91675 7.04895   2
   0  14   2 -0.9649 9.29259   1
   0  14  -2 2.94797 6.84874   1
   1 -14   2 272.768 15.9842   1
  -1 -14  -2 283.423 12.5487   1
  -1 -14  -2 269.091 17.8830   2
   1  14   2 268.692 17.2054   2
   1  14   2 239.553 18.4146   1
  -1  14  -2 276.135 17.9956   1
   2 -14   2 312.823 19.7102   1
  -2 -14  -2 329.034 12.6084   1
  -2  14  -2 323.378 21.5991   1
   2  14   2 354.873 18.4890   1
   2  14   2 323.392 18.9523   2
  -3 -14  -2 93.9863 7.76269   1
   3 -14   2 95.1577 12.3309   1
   3  14   2 107.744 12.9735   1
  -3  14  -2 89.9233 14.2171   1
   3  14   2 96.3173 10.5114   2
   4 -14   2 247.936 26.1170   1
   4  14   2 296.898 19.6949   2
  -4  14  -2 279.974 25.9657   1
   5 -14   2 6.34035 10.3064   2
   5 -14   2 -7.3353 10.7755   1
   5 -14   2 4.23817 10.5838   2
  -5  14  -2 15.5997 13.9811   1
   5  14   2 19.1832 9.21500   2
   6 -14   2 186.064 22.0039   2
   6 -14   2 131.060 17.0805   1
   6 -14   2 196.810 20.1536   2
   6  14   2 187.518 20.9771   2
  -6  14  -2 159.044 19.6847   1
   7 -14   2 61.3119 13.0487   2
   7 -14   2 69.7568 13.9372   2
  -7 -14  -2 26.3258 11.1916   2
   7 -14   2 57.9780 16.2468   1
  -7  14  -2 45.5538 17.4337   1
   7  14   2 73.3841 13.5702   2
  -8 -14  -2 26.1069 13.7192   2
   8 -14   2 45.9146 14.8071   2
   8 -14   2 41.2230 13.1644   2
   8 -14   2 56.2596 16.8368   1
   8  14   2 50.0001 13.6707   2
  -8  14  -2 36.5911 18.4658   1
  -9 -14  -2 92.4152 18.3386   2
   9 -14   2 95.0853 16.8656   2
   9 -14   2 97.8085 19.3807   1
  -9  14  -2 84.0111 21.3954   1
   9  14   2 105.776 17.8186   2
   9 -15  -2 78.3913 14.8354   2
  -9 -15   2 30.1719 16.9248   2
   9 -15  -2 68.3038 16.3554   2
   9 -15  -2 56.8025 20.5491   1
   9  15  -2 76.7375 16.0258   2
  -9  15   2 28.5707 19.4487   1
   8 -15  -2 591.946 32.5707   2
   8 -15  -2 580.191 32.0932   2
   8 -15  -2 588.153 41.2041   1
  -8 -15   2 580.358 31.1651   2
  -8  15   2 656.763 41.6619   1
   8  15  -2 603.767 32.0656   2
   7 -15  -2 684.796 31.7077   2
   7 -15  -2 679.089 30.8756   2
  -7 -15   2 625.019 31.1530   2
   7 -15  -2 646.282 34.6830   1
  -7  15   2 690.520 40.2826   1
   7  15  -2 707.792 31.7486   2
   6 -15  -2 178.778 20.2682   2
   6 -15  -2 175.478 23.6333   2
   6 -15  -2 193.249 24.6891   1
  -6 -15   2 157.114 17.1577   2
   6  15  -2 170.368 20.6227   2
  -6  15   2 188.233 22.9085   1
  -5 -15   2 1682.32 48.6847   2
   5 -15  -2 1673.42 50.0731   1
   5  15  -2 1607.62 48.0429   2
  -5  15   2 1748.99 56.9832   1
   4 -15  -2 203.694 19.2549   1
  -4 -15   2 205.304 19.3198   2
  -4  15   2 217.030 28.0646   1
   4  15  -2 245.039 19.5217   2
  -3 -15   2 873.051 31.0209   2
   3 -15  -2 928.670 31.0201   1
  -3  15   2 961.910 39.4654   1
   3  15  -2 914.084 31.7360   2
   2 -15  -2 747.245 25.7354   1
  -2 -15   2 718.437 20.1323   1
   2  15  -2 734.360 27.8868   2
  -2  15   2 768.797 33.8440   1
  -1 -15   2 197.314 11.7471   1
   1 -15  -2 208.474 14.3734   1
  -1  15   2 199.844 22.5693   1
   1  15  -2 203.702 12.8244   1
   0 -15   2 1523.14 39.4442   1
   0 -15  -2 1537.94 39.0854   1
   0  15  -2 1476.99 41.1176   1
   0  15   2 1401.97 45.4414   1
   0  15   2 1525.66 42.9303   2
  -1 -15  -2 479.523 17.0237   1
   1 -15   2 469.561 20.3213   1
  -1  15  -2 502.053 23.1508   1
   1  15   2 468.192 22.7625   2
   1  15   2 488.432 24.3825   1
   2 -15   2 524.697 23.3282   1
  -2 -15  -2 500.202 16.5500   1
   2  15   2 523.615 22.6860   1
   2  15   2 545.287 23.9205   2
  -2  15  -2 489.613 26.1057   1
   3 -15   2 954.618 33.5925   1
  -3 -15  -2 930.251 24.0389   1
   3  15   2 947.373 28.1596   1
  -3  15  -2 824.412 40.9922   1
   3  15   2 956.872 32.3412   2
   4 -15   2 -11.282 10.9623   2
   4 -15   2 -0.2445 10.7701   1
  -4  15  -2 -2.7427 12.2987   1
   4  15   2 9.76830 9.18726   2
   5 -15   2 804.302 31.7193   2
   5 -15   2 838.038 34.6254   2
   5 -15   2 854.306 35.6501   1
   5  15   2 814.180 31.9264   2
  -5  15  -2 798.347 38.8241   1
   6 -15   2 323.365 25.8664   2
   6 -15   2 272.945 28.1088   1
   6 -15   2 282.732 23.8289   2
   6  15   2 300.812 23.7485   2
  -6  15  -2 227.800 31.8764   1
  -7 -15  -2 151.765 16.9796   2
   7 -15   2 154.749 17.5742   2
   7 -15   2 157.061 16.3055   2
   7 -15   2 140.590 19.8707   1
  -7  15  -2 169.299 22.9513   1
   7  15   2 130.267 15.9726   2
   8 -15   2 392.344 36.0436   1
  -8 -15  -2 251.456 31.7815   2
   8 -15   2 329.082 30.9542   2
   8 -15   2 300.992 28.8433   2
  -8  15  -2 327.561 38.6236   1
   8  15   2 360.618 30.1846   2
   8 -16  -2 20.0004 14.9166   2
   8 -16  -2 43.4162 14.2826   2
  -8 -16   2 66.5744 16.7316   2
   8 -16  -2 67.4374 18.4697   1
  -8  16   2 6.55026 19.8406   1
   8  16  -2 46.4806 15.1293   2
  -7 -16   2 303.115 27.6280   2
   7 -16  -2 386.817 27.5330   2
   7 -16  -2 352.569 29.3830   2
   7 -16  -2 425.329 32.1906   1
  -7  16   2 431.826 39.5789   1
   7  16  -2 392.472 27.7416   2
   6 -16  -2 579.411 29.2230   2
  -6 -16   2 571.271 29.5888   2
   6 -16  -2 568.350 33.9998   1
   6 -16  -2 618.967 32.6176   2
  -6  16   2 582.955 39.1580   1
   6  16  -2 561.282 29.1871   2
   5 -16  -2 33.9965 12.6332   1
  -5 -16   2 26.6736 11.2776   2
   5 -16  -2 49.4670 11.5106   2
   5  16  -2 38.7034 11.0738   2
  -5  16   2 40.1910 16.8025   1
  -4 -16   2 1029.40 36.0963   2
   4 -16  -2 1003.12 35.4691   2
   4 -16  -2 1023.80 35.7659   1
   4  16  -2 1018.62 35.6660   2
  -4  16   2 1089.98 45.3067   1
  -3 -16   2 255.312 20.2300   2
   3 -16  -2 220.752 19.5340   2
   3 -16  -2 318.096 20.3325   1
  -3  16   2 351.710 29.7082   1
   3  16  -2 277.292 21.2420   2
   2 -16  -2 518.355 24.6533   1
  -2 -16   2 476.782 15.5733   1
   2  16  -2 493.028 24.6142   2
  -2  16   2 529.575 32.2807   1
   1 -16  -2 1528.36 41.5066   1
  -1 -16   2 1550.54 39.0020   1
  -1  16   2 1524.87 49.7830   1
   0 -16  -2 12.4661 8.68068   2
   0 -16  -2 2.99942 6.21376   1
   0 -16   2 2.25303 6.70203   1
   0  16  -2 10.5325 7.81883   1
   0  16   2 0.50938 8.54848   2
   0  16   2 -0.8717 11.4076   1
   1 -16   2 1389.74 39.6551   1
  -1 -16  -2 1386.83 36.6302   1
   1  16   2 1439.52 43.5240   1
  -1  16  -2 1472.26 42.4861   1
   1  16   2 1401.28 42.4282   2
  -2 -16  -2 706.895 20.6542   1
  -2 -16  -2 643.576 28.0412   2
   2 -16   2 686.622 27.1790   1
   2  16   2 707.939 28.3784   2
  -2  16  -2 676.577 30.5661   1
   2  16   2 706.334 26.1637   1
   3 -16   2 441.206 25.3932   1
  -3 -16  -2 447.246 14.6771   1
  -3  16  -2 437.805 28.8903   1
   3  16   2 471.518 25.1211   2
   3  16   2 481.144 18.4673   1
   4 -16   2 1389.63 43.5141   2
   4 -16   2 1413.83 45.0856   1
  -4  16  -2 1290.95 48.3484   1
   4  16   2 1357.51 43.1315   2
   5 -16   2 31.7387 13.9714   1
  -5 -16  -2 44.4480 12.9065   2
   5 -16   2 41.0352 12.1847   2
   5 -16   2 10.1035 13.1596   2
  -5  16  -2 -0.7379 16.0267   1
   5  16   2 25.6981 11.7004   2
   6 -16   2 1034.71 39.6837   2
   6 -16   2 932.346 41.0064   1
  -6 -16  -2 900.252 37.8221   2
   6 -16   2 948.214 37.0175   2
  -6  16  -2 974.937 46.2363   1
   6  16   2 910.921 36.9770   2
   7 -16   2 698.876 36.8056   2
  -7 -16  -2 700.909 37.9596   2
   7 -16   2 708.521 38.7817   1
   7 -16   2 560.645 34.6415   2
   7  16   2 614.220 33.7055   2
  -7  16  -2 732.807 44.1480   1
   7 -17  -2 104.678 17.7206   2
   7 -17  -2 101.581 15.9863   2
   7 -17  -2 96.5525 18.4133   1
  -7 -17   2 76.6743 16.9286   2
  -7  17   2 92.8789 22.8946   1
   7  17  -2 71.4420 15.7462   2
   6 -17  -2 0.29815 12.2048   2
   6 -17  -2 -20.350 13.5218   1
  -6 -17   2 -14.328 13.1690   2
   6 -17  -2 -21.444 13.2406   2
   6  17  -2 -2.7631 12.3738   2
  -6  17   2 -15.264 22.8179   1
  -5 -17   2 95.8278 14.4221   2
   5 -17  -2 106.161 14.3272   2
   5 -17  -2 106.282 21.8700   1
  -5  17   2 79.9785 20.3126   1
   5  17  -2 120.515 15.1578   2
  -4 -17   2 -10.577 10.6439   2
   4 -17  -2 8.40637 11.2630   1
   4 -17  -2 13.9924 11.4885   2
   4  17  -2 9.25477 10.7140   2
  -4  17   2 26.7116 17.0764   1
   3 -17  -2 91.6545 12.9584   2
  -3 -17   2 100.776 13.8628   2
   3 -17  -2 87.3080 12.4841   1
  -3  17   2 84.4445 18.2307   1
   3  17  -2 84.7699 12.5058   2
  -2 -17   2 161.998 19.8706   2
   2 -17  -2 158.348 20.7941   2
  -2 -17   2 165.470 10.2254   1
   2  17  -2 171.530 21.1877   2
  -1 -17   2 4.40615 8.59302   2
   1 -17  -2 12.9431 8.86626   1
  -1 -17   2 12.0372 6.73742   1
   1 -17  -2 -11.899 9.73458   2
  -1  17   2 -8.3971 13.6198   1
   0 -17   2 367.776 17.7724   1
   0 -17  -2 399.833 24.2114   2
   0 -17  -2 381.950 17.9312   1
   0  17  -2 425.809 20.4926   1
   0  17   2 343.141 26.8037   1
   1 -17   2 33.9210 9.69826   1
  -1 -17  -2 46.5685 11.1858   2
  -1 -17  -2 47.6218 7.57747   1
   1  17   2 71.1913 12.1734   2
  -1  17  -2 68.7173 12.0122   1
   1  17   2 71.9368 12.7100   1
   2 -17   2 32.1832 11.1780   2
  -2 -17  -2 27.0921 6.36685   1
   2 -17   2 47.4242 12.1175   1
  -2 -17  -2 58.3492 12.7319   2
   2  17   2 36.3412 11.4205   2
   2  17   2 43.8618 10.2357   1
   3 -17   2 77.9201 13.9866   1
  -3 -17  -2 85.6154 13.8846   2
   3 -17   2 98.4009 14.0152   2
  -3  17  -2 97.4818 16.4320   1
   3  17   2 85.2181 13.3451   2
   4 -17   2 -8.6263 14.3972   1
  -4 -17  -2 -19.383 11.3504   2
   4 -17   2 -10.573 11.3382   2
   4  17   2 -6.7829 10.9915   2
  -4  17  -2 1.74914 15.5733   1
  -5 -17  -2 68.8680 15.7205   2
   5 -17   2 59.9334 15.1589   2
   5 -17   2 39.7604 15.3214   2
   5 -17   2 38.3313 15.7925   1
  -5  17  -2 51.6402 18.4401   1
   5  17   2 37.6270 12.9328   2
   6 -17   2 13.7030 15.4815   1
  -6 -17  -2 0.50197 14.7187   2
   6 -17   2 9.00335 15.3033   2
   6 -17   2 -3.0604 13.7082   2
   6  17   2 2.54645 12.9372   2
  -6  17  -2 -7.2944 18.5480   1
   5 -18  -2 -3.7046 13.3880   2
  -5 -18   2 -13.448 13.8763   2
   5 -18  -2 -9.0873 13.7082   1
   5  18  -2 15.1746 12.8126   2
  -5  18   2 -11.228 19.7294   1
   4 -18  -2 97.6176 14.9753   1
   4 -18  -2 90.5095 14.0445   2
  -4 -18   2 80.9904 15.3326   2
  -4  18   2 121.431 22.7658   1
   4  18  -2 110.509 14.4251   2
   3 -18  -2 99.2215 13.7972   1
   3 -18  -2 115.111 14.7724   2
  -3 -18   2 78.5043 14.1313   2
   3  18  -2 88.3573 14.0946   2
  -3  18   2 104.954 21.0610   1
   2 -18  -2 4.40784 10.1245   1
  -2 -18   2 41.4239 12.2395   2
   2 -18  -2 18.2520 11.2330   2
  -2  18   2 3.16389 16.9878   1
  -1 -18   2 46.7618 7.77614   1
   1 -18  -2 55.3308 10.4660   1
   1 -18  -2 30.7562 12.4544   2
  -1 -18   2 42.5648 12.3446   2
  -1  18   2 33.9686 16.8494   1
   0 -18   2 0.07397 7.89078   1
   0 -18   2 11.0060 11.2513   2
   0 -18  -2 -4.8951 11.1553   2
   0 -18  -2 -12.124 7.71980   1
   0  18   2 -6.3275 13.6482   1
   1 -18   2 54.7912 13.1683   2
   1 -18   2 49.9626 13.4491   1
  -1 -18  -2 57.3568 8.57560   1
  -1 -18  -2 45.2220 12.4250   2
   1  18   2 70.0835 13.3085   1
   1  18   2 63.8951 12.2180   2
  -1  18  -2 47.6415 12.7040   1
   2 -18   2 54.6314 12.2018   1
  -2 -18  -2 51.8211 13.2754   2
  -2 -18  -2 53.6936 7.36925   1
   2 -18   2 33.1032 12.2917   2
  -2  18  -2 51.4631 14.3510   1
   2  18   2 61.3524 10.3028   1
   2  18   2 61.1483 12.9316   2
   3 -18   2 9.05437 12.3730   1
  -3 -18  -2 8.03985 14.0166   2
   3 -18   2 24.7786 13.3274   2
   3  18   2 23.0066 12.6532   2
  -3  18  -2 1.10347 15.1037   1
   4 -18   2 64.5456 17.5390   1
  -4 -18  -2 47.0739 15.5621   2
   4 -18   2 75.8203 15.6398   2
   4  18   2 89.2900 15.0649   2
  -4  18  -2 29.3180 18.7892   1
   5 -18   2 6.88617 17.1803   2
   5  18   2 17.7009 13.7031   2
   3 -19  -2 392.094 30.7414   2
   3 -19  -2 362.613 25.9250   1
   3  19  -2 357.544 29.3098   2
  -3  19   2 402.953 39.5374   1
  -2 -19   2 350.729 34.1388   2
   2 -19  -2 303.279 28.6203   2
   2 -19  -2 357.894 22.8233   1
  -2  19   2 332.979 35.6078   1
  -1 -19   2 134.372 13.7380   1
   1 -19  -2 113.098 16.8468   2
  -1 -19   2 144.498 17.7721   2
  -1  19   2 146.460 24.6426   1
   0 -19  -2 1076.61 43.1091   2
   0 -19   2 1069.29 43.0745   2
   0 -19   2 1069.25 33.7742   1
   0 -19  -2 1197.23 35.9710   1
   0  19   2 1212.20 42.9040   1
   1 -19   2 177.075 19.6556   2
   1 -19   2 164.757 16.4479   1
  -1 -19  -2 167.782 15.4164   1
  -1 -19  -2 141.437 17.2527   2
   1  19   2 192.968 22.9079   1
   2 -19   2 389.090 25.1164   1
  -2 -19  -2 386.575 17.2803   1
   2  19   2 390.345 28.9593   2
   2  19   2 419.561 22.2516   1
  -2  19  -2 397.955 29.8933   1
  15   0  -3 25.5982 17.4146   1
 -15   0   3 7.35126 16.4649   2
 -15   0   3 -7.7210 21.2701   1
  15   0  -3 -39.586 16.4954   2
  14   0  -3 -10.764 15.2289   2
  14   0  -3 -15.579 12.8945   1
 -14   0   3 -7.4543 13.6143   2
 -14   0   3 -13.165 14.2266   1
  13   0  -3 11.7375 13.0682   1
 -13   0   3 -10.368 12.0912   1
 -13   0   3 11.6463 12.3410   2
  13   0  -3 -33.255 12.3522   2
 -12   0   3 -8.8936 13.4959   1
  12   0  -3 1.46402 11.4662   2
 -12   0   3 -2.1335 10.8056   2
  12   0  -3 -6.6662 21.2611   1
 -11   0   3 -1.5575 8.91673   2
 -11   0   3 4.71986 10.0786   1
  11   0  -3 6.72084 9.94085   1
  11   0  -3 -17.206 9.23032   2
  10   0  -3 -4.9270 8.41597   2
  10   0  -3 10.2546 8.72797   1
 -10   0   3 3.89353 8.02706   2
 -10   0   3 -6.3537 8.22509   1
  -9   0   3 7.32130 7.24058   2
  -9   0   3 -14.259 8.03409   1
   9   0  -3 1.12268 7.61831   2
   9   0  -3 6.40309 7.93595   1
  -8   0   3 -5.7210 5.67108   2
   8   0  -3 -2.8423 6.25125   2
   8   0  -3 -4.0364 6.73881   1
  -8   0   3 -8.6748 6.46062   1
   7   0  -3 -1.8241 5.01364   2
  -7   0   3 -1.8460 5.37426   1
   7   0  -3 -3.0407 5.13597   1
  -7   0   3 -3.6562 4.67013   2
  -6   0   3 0.85555 4.58495   1
   6   0  -3 4.16286 4.61579   2
  -6   0   3 5.47618 4.29159   2
   6   0  -3 -4.5382 4.56912   1
  -5   0   3 -1.4638 3.46499   1
   5   0  -3 0.80733 3.72908   2
  -5   0   3 -1.9745 3.34031   2
   5   0  -3 -5.5555 3.41445   1
  -4   0   3 -1.6520 2.81178   1
   4   0  -3 -0.9057 2.83261   2
   4   0  -3 2.41412 2.96305   1
  -4   0   3 1.35310 2.74361   2
  -3   0   3 1.63043 2.27800   2
  -3   0   3 1.01312 2.55160   1
   3   0  -3 -0.4289 2.21459   2
   3   0  -3 1.27170 2.37316   1
   2   0  -3 0.97526 1.00558   2
  -2   0   3 0.32682 1.21723   2
   2   0  -3 0.05044 1.64979   1
  -2   0   3 1.70662 1.71329   1
  -1   0   3 0.20490 1.39549   1
   1   0  -3 0.15942 1.37012   1
   0   0  -3 -0.0737 1.33968   1
   0   0  -3 -0.2608 1.39898   2
   0   0   3 0.96027 1.40081   1
   0   0   3 -2.6423 1.47119   2
  -1   0  -3 -1.1123 2.42015   2
   1   0   3 3.25435 2.61126   2
  -2   0  -3 -2.7236 3.10075   2
   2   0   3 0.71822 3.49025   2
   3   0   3 4.06178 3.94941   2
   3   0   3 -1.9262 2.57426   1
  -3   0  -3 -2.3815 3.44874   2
  -4   0  -3 0.86079 3.93282   2
   4   0   3 -3.1478 4.30488   2
   4   0   3 2.45856 3.28579   1
   5   0   3 -0.6899 4.90572   2
  -5   0  -3 3.65463 4.74761   2
   5   0   3 -1.0144 3.99423   1
  -6   0  -3 5.21327 5.70999   2
   6   0   3 -2.2585 5.00805   1
   6   0   3 -0.3640 5.73561   2
   7   0   3 5.89300 6.29219   1
   7   0   3 -1.0414 6.82001   2
  -7   0  -3 -5.9905 5.86083   2
   8   0   3 -1.1943 8.42628   2
   8   0   3 -3.9733 7.07709   1
  -8   0  -3 0.54303 7.87699   2
  -9   0  -3 -7.5534 14.1508   2
   9   0   3 -7.0598 8.17496   1
  10   0   3 -1.2836 10.6277   2
 -10   0  -3 7.67678 9.87393   2
  10   0   3 -5.6689 9.53320   1
  11   0   3 4.03662 11.7028   1
  11   0   3 -12.466 11.6393   2
 -11   0  -3 0.25975 11.1997   2
 -12   0  -3 8.07644 12.8044   2
  12   0   3 -2.0176 13.7998   2
  13   0   3 -8.5254 14.4907   1
 -13   0  -3 15.4724 14.0434   2
  13   0   3 -19.424 15.1449   2
 -15  -1   3 47.2099 17.6248   2
  15  -1  -3 23.8803 17.9080   2
 -15  -1   3 29.0760 17.1102   1
 -15   1   3 104.427 18.4184   2
  15   1  -3 46.6788 18.5267   2
 -15   1   3 68.7390 19.0823   1
  14  -1  -3 106.646 18.3111   1
 -14  -1   3 97.6812 16.6703   1
  14  -1  -3 99.9684 18.2247   2
 -14  -1   3 111.977 17.1655   2
 -14   1   3 115.878 18.1917   1
  14   1  -3 96.9992 18.1167   2
 -14   1   3 111.926 16.5434   2
  13  -1  -3 475.601 30.5486   2
 -13  -1   3 490.387 30.0294   2
 -13  -1   3 484.027 29.2778   1
 -13   1   3 494.004 30.7880   1
 -13   1   3 514.112 30.0254   2
  13   1  -3 516.180 30.4111   1
  13   1  -3 477.000 31.4196   2
 -12  -1   3 29.0896 11.3093   2
  12  -1  -3 23.4060 12.3887   1
  12  -1  -3 -0.4970 11.6496   2
 -12  -1   3 11.9503 11.6869   1
 -12   1   3 12.7992 11.9929   1
 -12   1   3 25.8199 11.0474   2
  12   1  -3 9.02719 11.8743   2
  12   1  -3 22.6275 11.6410   1
  11  -1  -3 636.524 28.6873   2
 -11  -1   3 671.549 28.3179   2
  11  -1  -3 692.733 30.2492   1
 -11  -1   3 666.072 27.8021   1
  11   1  -3 677.086 28.5581   1
 -11   1   3 634.626 27.6107   2
  11   1  -3 652.880 29.1651   2
 -11   1   3 672.867 29.0364   1
  10  -1  -3 321.037 22.4332   1
  10  -1  -3 342.153 20.7814   2
 -10  -1   3 361.054 20.2562   2
 -10  -1   3 318.563 19.7678   1
  10   1  -3 338.852 20.7924   2
 -10   1   3 319.054 21.2185   1
  10   1  -3 334.491 20.2761   1
 -10   1   3 348.080 19.6998   2
  -9  -1   3 281.304 17.2499   2
  -9  -1   3 254.744 16.8812   1
   9  -1  -3 287.685 18.0204   2
   9  -1  -3 255.236 19.1746   1
   9   1  -3 250.797 17.7478   2
  -9   1   3 250.027 16.5240   2
  -9   1   3 266.983 18.6126   1
   9   1  -3 246.254 17.4222   1
  -8  -1   3 1450.90 38.9414   1
   8  -1  -3 1476.76 38.9303   2
   8  -1  -3 1323.86 39.8828   1
  -8  -1   3 1420.88 38.2454   2
   8   1  -3 1438.88 38.9037   2
  -8   1   3 1449.08 39.8636   1
  -8   1   3 1385.23 37.9162   2
   8   1  -3 1325.08 38.5578   1
   7  -1  -3 -1.7478 5.57676   1
  -7  -1   3 -5.1671 5.19986   1
   7  -1  -3 2.41218 5.39421   2
  -7  -1   3 1.93773 4.89210   2
  -7   1   3 -3.9515 5.75798   1
   7   1  -3 3.40335 5.20186   2
  -7   1   3 -2.2104 4.34491   2
   7   1  -3 -6.4370 5.04884   1
  -6  -1   3 1550.33 39.6761   2
   6  -1  -3 1655.07 40.1597   2
  -6  -1   3 1623.93 39.7354   1
   6  -1  -3 1571.39 41.0007   1
  -6   1   3 1588.62 40.5412   1
   6   1  -3 1563.76 39.7050   1
  -6   1   3 1559.22 39.2648   2
   6   1  -3 1587.84 39.7500   2
   5  -1  -3 1953.80 47.4958   1
  -5  -1   3 1990.85 46.3116   1
   5  -1  -3 1979.65 46.7314   2
  -5  -1   3 1932.10 46.4013   2
  -5   1   3 1910.87 46.0368   2
   5   1  -3 1969.35 46.3361   1
  -5   1   3 1930.38 47.1592   1
   5   1  -3 1978.66 46.3092   2
   4  -1  -3 547.024 15.4071   2
   4  -1  -3 546.410 16.0969   1
  -4  -1   3 558.682 15.1201   2
  -4  -1   3 523.961 14.8819   1
  -4   1   3 547.356 15.9038   1
   4   1  -3 551.949 14.9506   2
  -4   1   3 555.573 14.8796   2
   4   1  -3 566.583 15.0794   1
   3  -1  -3 885.748 20.5378   2
  -3  -1   3 842.059 20.5995   1
  -3  -1   3 857.656 20.3913   2
   3  -1  -3 846.543 21.5031   1
   3   1  -3 856.056 20.1878   2
   3   1  -3 850.914 20.5488   1
  -3   1   3 831.202 21.4090   1
  -3   1   3 851.077 20.1144   2
   2  -1  -3 2115.11 50.3188   1
   2  -1  -3 2248.45 48.9688   2
  -2  -1   3 2285.46 49.7999   1
  -2  -1   3 2246.95 49.1195   2
   2   1  -3 2211.20 49.0632   2
  -2   1   3 2301.41 50.4645   1
   2   1  -3 2189.18 49.7201   1
   1  -1  -3 656.306 16.4577   1
  -1  -1   3 681.982 16.1808   1
   1  -1  -3 683.472 15.1741   2
  -1  -1   3 678.231 15.3350   2
   1   1  -3 674.761 16.1692   1
  -1   1   3 670.708 15.1199   2
  -1   1   3 689.784 16.5549   1
   0  -1  -3 1120.89 26.0063   1
   0  -1   3 1075.68 25.9198   1
   0  -1  -3 1143.50 25.6379   2
   0  -1   3 1109.21 25.4837   2
   0   1   3 1143.25 26.0341   1
   0   1  -3 1120.61 25.4020   2
   0   1   3 1107.15 25.3932   2
  -1  -1  -3 1207.65 28.9099   2
   1  -1   3 1249.24 28.7716   2
  -1   1  -3 1208.89 28.5566   2
   1   1   3 1198.25 28.7406   2
   1   1   3 1223.97 28.4883   1
   2  -1   3 2249.55 51.4926   1
  -2  -1  -3 2232.13 52.0763   2
   2  -1   3 2215.08 51.7642   2
  -2   1  -3 2248.05 51.6852   2
   2   1   3 2231.45 51.8882   2
   3  -1   3 26.5555 3.88647   1
   3  -1   3 27.5538 4.63260   2
  -3  -1  -3 29.5834 4.38082   2
   3   1   3 32.5257 4.69300   2
  -3   1  -3 23.1565 3.95798   2
   4  -1   3 864.100 24.8435   2
   4  -1   3 857.053 23.9230   1
  -4  -1  -3 877.701 24.8723   2
   4   1   3 852.908 24.7483   2
   4   1   3 866.569 22.9726   1
  -5  -1  -3 1638.19 42.2330   2
   5  -1   3 1648.24 42.3358   2
   5  -1   3 1595.09 41.4269   1
   5   1   3 1598.01 40.3382   1
  -5   1  -3 1585.25 41.7264   2
   5   1   3 1648.78 42.2003   2
   6  -1   3 330.024 16.1769   1
  -6  -1  -3 343.064 16.4284   2
   6  -1   3 318.532 16.9791   2
   6   1   3 331.854 14.3800   1
   6   1   3 341.746 16.6664   2
  -6   1  -3 326.514 16.0797   2
   7  -1   3 937.777 30.2059   1
   7  -1   3 919.645 30.3193   2
  -7  -1  -3 973.630 30.2034   2
   7   1   3 913.810 28.7217   1
   7   1   3 927.353 30.3773   2
  -7   1  -3 912.476 29.5316   2
  -8  -1  -3 212.383 17.6724   2
   8  -1   3 199.353 18.2174   2
   8  -1   3 211.087 17.5634   1
   8   1   3 214.894 18.4370   2
  -8   1  -3 204.263 17.2441   2
   8   1   3 195.755 16.1856   1
   9  -1   3 397.290 22.8879   1
   9  -1   3 333.621 35.3388   2
   9   1   3 382.232 21.2654   1
   9   1   3 323.261 36.9485   2
  10  -1   3 418.314 31.5507   1
 -10  -1  -3 479.600 25.9243   2
  10  -1   3 477.922 26.7858   2
  10   1   3 520.194 27.1462   2
 -10   1  -3 504.087 25.6540   2
  10   1   3 444.961 24.7216   1
 -11  -1  -3 -17.080 10.3502   2
  11  -1   3 3.21203 11.8120   2
  11  -1   3 22.2951 12.0408   1
 -11   1  -3 -1.2101 10.8208   2
  11   1   3 7.15595 11.0963   1
  11   1   3 -10.305 10.7737   2
 -12  -1  -3 312.854 29.1501   2
  12  -1   3 250.537 29.3656   2
  12   1   3 265.522 28.4168   2
 -12   1  -3 298.386 27.2705   2
 -13  -1  -3 103.500 17.6115   2
  13  -1   3 104.168 17.9087   1
  13  -1   3 80.9032 18.3917   2
  13   1   3 121.353 17.9404   1
  13   1   3 89.2578 17.1856   2
 -13   1  -3 132.004 18.0826   2
 -14  -2   3 119.685 16.3983   1
  14  -2  -3 135.145 18.9899   1
  14  -2  -3 138.873 19.4422   2
 -14   2   3 84.4429 17.3638   1
  14   2  -3 151.383 17.8179   1
  14   2  -3 126.413 19.0639   2
 -14   2   3 138.578 16.9803   2
 -13  -2   3 44.6169 14.2802   2
 -13  -2   3 37.6783 13.2753   1
  13  -2  -3 40.9671 14.5788   2
  13   2  -3 7.67316 14.0634   2
 -13   2   3 43.1127 15.0244   1
 -13   2   3 45.1796 13.5967   2
  13   2  -3 25.7289 16.3923   1
  12  -2  -3 903.375 35.5085   2
  12  -2  -3 925.948 37.3141   1
 -12  -2   3 899.123 33.6685   1
 -12  -2   3 908.902 35.2135   2
 -12   2   3 901.226 36.9179   1
  12   2  -3 925.874 36.4747   2
 -12   2   3 911.172 34.3956   2
  12   2  -3 926.811 34.8582   1
 -11  -2   3 44.9350 10.3154   1
  11  -2  -3 39.5521 20.5518   1
 -11  -2   3 33.2148 10.4929   2
  11  -2  -3 33.9891 11.0145   2
 -11   2   3 35.0132 21.5680   1
  11   2  -3 47.3115 12.3749   2
  11   2  -3 44.1265 10.1917   1
 -11   2   3 47.9448 10.2347   2
  10  -2  -3 399.969 22.1316   2
  10  -2  -3 451.981 25.0781   1
 -10  -2   3 433.695 20.7557   1
 -10  -2   3 415.130 21.6976   2
 -10   2   3 410.184 20.7517   2
  10   2  -3 408.949 22.6653   2
  10   2  -3 374.876 20.8960   1
 -10   2   3 389.282 23.6840   1
   9  -2  -3 1249.56 35.9215   2
  -9  -2   3 1185.23 35.3805   2
  -9  -2   3 1238.10 34.6115   1
   9  -2  -3 1146.75 37.6782   1
   9   2  -3 1190.24 35.7536   2
  -9   2   3 1224.84 37.6033   1
  -9   2   3 1146.77 34.3604   2
   9   2  -3 1102.51 34.6787   1
  -8  -2   3 75.9942 8.37207   1
   8  -2  -3 82.5707 8.91278   2
   8  -2  -3 79.4994 10.3490   1
  -8  -2   3 67.7650 8.28638   2
  -8   2   3 68.8324 8.05534   2
  -8   2   3 69.3742 9.57814   1
   8   2  -3 65.3710 8.77935   2
   8   2  -3 69.0371 8.37986   1
  -7  -2   3 1471.92 38.3325   1
  -7  -2   3 1476.38 38.6621   2
   7  -2  -3 1439.29 40.7680   1
   7  -2  -3 1520.99 39.1052   2
   7   2  -3 1579.25 38.9787   2
  -7   2   3 1452.48 39.9951   1
  -7   2   3 1470.55 38.0529   2
   7   2  -3 1448.86 38.1193   1
  -6  -2   3 449.104 16.0760   2
  -6  -2   3 472.011 15.8511   1
   6  -2  -3 475.207 16.6147   2
   6  -2  -3 466.792 18.1265   1
  -6   2   3 498.552 15.8074   2
  -6   2   3 504.658 17.8922   1
   6   2  -3 499.659 16.3609   2
   6   2  -3 467.965 15.5739   1
   5  -2  -3 3160.00 73.5583   1
   5  -2  -3 3195.45 71.8366   2
  -5  -2   3 3216.97 71.4067   1
  -5  -2   3 3022.63 71.5304   2
  -5   2   3 3074.43 73.1099   1
   5   2  -3 3198.48 71.6953   2
   5   2  -3 3109.66 71.1691   1
  -5   2   3 3115.35 71.4131   2
   4  -2  -3 2398.39 55.9603   1
   4  -2  -3 2431.97 54.3239   2
  -4  -2   3 2298.93 53.7815   1
  -4  -2   3 2326.16 54.2159   2
   4   2  -3 2390.35 54.2027   2
  -4   2   3 2424.21 54.0782   2
  -4   2   3 2399.11 55.6956   1
   4   2  -3 2363.42 53.7434   1
   3  -2  -3 665.872 18.2213   1
  -3  -2   3 668.028 16.7246   2
   3  -2  -3 679.438 16.5816   2
  -3  -2   3 677.705 16.4631   1
   3   2  -3 676.380 16.6462   2
   3   2  -3 677.133 16.3531   1
  -3   2   3 660.542 18.1593   1
   2  -2  -3 1059.89 23.5532   2
  -2  -2   3 1027.48 23.7749   1
   2  -2  -3 1017.14 25.0926   1
  -2  -2   3 1040.38 23.8332   2
  -2   2   3 1001.14 25.0456   1
   2   2  -3 1040.41 23.7761   1
   2   2  -3 1040.72 23.7992   2
  -1  -2   3 416.328 10.4683   1
   1  -2  -3 399.067 11.1119   1
  -1  -2   3 405.531 10.1412   2
   1  -2  -3 424.510 10.0095   2
   1   2  -3 402.905 10.4909   1
  -1   2   3 399.999 9.91866   2
   1   2  -3 416.446 10.2430   2
  -1   2   3 402.785 11.1697   1
   0  -2  -3 5061.60 111.378   1
   0  -2  -3 4978.05 110.885   2
   0   2   3 5090.01 110.855   2
   0   2   3 5104.49 111.400   1
   1  -2   3 2753.57 61.6660   2
  -1  -2  -3 2778.11 61.7686   2
   1  -2   3 2649.27 61.9580   1
  -1  -2  -3 2721.58 61.4604   1
  -1   2  -3 2686.30 61.5370   2
   1   2   3 2783.66 61.5016   1
   1   2   3 2805.13 61.6525   2
  -2  -2  -3 0.77102 2.85018   2
   2  -2   3 2.79654 3.02889   2
   2  -2   3 1.65532 2.89817   1
   2   2   3 4.09904 3.12034   2
  -2   2  -3 -2.9986 2.54252   2
   2   2   3 1.98190 2.49286   1
  -3  -2  -3 7309.67 160.413   2
   3  -2   3 7247.19 160.149   2
   3   2   3 7059.60 160.147   2
   4  -2   3 2420.56 56.9098   2
   4  -2   3 2397.84 57.2144   1
  -4  -2  -3 2393.73 57.1373   2
  -4   2  -3 2427.18 57.4578   1
   4   2   3 2363.25 56.9152   2
   4   2   3 2275.43 55.0429   1
  -4   2  -3 2355.34 56.6596   2
   5  -2   3 1863.53 46.9258   2
   5  -2   3 1836.44 47.1947   1
  -5  -2  -3 1904.93 47.2550   2
  -5   2  -3 1819.13 46.5262   2
   5   2   3 1856.23 46.9150   2
  -5   2  -3 1821.49 47.1501   1
   5   2   3 1845.41 44.9038   1
  -6  -2  -3 4205.31 99.5399   2
   6  -2   3 4328.44 100.361   1
   6  -2   3 4289.72 99.6388   2
   6   2   3 4187.90 97.4867   1
   6   2   3 4266.80 99.4452   2
  -6   2  -3 4229.87 99.7957   1
  -6   2  -3 4114.53 98.9954   2
  -7  -2  -3 144.496 14.8121   2
   7  -2   3 170.772 15.6624   2
   7  -2   3 188.216 15.6287   1
   7   2   3 163.612 12.8075   1
   7   2   3 166.983 15.4804   2
  -7   2  -3 173.878 14.7144   2
  -7   2  -3 150.471 14.7813   1
   8  -2   3 1569.51 44.8217   2
  -8  -2  -3 1576.05 44.3682   2
   8  -2   3 1500.36 44.7385   1
   8   2   3 1488.02 42.5872   1
   8   2   3 1575.99 44.5867   2
  -8   2  -3 1485.47 43.7264   2
  -8   2  -3 1563.95 44.6239   1
  -9  -2  -3 353.471 27.5563   2
   9  -2   3 418.047 23.5528   1
   9  -2   3 433.738 25.9740   2
  -9   2  -3 343.075 34.9520   2
   9   2   3 357.469 20.8195   1
   9   2   3 380.290 23.9110   2
 -10  -2  -3 522.684 26.9599   2
  10  -2   3 464.215 26.7383   1
  10  -2   3 493.385 27.4975   2
 -10   2  -3 517.605 26.3316   2
  10   2   3 498.157 24.7107   1
  10   2   3 477.376 26.9434   2
 -11  -2  -3 1540.23 48.9165   2
  11  -2   3 1558.54 49.3292   2
 -11   2  -3 1568.64 48.9686   2
  11   2   3 1641.11 50.4313   2
  11   2   3 1337.50 61.2493   1
  12  -2   3 68.2181 16.0132   2
 -12  -2  -3 86.4680 16.2878   2
  12  -2   3 46.8343 14.0720   1
 -12   2  -3 87.4224 15.0740   2
  12   2   3 94.6415 16.9201   2
  12   2   3 99.0202 14.6609   1
  13  -2   3 320.078 33.5035   2
 -13  -2  -3 445.085 34.2476   2
  13  -2   3 425.170 34.9759   1
 -13   2  -3 431.155 33.0921   2
  13   2   3 363.300 34.2813   2
 -14  -3   3 162.857 19.7581   2
  14  -3  -3 143.343 19.7178   1
  14  -3  -3 130.380 18.8828   2
 -14   3   3 155.987 18.6005   2
  14   3  -3 143.952 19.9556   2
 -14   3   3 151.911 20.6079   1
  14   3  -3 196.481 27.4346   1
 -13  -3   3 341.679 28.8258   2
 -13  -3   3 282.984 23.8117   1
  13  -3  -3 283.110 28.1182   2
  13   3  -3 367.049 26.5049   1
 -13   3   3 368.042 30.7149   2
  13   3  -3 311.910 30.0913   2
 -13   3   3 345.184 30.8263   1
 -12  -3   3 -8.2210 11.6282   2
  12  -3  -3 31.4332 12.1392   2
 -12  -3   3 1.30845 10.2420   1
 -12   3   3 14.4616 12.6639   1
 -12   3   3 12.3847 11.1541   2
  12   3  -3 -3.6440 11.9366   2
  12   3  -3 15.7647 11.0155   1
  11  -3  -3 886.358 34.2221   2
  11  -3  -3 929.723 36.1206   1
 -11  -3   3 913.757 30.5333   1
 -11  -3   3 789.806 46.9392   2
 -11   3   3 896.045 34.8731   1
 -11   3   3 849.332 31.8395   2
  11   3  -3 887.596 31.3083   1
 -10  -3   3 287.409 17.6708   1
 -10  -3   3 275.447 20.3053   2
  10  -3  -3 296.612 22.6075   1
  10  -3  -3 268.626 20.2219   2
  10   3  -3 270.340 20.3063   2
 -10   3   3 233.212 17.8186   2
  10   3  -3 256.573 17.7146   1
 -10   3   3 267.751 22.3302   1
   9  -3  -3 698.475 28.4484   1
   9  -3  -3 694.036 25.7405   2
  -9  -3   3 683.600 25.5645   2
  -9  -3   3 730.273 23.7133   1
  -9   3   3 633.860 23.7597   2
   9   3  -3 664.709 25.4852   2
  -9   3   3 689.519 27.8291   1
   9   3  -3 607.868 23.3563   1
   8  -3  -3 1026.18 30.5115   2
  -8  -3   3 1012.10 30.3016   2
   8  -3  -3 969.341 32.8888   1
  -8  -3   3 1035.49 29.1483   1
  -8   3   3 999.244 32.4038   1
  -8   3   3 1042.35 29.5827   2
   8   3  -3 964.810 28.7132   1
   8   3  -3 1002.57 30.2187   2
  -7  -3   3 39.8423 6.22483   2
  -7  -3   3 38.7444 6.37753   1
   7  -3  -3 39.6211 7.76247   1
   7  -3  -3 41.7497 6.65877   2
  -7   3   3 44.0085 5.88055   2
  -7   3   3 36.4922 7.61607   1
   7   3  -3 31.5983 6.01703   2
   7   3  -3 31.9962 5.80105   1
   6  -3  -3 2077.41 53.3525   1
  -6  -3   3 2170.28 50.2791   1
  -6  -3   3 2081.90 50.7147   2
   6  -3  -3 2103.39 50.7008   2
  -6   3   3 2118.35 50.4443   2
   6   3  -3 2122.36 49.7083   1
  -6   3   3 2109.50 52.8792   1
   6   3  -3 2124.99 50.7801   2
   5  -3  -3 879.408 23.0624   2
  -5  -3   3 866.117 22.2853   1
   5  -3  -3 862.240 25.3333   1
  -5  -3   3 855.752 23.0441   2
   5   3  -3 893.751 23.0626   2
  -5   3   3 876.324 25.2055   1
   5   3  -3 913.832 21.9118   1
  -5   3   3 867.519 22.8082   2
   4  -3  -3 232.593 8.29072   2
   4  -3  -3 227.168 10.4651   1
  -4  -3   3 223.557 8.45040   2
  -4  -3   3 214.878 7.38596   1
   4   3  -3 229.828 8.39879   2
   4   3  -3 220.909 6.97686   1
  -4   3   3 210.959 10.0385   1
  -3  -3   3 1631.28 37.2816   1
  -3  -3   3 1672.71 38.3190   2
   3  -3  -3 1673.42 38.0874   2
   3   3  -3 1656.20 37.2230   1
  -3   3   3 1668.53 39.8504   1
   3   3  -3 1685.93 38.2858   2
   2  -3  -3 581.799 15.7998   1
  -2  -3   3 586.401 14.6497   2
  -2  -3   3 588.713 13.8955   1
   2  -3  -3 574.261 14.2954   2
   2   3  -3 589.856 13.9421   1
  -2   3   3 572.353 15.8454   1
   2   3  -3 586.631 14.6374   2
   1  -3  -3 570.943 14.0576   2
   1  -3  -3 582.208 15.0332   1
  -1  -3   3 565.510 14.0238   1
  -1  -3   3 567.089 14.2255   2
  -1   3   3 573.122 15.1176   1
   1   3  -3 567.126 14.2383   2
  -1   3   3 569.951 14.0059   2
   0  -3   3 1684.27 38.3730   1
   0  -3  -3 1639.40 37.9191   2
   0  -3  -3 1666.68 38.2119   1
   0   3   3 1663.37 38.2398   1
   0   3   3 1676.52 37.8975   2
  -1  -3  -3 241.390 7.65801   1
   1  -3   3 248.646 8.84407   1
  -1  -3  -3 229.326 8.11481   2
   1  -3   3 228.558 8.15115   2
   1   3   3 234.219 8.07020   2
   1   3   3 240.249 7.76996   1
  -2  -3  -3 816.211 21.0984   2
   2  -3   3 822.146 22.0296   1
   2  -3   3 800.782 20.9822   2
  -2   3  -3 826.630 21.9630   1
   2   3   3 802.095 21.0246   2
   2   3   3 814.840 20.1638   1
   3  -3   3 17.2469 4.11353   1
  -3  -3  -3 15.9431 3.85824   2
   3  -3   3 13.1831 3.75519   2
  -3   3  -3 13.2926 4.18392   1
  -3   3  -3 17.6657 3.72836   2
   3   3   3 14.4396 2.96854   1
   3   3   3 6.41053 3.33408   2
   4  -3   3 354.201 13.6383   2
   4  -3   3 334.447 14.3542   1
  -4  -3  -3 344.384 13.6034   2
   4   3   3 363.329 11.4723   1
   4   3   3 357.969 13.8998   2
  -4   3  -3 347.576 14.6237   1
   5  -3   3 599.535 19.7346   2
  -5  -3  -3 567.650 19.7724   2
   5  -3   3 585.894 21.1154   1
   5   3   3 584.897 19.9502   2
   5   3   3 542.379 17.0742   1
  -5   3  -3 559.096 20.6129   1
  -5   3  -3 578.689 19.3533   2
  -6  -3  -3 272.847 15.4779   2
   6  -3   3 275.811 16.4378   1
   6  -3   3 279.324 15.6226   2
   6   3   3 258.061 15.5434   2
  -6   3  -3 270.987 16.1151   1
   6   3   3 268.217 12.3611   1
  -7  -3  -3 406.886 19.8569   2
   7  -3   3 385.207 19.8168   2
   7  -3   3 426.696 20.8566   1
  -7   3  -3 396.823 20.1125   1
   7   3   3 390.153 19.7470   2
   7   3   3 391.808 16.6721   1
  -7   3  -3 364.196 18.5103   2
  -8  -3  -3 156.149 17.3619   2
   8  -3   3 169.504 18.6959   1
   8  -3   3 147.390 18.0949   2
   8   3   3 178.379 14.8074   1
  -8   3  -3 140.892 16.2582   2
   8   3   3 155.960 17.8571   2
  -8   3  -3 149.907 17.8763   1
   9  -3   3 289.111 27.3244   1
   9  -3   3 333.730 22.6800   2
  -9  -3  -3 319.067 21.9531   2
   9   3   3 318.694 19.6564   1
  -9   3  -3 334.660 21.4569   2
   9   3   3 315.154 22.1893   2
 -10  -3  -3 319.049 23.9917   2
  10  -3   3 315.910 24.7338   2
  10  -3   3 290.269 24.9118   1
 -10   3  -3 271.076 24.2024   1
  10   3   3 311.585 24.2261   2
  10   3   3 330.531 21.0746   1
 -10   3  -3 331.221 23.5022   2
  11  -3   3 11.2403 12.7589   2
 -11  -3  -3 20.9982 12.4567   2
  11   3   3 9.30698 10.6052   1
 -11   3  -3 4.18919 11.6918   2
  11   3   3 -0.9321 12.1421   2
  12  -3   3 223.708 29.1366   1
 -12  -3  -3 168.991 18.9267   2
  12  -3   3 225.095 28.2762   2
  12   3   3 245.828 24.8910   1
  12   3   3 223.224 28.8758   2
 -12   3  -3 192.851 26.3838   2
  13  -3   3 18.3805 16.7316   2
 -13  -3  -3 77.7021 17.8581   2
  13  -3   3 16.5536 16.8043   1
  13   3   3 61.6104 17.2728   2
 -13   3  -3 37.1350 15.2944   2
  14  -4  -3 7.62434 16.0735   2
  14  -4  -3 9.88336 16.1760   1
 -14  -4   3 -8.1465 15.7127   2
  14   4  -3 32.3783 26.8731   1
  14   4  -3 15.1357 17.0443   2
 -14   4   3 -24.606 14.0991   2
 -14   4   3 16.9789 17.1873   1
  13  -4  -3 -15.266 13.9980   1
  13  -4  -3 12.9716 13.5437   2
 -13  -4   3 10.6275 13.9468   2
 -13   4   3 -3.4890 14.4222   1
  13   4  -3 24.1350 14.9516   2
 -13   4   3 8.82281 12.8262   2
  13   4  -3 -4.2633 12.2582   1
 -12  -4   3 148.613 15.7442   2
  12  -4  -3 120.498 14.6301   2
 -12  -4   3 119.140 12.7103   1
 -12   4   3 110.385 16.7352   1
  12   4  -3 130.378 13.6526   1
  12   4  -3 141.843 16.2088   2
 -12   4   3 96.7117 13.5963   2
  11  -4  -3 7.83191 11.3854   1
 -11  -4   3 13.6919 8.51944   1
 -11  -4   3 20.7452 13.9805   2
 -11   4   3 11.0439 17.6362   2
  11   4  -3 16.4133 8.92844   1
 -11   4   3 -1.3357 10.7930   1
  11   4  -3 -1.4203 10.6418   2
 -10  -4   3 45.6086 10.4422   2
  10  -4  -3 30.4865 19.3427   1
  10  -4  -3 37.2967 10.1314   2
 -10  -4   3 40.8048 8.38032   1
  10   4  -3 34.2163 8.73595   1
  10   4  -3 22.8642 9.80556   2
 -10   4   3 40.0298 9.54115   2
   9  -4  -3 350.782 19.1819   2
   9  -4  -3 278.888 22.0672   1
  -9  -4   3 319.058 15.8241   1
  -9  -4   3 332.719 19.1180   2
   9   4  -3 311.491 18.6050   2
  -9   4   3 308.792 17.4218   2
  -9   4   3 292.540 21.8424   1
   9   4  -3 292.812 15.5770   1
  -8  -4   3 -2.9717 5.41468   1
   8  -4  -3 3.16961 6.56103   2
   8  -4  -3 1.52997 8.47438   1
  -8  -4   3 3.61462 6.12412   2
  -8   4   3 4.37832 5.85995   2
  -8   4   3 -8.2667 7.68818   1
   8   4  -3 -10.504 5.99677   2
   8   4  -3 -3.6517 4.98419   1
   7  -4  -3 94.6891 10.4966   2
  -7  -4   3 107.625 10.8133   2
   7  -4  -3 74.0155 10.0380   1
  -7  -4   3 89.0774 8.85007   1
   7   4  -3 78.2250 8.22953   1
   7   4  -3 79.8346 10.3932   2
  -7   4   3 77.8062 9.79970   1
  -6  -4   3 42.1194 5.57415   2
   6  -4  -3 27.3491 6.57453   1
  -6  -4   3 31.5393 4.95620   1
   6  -4  -3 38.2998 5.52619   2
   6   4  -3 40.4907 4.37113   1
   6   4  -3 43.1745 5.60812   2
  -6   4   3 45.0140 7.59713   1
  -5  -4   3 35.8631 3.94547   1
  -5  -4   3 35.0894 4.41612   2
   5  -4  -3 21.4700 5.26920   1
   5  -4  -3 40.2311 4.51772   2
  -5   4   3 31.2983 5.96388   1
   5   4  -3 41.2254 4.64264   2
   5   4  -3 37.6729 4.15022   1
  -4  -4   3 11.7535 3.05761   2
  -4  -4   3 8.68121 2.37821   1
   4  -4  -3 7.41443 2.89300   2
   4  -4  -3 10.8485 4.38539   1
   4   4  -3 11.5271 1.79304   1
   4   4  -3 5.71955 2.87255   2
  -4   4   3 1.83864 4.01370   1
  -3  -4   3 53.3686 3.06265   1
  -3  -4   3 44.6482 4.89824   2
   3  -4  -3 44.4785 6.39265   1
  -3   4   3 42.5548 6.51731   1
   3   4  -3 52.4783 4.95494   2
   2  -4  -3 0.55155 1.85646   2
  -2  -4   3 1.87907 1.52517   1
   2  -4  -3 1.48097 2.68556   1
  -2  -4   3 2.81454 2.12418   2
   2   4  -3 2.57905 2.15724   2
  -2   4   3 4.41099 3.12242   1
  -1  -4   3 72.0396 4.28899   1
   1  -4  -3 76.5113 5.22762   1
   1  -4  -3 65.8841 4.44903   2
  -1  -4   3 68.6762 4.65918   2
  -1   4   3 72.3891 5.49865   1
   1   4  -3 72.0460 4.76036   2
  -1   4   3 72.8474 4.43846   2
   0  -4   3 233.899 8.42048   1
   0  -4  -3 234.981 7.91340   1
   0  -4   3 239.969 8.00641   2
   0  -4  -3 233.334 7.93291   2
   0   4   3 235.489 7.91322   2
   0   4   3 236.459 8.10192   1
  -1  -4  -3 74.0819 5.51718   2
   1  -4   3 81.5985 6.47072   1
  -1  -4  -3 79.7615 4.78319   1
   1   4   3 81.0727 5.04655   1
  -1   4  -3 75.5450 6.11902   1
   1   4   3 76.8547 5.52750   2
   2  -4   3 455.173 14.1066   2
  -2  -4  -3 456.080 14.1315   2
  -2  -4  -3 473.375 13.0102   1
   2   4   3 487.951 14.2430   2
   2   4   3 477.462 13.0724   1
  -2   4  -3 508.496 15.6319   1
   3  -4   3 130.599 8.30519   2
  -3  -4  -3 134.464 8.27473   2
   3   4   3 131.821 8.35925   2
  -3   4  -3 137.080 9.84480   1
   3   4   3 137.149 6.66742   1
   4  -4   3 58.0030 7.99996   2
   4  -4   3 49.6418 6.60432   1
  -4  -4  -3 54.4773 6.18967   2
  -4   4  -3 68.2050 7.89427   2
   4   4   3 64.0094 6.16743   1
   4   4   3 60.9765 6.23715   2
  -4   4  -3 50.6519 6.89068   1
   5  -4   3 173.090 13.5165   1
   5  -4   3 148.556 11.5174   2
  -5  -4  -3 173.706 11.5145   2
   5   4   3 162.407 11.7756   2
   5   4   3 172.206 9.31368   1
  -5   4  -3 170.576 11.2392   2
   5   4   3 162.586 8.63437   1
  -5   4  -3 150.071 13.1653   1
  -6  -4  -3 9.73622 6.01479   2
   6  -4   3 11.0361 7.26007   1
   6  -4   3 6.04626 5.67496   2
  -6   4  -3 6.41045 5.60972   2
  -6   4  -3 -3.2071 6.59702   1
   6   4   3 3.77758 6.25187   2
   6   4   3 7.44247 4.40216   1
   7  -4   3 -6.7608 7.09568   2
  -7  -4  -3 2.35804 6.78617   2
   7  -4   3 3.83121 7.96488   1
  -7   4  -3 8.43647 8.31134   1
   7   4   3 -2.8970 6.92078   2
   7   4   3 6.79100 5.29767   1
  -7   4  -3 6.80972 6.89992   2
  -8  -4  -3 38.9155 9.76911   2
   8  -4   3 29.4437 9.44323   2
   8  -4   3 32.8621 10.2446   1
  -8   4  -3 36.7194 9.10610   2
  -8   4  -3 39.5864 10.5983   1
   8   4   3 33.3458 9.21264   2
   8   4   3 48.9105 7.95479   1
   9  -4   3 67.8367 12.4353   1
  -9  -4  -3 75.3248 12.0145   2
   9  -4   3 51.5303 11.4969   2
  -9   4  -3 72.9141 11.5779   2
   9   4   3 84.4633 10.2627   1
   9   4   3 94.7690 12.4357   2
  -9   4  -3 67.2441 12.0252   1
  10  -4   3 23.0907 12.0651   2
 -10  -4  -3 6.31726 11.2085   2
  10  -4   3 23.9838 14.1301   1
 -10   4  -3 -5.4729 11.2038   1
  10   4   3 -18.276 10.7180   2
  10   4   3 11.0745 8.93992   1
 -10   4  -3 -4.0474 9.68547   2
  11  -4   3 17.6423 10.5343   1
  11  -4   3 -2.9375 12.6924   2
 -11  -4  -3 6.66696 12.3243   2
 -11   4  -3 1.02775 12.7485   2
  11   4   3 3.62396 12.8136   2
  11   4   3 22.3214 11.0095   1
 -11   4  -3 -4.5447 12.8515   1
  12  -4   3 29.5807 15.3587   1
  12  -4   3 -0.6055 13.9172   2
 -12  -4  -3 0.08402 13.6482   2
  12   4   3 10.8722 11.6074   1
  12   4   3 1.21781 14.3241   2
 -12   4  -3 -0.0980 13.8521   2
  13  -4   3 -3.5989 15.6903   2
 -13  -4  -3 -5.1286 17.0155   2
  13  -4   3 -10.746 16.3408   1
  13   4   3 -12.674 16.0299   2
 -13   4  -3 -7.2608 16.2079   2
  14  -5  -3 90.4424 18.7595   1
  14  -5  -3 75.0184 19.0326   2
 -14  -5   3 63.2327 17.9418   2
 -14   5   3 49.4756 18.0863   1
  14   5  -3 77.9375 18.7211   2
  14   5  -3 117.585 17.0939   1
  13  -5  -3 253.141 30.7330   1
 -13  -5   3 181.607 19.4497   2
  13  -5  -3 235.499 28.0322   2
  13   5  -3 194.036 20.1907   2
 -13   5   3 176.677 20.3377   1
  13   5  -3 218.714 22.9656   1
  12  -5  -3 13.6991 11.3545   1
 -12  -5   3 -21.507 12.1491   2
  12  -5  -3 -19.782 11.9716   2
  12   5  -3 -12.626 12.4898   2
  12   5  -3 23.1787 9.94125   1
 -12   5   3 1.10801 13.3722   1
  11  -5  -3 267.194 23.1079   2
 -11  -5   3 290.098 23.9827   2
  11   5  -3 233.294 23.3777   1
  11   5  -3 245.553 23.1026   2
 -11   5   3 222.702 24.1190   1
  10  -5  -3 10.7761 10.9404   1
 -10  -5   3 7.02980 7.09676   1
 -10  -5   3 30.3961 9.98393   2
  10  -5  -3 1.62694 9.34461   2
  10   5  -3 8.86574 9.13002   2
 -10   5   3 14.6784 11.1329   1
  10   5  -3 2.77525 6.87838   1
  -9  -5   3 225.846 13.4927   1
   9  -5  -3 245.394 21.5731   1
  -9  -5   3 250.397 18.0243   2
   9  -5  -3 213.330 17.9421   2
   9   5  -3 252.141 17.4327   2
   9   5  -3 211.592 13.5812   1
  -9   5   3 239.155 21.1754   1
   8  -5  -3 821.248 30.8161   1
  -8  -5   3 820.728 23.1930   1
  -8  -5   3 848.885 26.5597   2
   8  -5  -3 832.719 26.2054   2
   8   5  -3 832.588 26.7995   2
   8   5  -3 796.919 23.2263   1
  -8   5   3 801.518 30.1485   1
   7  -5  -3 131.207 11.5084   2
  -7  -5   3 118.247 8.74248   1
   7  -5  -3 152.445 15.5044   1
  -7  -5   3 153.667 11.5317   2
   7   5  -3 136.010 8.72108   1
   7   5  -3 132.795 11.6806   2
  -6  -5   3 1922.84 45.5006   1
  -6  -5   3 1965.93 48.1742   2
   6  -5  -3 1987.68 51.6295   1
   6  -5  -3 1976.84 47.9743   2
  -6   5   3 1959.99 51.2109   1
   6   5  -3 1998.24 44.9991   1
   6   5  -3 2028.88 48.3132   2
   5  -5  -3 944.987 24.9112   2
  -5  -5   3 951.794 25.1390   2
   5  -5  -3 955.021 28.0638   1
  -5   5   3 927.020 27.7692   1
   5   5  -3 938.867 24.9895   2
  -4  -5   3 190.745 8.69160   2
   4  -5  -3 188.099 10.7746   1
   4  -5  -3 198.419 8.59256   2
  -4   5   3 184.552 10.8022   1
   4   5  -3 187.222 8.55918   2
   3  -5  -3 2916.81 65.1520   2
  -3  -5   3 2913.77 65.4979   2
   3  -5  -3 2825.57 66.8279   1
  -3   5   3 2852.87 68.1505   1
   3   5  -3 2873.38 65.4167   2
   2  -5  -3 331.620 10.2920   2
  -2  -5   3 334.645 10.5893   2
  -2  -5   3 350.132 8.78198   1
   2  -5  -3 333.589 11.4757   1
  -2  -5   3 340.184 9.26618   1
  -2   5   3 333.009 11.7797   1
   2   5  -3 338.753 10.6717   2
  -1  -5   3 1469.00 34.6320   1
   1  -5  -3 1486.77 34.6961   2
   1  -5  -3 1499.31 35.2182   1
  -1  -5   3 1486.13 34.8504   2
   1   5  -3 1466.79 34.8787   2
  -1   5   3 1478.39 34.6235   2
  -1   5   3 1465.67 35.3014   1
   0  -5   3 2850.59 64.2036   2
   0  -5  -3 2863.91 64.1375   2
   0  -5   3 2844.58 64.8912   1
   0  -5  -3 2828.71 63.9063   1
   0   5   3 2866.02 64.0498   2
   0   5   3 2732.06 63.9204   1
  -1  -5  -3 208.883 8.46935   2
   1  -5   3 211.657 9.82960   1
  -1  -5  -3 205.504 7.40326   1
   1   5   3 214.206 8.40438   2
  -1   5  -3 210.625 9.09131   1
   1   5   3 196.328 7.55722   1
   2  -5   3 3606.89 84.5868   1
  -2  -5  -3 3643.18 81.0792   1
   2  -5   3 3612.00 82.4336   2
  -2  -5  -3 3611.35 82.4280   2
   2   5   3 3677.39 82.3680   2
  -2   5  -3 3714.09 84.0882   1
   2   5   3 3565.97 81.0264   1
   3  -5   3 156.526 8.93024   2
   3  -5   3 151.280 11.2328   1
  -3  -5  -3 148.940 8.81393   2
   3   5   3 159.283 7.07075   1
  -3   5  -3 161.068 10.9459   1
   4  -5   3 2572.82 63.6236   1
  -4  -5  -3 2526.36 60.7734   2
   4  -5   3 2520.65 60.5839   2
   4   5   3 2548.33 58.4394   1
  -4   5  -3 2505.93 63.0924   1
   4   5   3 2638.04 60.8600   2
   5  -5   3 2301.52 57.9134   1
  -5  -5  -3 2254.23 54.9267   2
   5  -5   3 2191.66 54.4711   2
   5   5   3 2183.83 51.8486   1
   5   5   3 2193.24 51.9091   1
   5   5   3 2259.04 54.8972   2
  -5   5  -3 2161.05 57.0742   1
   6  -5   3 156.296 15.5160   1
  -6  -5  -3 147.980 13.0487   2
   6  -5   3 116.936 12.9013   2
   6   5   3 154.980 10.0528   1
  -6   5  -3 160.371 12.9785   2
   6   5   3 160.876 13.6355   2
   6   5   3 146.145 9.40838   1
  -6   5  -3 144.531 15.2723   1
  -7  -5  -3 2317.52 59.8946   2
   7  -5   3 2305.27 59.6266   2
   7  -5   3 2340.61 62.5580   1
   7   5   3 2214.07 56.3727   1
   7   5   3 2375.79 56.5719   1
   7   5   3 2401.15 60.2777   2
  -7   5  -3 2353.99 59.8228   2
  -7   5  -3 2401.05 62.6469   1
   8  -5   3 70.5835 10.6700   2
  -8  -5  -3 53.7993 10.2542   2
   8  -5   3 82.2866 12.5365   1
  -8   5  -3 58.9881 9.75021   2
  -8   5  -3 62.6409 11.7689   1
   8   5   3 69.9519 8.47874   1
   8   5   3 61.8473 12.7764   2
   9  -5   3 389.569 25.6036   1
  -9  -5  -3 389.503 23.9361   2
   9  -5   3 368.671 23.8999   2
  -9   5  -3 397.422 25.2773   1
  -9   5  -3 334.507 22.0964   2
   9   5   3 394.043 19.4736   1
   9   5   3 367.815 23.6069   2
  10  -5   3 931.025 36.9693   2
 -10  -5  -3 965.783 37.0378   2
  10   5   3 975.259 37.1118   2
 -10   5  -3 906.760 35.5501   2
 -10   5  -3 1013.34 38.3536   1
  10   5   3 873.654 31.4693   1
  11  -5   3 12.3099 13.1588   1
 -11  -5  -3 19.8154 13.4857   2
  11  -5   3 -10.676 13.0265   2
 -11   5  -3 3.23905 12.0530   2
  11   5   3 3.52756 10.4570   1
 -11   5  -3 -1.8833 13.5070   1
  11   5   3 -0.8376 12.8993   2
 -12  -5  -3 466.433 32.4629   2
  12  -5   3 371.364 32.8147   2
  12  -5   3 415.166 35.5599   1
 -12   5  -3 385.381 30.5869   2
  12   5   3 439.554 33.0934   2
 -13  -5  -3 189.978 22.8943   2
  13  -5   3 285.439 37.2001   1
  13  -5   3 195.842 22.0797   2
  13   5   3 222.786 28.5848   1
  13   5   3 173.323 22.7363   2
 -13   5  -3 191.093 22.6793   2
  14  -6  -3 182.593 21.0024   2
  14  -6  -3 298.655 37.6617   1
 -14  -6   3 194.777 21.7493   2
 -14   6   3 263.307 35.2148   1
  14   6  -3 244.374 25.6713   1
  14   6  -3 198.990 23.1270   2
  13  -6  -3 231.280 32.1943   1
  13  -6  -3 179.413 19.4417   2
 -13  -6   3 137.012 18.3196   2
  13   6  -3 199.108 21.5899   1
 -13   6   3 178.488 21.4552   1
  13   6  -3 157.708 19.3795   2
  12  -6  -3 1354.64 45.3897   2
 -12  -6   3 1326.12 45.6746   2
  12  -6  -3 1244.02 48.1786   1
  12   6  -3 1245.86 38.4595   1
 -12   6   3 1313.60 47.0692   1
  12   6  -3 1240.78 45.7412   2
 -11  -6   3 156.684 15.4626   2
  11  -6  -3 199.663 22.6776   2
 -11   6   3 202.184 24.6712   1
  11   6  -3 197.263 21.3734   2
  11   6  -3 172.803 15.6838   1
  10  -6  -3 926.320 36.4389   1
 -10  -6   3 865.996 46.3692   2
  10  -6  -3 951.988 32.6624   2
 -10   6   3 920.828 36.1042   1
  10   6  -3 755.042 43.6878   2
  10   6  -3 854.100 26.5525   1
   9  -6  -3 1789.01 46.6330   2
  -9  -6   3 1842.32 47.3208   2
   9  -6  -3 1494.18 65.1168   1
   9   6  -3 1805.80 47.4942   2
  -9   6   3 1424.43 63.0489   1
   9   6  -3 1734.35 42.1340   1
   8  -6  -3 14.4970 6.67712   2
  -8  -6   3 22.6328 7.05889   2
   8  -6  -3 1.49446 9.11814   1
  -8   6   3 6.98627 8.79358   1
   8   6  -3 7.74025 4.34167   1
   8   6  -3 12.2410 6.90515   2
  -7  -6   3 2788.98 66.3114   2
   7  -6  -3 2710.87 70.2083   1
   7  -6  -3 2722.22 65.8062   2
   7   6  -3 2808.10 66.3590   2
  -7   6   3 2713.03 69.8209   1
  -6  -6   3 150.333 10.5647   2
   6  -6  -3 142.457 13.8507   1
   6  -6  -3 139.535 10.4522   2
   6   6  -3 150.122 10.7152   2
  -6   6   3 149.621 14.2101   1
   5  -6  -3 2282.00 56.3587   1
  -5  -6   3 2216.49 53.3336   2
   5  -6  -3 2220.70 53.0212   2
  -5   6   3 2241.27 56.2541   1
   5   6  -3 2238.86 53.2595   2
   4  -6  -3 2951.07 70.7614   1
  -4  -6   3 3010.93 68.8265   2
   4  -6  -3 3028.55 68.4008   2
   4   6  -3 2996.47 68.6699   2
  -4   6   3 2924.82 70.9995   1
  -3  -6   3 303.129 10.8923   2
   3  -6  -3 300.205 10.5340   2
   3  -6  -3 309.594 12.4419   1
   3   6  -3 289.506 10.9323   2
  -3   6   3 303.131 12.8045   1
  -2  -6   3 3230.55 73.8279   2
   2  -6  -3 3312.39 73.6784   2
   2  -6  -3 3252.76 74.5760   1
  -2  -6   3 3215.98 72.5821   1
   2   6  -3 3222.90 73.8162   2
  -2   6   3 3275.39 74.9702   1
  -1  -6   3 544.310 16.1054   1
   1  -6  -3 583.675 16.2477   1
  -1  -6   3 587.480 16.1184   2
   1  -6  -3 571.696 15.8990   2
  -1   6   3 583.084 15.8781   2
  -1   6   3 570.266 16.5814   1
   1   6  -3 580.908 16.1636   2
   0  -6  -3 1599.37 37.5012   1
   0  -6  -3 1604.78 37.9714   2
   0  -6   3 1504.05 38.9012   1
   0  -6   3 1596.79 38.0183   2
   0   6   3 1607.92 37.8037   2
   0   6  -3 1627.65 37.8989   1
   0   6   3 1595.49 37.6829   1
  -1  -6  -3 3334.85 74.6487   1
  -1  -6  -3 3328.69 75.7497   2
   1  -6   3 3390.08 75.8564   2
   1  -6   3 3303.18 77.6176   1
   1   6   3 3292.79 75.5602   2
  -1   6  -3 3439.75 76.7823   1
   1   6   3 3181.25 74.6439   1
   2  -6   3 8.02740 4.97011   1
  -2  -6  -3 6.02413 3.49840   2
  -2  -6  -3 4.40786 2.59582   1
  -2   6  -3 7.49085 4.55582   1
   2   6   3 4.22815 3.59689   2
   2   6   3 7.53481 2.95200   1
  -3  -6  -3 1494.04 37.2138   2
   3  -6   3 1479.07 40.1755   1
   3  -6   3 1491.21 37.2039   2
  -3   6  -3 1491.39 39.6186   1
   3   6   3 1463.36 36.9878   2
   3   6   3 1461.33 34.8779   1
   4  -6   3 1445.83 40.0468   1
   4  -6   3 1415.75 36.6653   2
  -4  -6  -3 1401.51 36.7993   2
   4   6   3 1454.75 36.9310   2
   4   6   3 1428.07 34.0192   1
  -4   6  -3 1392.41 39.5259   1
  -5  -6  -3 310.461 14.9169   2
   5  -6   3 324.875 14.9820   2
   5  -6   3 282.223 17.5706   1
  -5   6  -3 321.913 17.7828   1
   5   6   3 318.480 11.4967   1
   5   6   3 311.732 11.0981   1
   5   6   3 320.998 15.2848   2
  -6  -6  -3 2685.38 65.8159   2
   6  -6   3 2637.35 65.4349   2
   6  -6   3 2694.11 69.0725   1
   6   6   3 2575.64 62.0245   1
  -6   6  -3 2738.90 69.0792   1
   6   6   3 2709.33 65.8000   2
   6   6   3 2609.22 61.9262   1
  -7  -6  -3 172.964 15.8512   2
   7  -6   3 148.917 15.7640   2
   7  -6   3 157.993 18.7478   1
   7   6   3 166.994 11.0942   1
   7   6   3 123.696 16.0253   2
  -7   6  -3 162.428 18.6910   1
   7   6   3 159.356 11.2347   1
   8  -6   3 639.789 32.5075   1
  -8  -6  -3 719.593 30.2349   2
   8  -6   3 634.842 27.6189   2
   8   6   3 701.162 22.5173   1
   8   6   3 681.505 23.1458   1
   8   6   3 691.629 27.9672   2
  -8   6  -3 708.073 30.4062   1
   9  -6   3 260.762 22.5572   2
  -9  -6  -3 255.842 26.5326   2
   9   6   3 278.074 17.0001   1
   9   6   3 262.799 16.3269   1
   9   6   3 263.595 22.3347   2
  -9   6  -3 309.876 25.0655   1
 -10  -6  -3 215.256 25.2691   2
  10  -6   3 295.051 25.8883   2
 -10   6  -3 295.035 27.1593   1
  10   6   3 298.009 19.0651   1
  10   6   3 254.887 25.6166   2
  10   6   3 293.439 19.0893   1
  11  -6   3 945.145 40.2030   2
  11  -6   3 1009.24 42.8857   1
 -11  -6  -3 960.272 40.0234   2
  11   6   3 935.659 39.9702   2
  11   6   3 879.983 32.8566   1
  11   6   3 963.920 33.5146   1
 -11   6  -3 936.422 40.2924   1
  12  -6   3 39.4591 16.0306   2
  12  -6   3 30.9550 17.0893   1
 -12  -6  -3 31.1224 15.9541   2
  12   6   3 71.9632 14.0349   1
  12   6   3 53.5053 13.0952   1
  12   6   3 17.7581 15.7940   2
 -12   6  -3 44.6870 17.0260   1
 -13  -6  -3 406.955 40.8619   2
  13  -6   3 381.687 41.2833   1
  13  -6   3 386.216 38.3679   2
  13   6   3 407.089 30.2089   1
  13   6   3 404.322 30.9419   1
  13   6   3 354.210 37.3853   2
 -14  -7   3 34.4646 18.7428   2
  14  -7  -3 30.6086 19.2786   2
  14  -7  -3 40.8711 21.6864   1
 -14   7   3 52.5167 20.2267   1
  14   7  -3 36.2856 12.3724   1
  14   7  -3 42.2463 19.1661   2
 -13  -7   3 129.568 18.5774   2
  13  -7  -3 97.8866 18.2247   2
  13  -7  -3 172.530 20.8305   1
 -13   7   3 146.568 20.1495   1
  13   7  -3 110.103 18.8127   2
  13   7  -3 110.728 12.9229   1
  12  -7  -3 14.2003 14.9541   1
 -12  -7   3 -8.9653 13.6054   2
  12  -7  -3 -12.662 12.9088   2
 -12   7   3 12.6900 14.0166   1
  12   7  -3 -17.426 13.0613   2
  12   7  -3 -3.0277 8.20168   1
 -11  -7   3 158.398 15.9009   2
  11  -7  -3 172.129 23.1169   2
  11   7  -3 137.396 13.3204   1
 -11   7   3 170.868 18.7445   1
  11   7  -3 178.979 21.3692   2
  10  -7  -3 19.7140 18.1200   2
 -10  -7   3 31.7817 10.6769   2
  10   7  -3 19.4989 5.79473   1
 -10   7   3 23.2760 12.6863   1
  10   7  -3 27.6076 10.8658   2
   9  -7  -3 106.286 11.2859   2
   9  -7  -3 108.541 17.0422   1
  -9  -7   3 109.742 11.5215   2
  -9   7   3 103.637 14.4105   1
   9   7  -3 110.178 8.51208   1
   9   7  -3 111.769 11.8463   2
   8  -7  -3 290.533 21.7159   1
   8  -7  -3 277.996 16.5246   2
  -8  -7   3 266.706 16.6761   2
  -8   7   3 245.642 21.3205   1
   8   7  -3 289.471 17.2212   2
   7  -7  -3 15.7298 6.12779   2
  -7  -7   3 20.6406 6.36936   2
   7  -7  -3 25.4326 9.01096   1
   7   7  -3 21.3558 6.42239   2
  -7   7   3 -1.6529 7.90886   1
   6  -7  -3 375.663 18.9398   1
   6  -7  -3 361.123 14.8387   2
  -6  -7   3 347.173 15.0276   2
   6   7  -3 359.333 15.1189   2
  -6   7   3 317.510 18.7921   1
  -5  -7   3 262.072 12.3532   2
   5  -7  -3 275.365 12.1179   2
   5  -7  -3 278.195 15.4297   1
  -5   7   3 264.703 15.6594   1
   5   7  -3 260.077 12.3522   2
  -4  -7   3 121.057 8.71703   2
   4  -7  -3 112.521 10.8610   1
   4  -7  -3 111.148 8.10560   2
   4   7  -3 121.574 8.95620   2
  -4   7   3 110.479 11.7312   1
  -3  -7   3 928.467 24.6428   2
   3  -7  -3 927.582 24.3657   2
   3  -7  -3 931.746 26.0285   1
  -3   7   3 909.504 26.5628   1
   3   7  -3 950.957 24.7692   2
   2  -7  -3 4.29283 3.20775   2
   2  -7  -3 4.22428 3.59513   1
  -2  -7   3 5.57228 3.14723   2
  -2  -7   3 4.16985 2.82506   1
   2   7  -3 7.64683 3.51269   2
  -2   7   3 14.2890 4.75288   1
   1  -7  -3 1249.29 30.9831   1
  -1  -7   3 1240.66 30.8949   1
  -1  -7   3 1237.16 31.0409   2
   1  -7  -3 1250.39 30.9555   2
   1   7  -3 1258.09 31.1408   2
  -1   7   3 1230.38 31.5621   1
  -1   7   3 1262.55 30.8274   2
   0  -7   3 2008.06 50.0458   1
   0  -7   3 2111.16 49.2961   2
   0  -7  -3 2063.73 48.4285   1
   0  -7  -3 2133.77 49.2476   2
   0   7   3 2041.49 48.8076   1
   0   7  -3 2134.56 49.0684   1
   0   7   3 2105.92 49.0610   2
  -1  -7  -3 443.842 14.5998   2
   1  -7   3 466.941 14.7079   2
  -1  -7  -3 441.989 12.9985   1
   1  -7   3 414.583 16.1839   1
   1   7   3 450.776 13.4674   1
   1   7   3 461.943 14.5941   2
  -1   7  -3 467.037 15.5280   1
  -2  -7  -3 2259.48 52.3674   2
  -2  -7  -3 2182.85 50.1590   1
   2  -7   3 2113.97 54.6062   1
  -2   7  -3 2266.69 54.3855   1
   2   7   3 2172.74 50.3493   1
   2   7   3 2147.56 51.9664   2
  -3  -7  -3 98.1709 9.17302   2
   3  -7   3 81.0578 9.00619   1
   3  -7   3 85.1166 9.20142   2
  -3  -7  -3 103.680 6.24287   1
  -3   7  -3 104.846 11.6145   1
   3   7   3 98.0207 6.39413   1
   3   7   3 110.434 9.32657   2
  -4  -7  -3 578.983 19.2103   2
   4  -7   3 542.635 18.8964   2
   4  -7   3 544.129 22.1793   1
  -4   7  -3 544.970 22.1258   1
   4   7   3 571.394 19.0798   2
   4   7   3 570.154 15.7385   1
   5  -7   3 831.157 25.6029   2
   5  -7   3 802.895 29.3916   1
  -5  -7  -3 822.465 25.7389   2
  -5   7  -3 826.557 29.4586   1
   5   7   3 853.550 25.7749   2
   5   7   3 809.722 21.6874   1
   6  -7   3 9.34488 7.96914   1
  -6  -7  -3 16.0860 6.67706   2
   6  -7   3 5.90476 6.60555   2
   6   7   3 16.7632 4.63112   1
   6   7   3 1.99488 6.31362   2
  -6   7  -3 16.8969 9.33968   1
   6   7   3 20.2451 4.45376   1
   7  -7   3 923.327 34.5339   1
  -7  -7  -3 944.140 30.9161   2
   7  -7   3 928.850 30.5671   2
   7   7   3 941.967 31.2801   2
   7   7   3 916.872 25.8124   1
   7   7   3 897.083 25.4301   1
  -7   7  -3 928.848 34.5570   1
  -8  -7  -3 85.9792 14.1679   2
   8  -7   3 71.1187 10.4191   2
   8   7   3 97.8808 11.3421   1
  -8   7  -3 78.4951 13.1750   1
   8   7   3 76.7797 11.7545   2
   8   7   3 88.4049 11.9423   1
   9  -7   3 94.9128 13.3503   2
  -9   7  -3 106.020 15.4531   1
   9   7   3 97.6524 12.7640   2
   9   7   3 133.139 14.7563   1
   9   7   3 117.323 13.3793   1
  10  -7   3 492.547 29.8464   2
  10   7   3 469.550 29.3551   2
  10   7   3 456.182 21.5369   1
  10   7   3 495.417 22.4083   1
 -10   7  -3 543.500 32.3074   1
  11  -7   3 16.8029 15.1745   1
 -11  -7  -3 10.2177 14.9279   2
  11  -7   3 -8.4128 13.7772   2
  11   7   3 3.63719 10.1625   1
  11   7   3 19.3745 13.4444   2
 -11   7  -3 -15.744 14.1351   1
  11   7   3 3.30239 10.1152   1
  12  -7   3 222.886 23.0816   1
 -12  -7  -3 194.460 21.3910   2
  12  -7   3 184.304 20.5044   2
 -12   7  -3 162.914 21.1263   1
  12   7   3 213.664 22.1054   2
  12   7   3 204.678 22.7475   1
  12   7   3 250.443 24.4924   1
  13  -8  -3 -3.0209 16.8641   2
  13  -8  -3 -20.979 16.8134   1
 -13  -8   3 6.16998 16.8672   2
  13   8  -3 -2.2806 8.75869   1
 -13   8   3 6.60956 16.4599   1
  13   8  -3 -4.1946 16.4129   2
 -12  -8   3 45.9011 15.1459   2
  12  -8  -3 54.6998 15.6494   2
  12  -8  -3 31.0810 16.1085   1
  12   8  -3 38.0046 15.1456   2
 -12   8   3 45.1306 16.2065   1
 -11  -8   3 -12.162 11.3841   2
  11  -8  -3 0.40067 11.5664   2
  11  -8  -3 4.56584 13.3738   1
  11   8  -3 -8.2805 11.8859   2
 -11   8   3 -1.9166 12.9868   1
  10  -8  -3 47.0673 11.2199   2
 -10  -8   3 63.0836 11.5752   2
  10   8  -3 32.1649 11.0810   2
 -10   8   3 29.4619 12.4985   1
  -9  -8   3 15.6632 17.7932   2
   9  -8  -3 18.6185 8.72162   2
  -9   8   3 -3.6656 10.5411   1
   9   8  -3 42.9754 11.6265   2
  -8  -8   3 -3.5816 7.29211   2
   8  -8  -3 2.78140 7.05225   2
   8  -8  -3 -12.485 18.3555   1
   8   8  -3 10.3211 7.74946   2
  -8   8   3 -10.737 11.5315   1
   7  -8  -3 30.3288 7.10832   2
   7  -8  -3 22.6382 10.0641   1
  -7  -8   3 20.2395 6.63330   2
   7   8  -3 19.4179 6.75455   2
  -7   8   3 16.6034 10.0968   1
   6  -8  -3 23.6127 8.35247   1
   6  -8  -3 34.9151 6.35652   2
  -6  -8   3 37.6895 6.77115   2
  -6   8   3 35.5322 9.70268   1
   6   8  -3 42.6343 7.06525   2
   5  -8  -3 8.59686 6.67036   1
  -5  -8   3 10.6951 5.01633   2
   5  -8  -3 11.0248 4.80080   2
  -5   8   3 -1.8362 7.25563   1
   5   8  -3 5.83261 4.97483   2
  -4  -8   3 5.11376 4.19055   2
   4  -8  -3 -2.4175 3.87779   2
   4  -8  -3 3.72292 5.58911   1
   4   8  -3 2.00389 4.36097   2
  -4   8   3 5.94855 6.18970   1
  -3  -8   3 6.94839 4.01687   2
   3  -8  -3 4.66312 3.76967   2
   3  -8  -3 9.46401 5.08847   1
  -3   8   3 2.56132 5.50412   1
   3   8  -3 10.8790 4.26571   2
   2  -8  -3 29.6871 4.43902   2
   2  -8  -3 34.8963 5.15213   1
  -2  -8   3 33.4565 4.79147   2
  -2  -8   3 36.8821 5.07343   1
  -2   8   3 39.1334 6.26495   1
   2   8  -3 32.2988 4.93590   2
   1  -8  -3 137.114 8.13887   1
   1  -8  -3 121.916 8.37186   2
  -1  -8   3 108.552 7.98448   1
  -1  -8   3 117.999 8.44398   2
  -1   8   3 120.748 8.12385   2
   1   8  -3 143.604 8.85218   2
  -1   8   3 116.917 9.03242   1
   0  -8  -3 34.5536 4.30662   1
   0  -8  -3 29.1979 4.29646   2
   0  -8   3 39.4377 4.96287   2
   0  -8   3 36.2687 5.62120   1
   0   8   3 37.7739 5.01561   1
   0   8  -3 38.3928 4.73217   1
   0   8   3 36.2078 4.91654   2
   1  -8   3 258.332 11.3282   2
  -1  -8  -3 267.554 9.66595   1
  -1  -8  -3 262.257 11.6132   2
   1  -8   3 241.598 13.1591   1
  -1   8  -3 276.812 12.4719   1
   1   8   3 264.447 11.4252   2
   1   8   3 254.913 10.2439   1
  -2  -8  -3 231.826 8.59891   1
   2  -8   3 209.306 10.9565   2
  -2  -8  -3 217.913 11.2812   2
   2  -8   3 222.654 13.9506   1
  -2   8  -3 220.749 13.1902   1
   2   8   3 222.946 11.2621   2
   2   8   3 221.943 9.13842   1
  -3  -8  -3 329.051 10.6562   1
   3  -8   3 315.808 17.2733   1
  -3  -8  -3 349.013 14.4078   2
   3   8   3 341.605 11.1847   1
  -3   8  -3 313.900 16.7911   1
   3   8   3 322.331 14.0142   2
   4  -8   3 265.312 17.1915   1
   4  -8   3 268.670 13.8127   2
   4   8   3 257.800 9.82223   1
  -4   8  -3 236.201 16.9323   1
   4   8   3 240.156 13.6600   2
   5  -8   3 81.1605 11.4384   1
   5  -8   3 90.1216 8.97347   2
  -5  -8  -3 81.4755 8.89590   2
   5   8   3 64.3608 7.86963   2
   5   8   3 82.3106 7.44663   1
  -5   8  -3 77.3034 10.5332   1
   6  -8   3 29.0325 9.82519   1
   6  -8   3 23.1083 7.76983   2
  -6  -8  -3 43.1440 8.22420   2
   6   8   3 31.3411 4.80764   1
   6   8   3 39.0618 5.19463   1
  -6   8  -3 28.5991 10.6603   1
   6   8   3 36.1103 7.89813   2
   7  -8   3 -0.7286 7.71315   2
   7  -8   3 -3.4757 11.4658   1
  -7  -8  -3 5.08439 8.10775   2
  -7   8  -3 9.86948 10.4863   1
   7   8   3 -1.7547 4.80905   1
   7   8   3 -1.1803 4.87918   1
   7   8   3 -6.8148 7.42345   2
   8  -8   3 9.12860 9.69213   2
   8   8   3 36.2122 10.1708   2
   8   8   3 18.9543 6.49123   1
   8   8   3 23.0887 6.24508   1
  -8   8  -3 12.0825 11.0660   1
   9  -8   3 -0.2329 10.1814   2
   9   8   3 8.32091 6.80833   1
   9   8   3 5.47028 6.97425   1
   9   8   3 -2.8124 10.4507   2
  -9   8  -3 -21.416 11.5889   1
 -10  -8  -3 45.1975 13.8574   2
  10  -8   3 29.6858 13.3284   2
 -10   8  -3 51.2538 14.7357   1
  10   8   3 24.6276 13.2631   2
  10   8   3 32.6648 8.98814   1
  10   8   3 33.6827 9.01607   1
  11  -8   3 55.2298 17.5446   1
 -11  -8  -3 53.0889 16.0538   2
  11  -8   3 48.9495 16.0143   2
  11   8   3 17.5168 14.6439   2
 -11   8  -3 61.1913 17.6435   1
  11   8   3 64.0772 10.8018   1
  11   8   3 59.6807 10.5096   1
 -12  -8  -3 -3.8750 18.2936   2
  12  -8   3 16.3007 17.2039   2
  12  -8   3 11.5827 19.1128   1
  12   8   3 -17.037 15.8854   2
  12   8   3 2.84407 11.2153   1
  12   8   3 26.3399 12.1950   1
  13  -9  -3 378.887 40.9894   1
 -13  -9   3 311.245 36.7343   2
  13  -9  -3 388.616 36.4812   2
 -13   9   3 332.132 37.3504   1
  13   9  -3 347.316 37.8588   2
 -12  -9   3 1.28795 15.1877   2
  12  -9  -3 10.2745 15.5806   2
  12  -9  -3 2.04191 16.1587   1
 -12   9   3 0.71113 14.6291   1
  12   9  -3 1.45836 15.0592   2
 -11  -9   3 459.110 29.7382   2
  11  -9  -3 521.777 29.8641   2
 -11   9   3 470.391 33.2068   1
  11   9  -3 516.825 30.8368   2
 -10  -9   3 217.891 21.9300   2
  10  -9  -3 170.360 20.7768   2
  10   9  -3 202.809 23.2424   2
 -10   9   3 189.381 26.8149   1
  -9  -9   3 330.070 21.2203   2
   9  -9  -3 326.758 21.5447   2
   9   9  -3 350.588 21.7084   2
  -9   9   3 313.269 26.7757   1
   8  -9  -3 725.579 31.6687   1
  -8  -9   3 714.458 29.4665   2
   8  -9  -3 720.511 26.2760   2
  -8   9   3 733.787 32.4550   1
   7  -9  -3 8.04495 9.27084   1
  -7  -9   3 12.0018 7.24413   2
   7  -9  -3 16.0834 7.09368   2
  -7   9   3 18.3706 10.7501   1
   7   9  -3 11.7866 7.56670   2
   6  -9  -3 2484.77 60.2457   2
  -6  -9   3 2453.88 60.7252   2
   6  -9  -3 2497.34 64.6525   1
   6  -9  -3 2432.58 60.2878   2
   6   9  -3 2433.06 60.5659   2
  -6   9   3 2503.40 65.5363   1
   5  -9  -3 1027.40 28.4923   2
   5  -9  -3 994.542 31.6077   1
  -5  -9   3 998.028 28.8197   2
   5   9  -3 1004.11 28.7676   2
  -5   9   3 1018.59 33.0304   1
   4  -9  -3 629.557 22.2642   1
  -4  -9   3 658.950 20.3274   2
   4  -9  -3 643.079 19.9154   2
  -4   9   3 600.392 23.4484   1
   4   9  -3 614.874 20.1807   2
   3  -9  -3 2889.84 68.3755   1
   3  -9  -3 2853.22 67.0427   2
  -3  -9   3 2818.60 67.2690   2
  -3   9   3 2889.19 70.0096   1
   3   9  -3 2831.75 67.3219   2
   2  -9  -3 210.193 11.0812   1
  -2  -9   3 213.114 8.10982   1
   2  -9  -3 209.239 10.8270   2
  -2  -9   3 198.268 10.8683   2
   2   9  -3 221.367 11.2759   2
  -2   9   3 211.432 13.0033   1
   1  -9  -3 1399.91 35.1397   1
  -1  -9   3 1397.40 35.6867   2
   1  -9  -3 1394.41 35.6030   2
  -1  -9   3 1412.44 34.6043   1
  -1   9   3 1374.22 35.3288   2
   1   9  -3 1415.43 35.8342   2
  -1   9   3 1413.85 36.5405   1
   0  -9  -3 1341.05 34.6181   2
   0  -9  -3 1359.14 33.4194   1
   0  -9   3 1339.03 35.0225   1
   0  -9   3 1345.11 34.6908   2
   0   9  -3 1348.17 34.2773   1
   0   9   3 1346.70 34.4549   2
   0   9   3 1365.69 34.6288   1
  -1  -9  -3 124.568 7.47307   1
   1  -9   3 118.868 9.71502   2
  -1  -9  -3 129.338 9.83361   2
   1  -9   3 111.723 11.0138   1
   1   9   3 110.663 8.58549   1
  -1   9  -3 139.314 10.6178   1
   1   9   3 117.769 9.57708   2
   2  -9   3 1756.17 43.5815   2
   2  -9   3 1662.39 45.7396   1
  -2  -9  -3 1729.05 43.5110   2
  -2  -9  -3 1728.29 40.5842   1
   2   9   3 1724.01 43.2695   2
  -2   9  -3 1729.61 45.6187   1
   2   9   3 1750.42 41.3376   1
   3  -9   3 74.5035 9.84577   2
   3  -9   3 67.0012 9.26448   1
  -3  -9  -3 86.0388 6.32401   1
  -3  -9  -3 81.1088 10.6492   2
  -3   9  -3 59.0620 8.85558   1
   3   9   3 71.9717 7.42346   2
   3   9   3 86.9011 7.36056   1
   4  -9   3 1352.77 40.9840   1
  -4  -9  -3 1418.85 37.5113   2
   4  -9   3 1373.89 37.2061   2
   4   9   3 1371.65 37.0451   2
   4   9   3 1340.81 33.0286   1
  -4   9  -3 1340.49 40.8414   1
  -5  -9  -3 1391.50 38.9177   2
   5  -9   3 1397.16 38.7061   2
   5  -9   3 1444.01 43.1991   1
   5   9   3 1400.18 38.8061   2
  -5   9  -3 1362.38 43.0489   1
   5   9   3 1360.48 33.6785   1
  -6  -9  -3 117.103 13.1990   2
   6  -9   3 96.1618 12.4820   1
   6  -9   3 94.5108 17.2285   2
  -6   9  -3 95.4557 13.3744   1
   6   9   3 104.909 8.53829   1
   6   9   3 117.269 8.12423   1
   7  -9   3 829.737 33.7537   1
   7  -9   3 767.435 28.4999   2
   7   9   3 820.111 29.3139   2
   7   9   3 750.561 21.9873   1
   7   9   3 756.057 21.6906   1
  -7   9  -3 789.402 33.5630   1
   8  -9   3 235.253 20.9915   2
   8  -9   3 293.398 26.5186   1
   8   9   3 285.341 21.7969   2
   8   9   3 265.467 13.0396   1
   8   9   3 277.128 14.4027   1
  -8   9  -3 262.745 24.9614   1
   9  -9   3 315.174 24.7043   2
   9   9   3 281.018 14.9222   1
   9   9   3 283.260 25.2454   2
   9   9   3 309.878 16.4398   1
  -9   9  -3 331.893 29.2477   1
 -10  -9  -3 583.966 33.7912   2
  10  -9   3 617.478 32.9283   2
  10   9   3 604.166 23.8703   1
 -10   9  -3 691.072 37.2283   1
  10   9   3 653.396 33.6386   2
  10   9   3 614.350 22.2872   1
 -11  -9  -3 8.52559 15.7241   2
  11  -9   3 -8.5080 15.6061   2
  11  -9   3 20.9969 16.8772   1
  11   9   3 -1.8659 8.80676   1
  11   9   3 18.8575 9.54379   1
 -11   9  -3 10.6452 16.8845   1
  11   9   3 20.5292 14.9549   2
  12  -9   3 261.601 35.8433   2
  12  -9   3 371.088 41.4716   1
 -12  -9  -3 358.971 41.0240   2
  12   9   3 269.874 22.5615   1
  12   9   3 336.455 23.2350   1
  12   9   3 230.076 23.9050   2
 -12   9  -3 276.201 38.4288   1
  12 -10  -3 861.007 40.2731   2
  12 -10  -3 826.738 45.9695   1
 -12 -10   3 748.778 39.9168   2
 -12  10   3 844.922 43.6943   1
  12  10  -3 879.260 42.5139   2
  11 -10  -3 71.3802 14.5692   2
 -11 -10   3 65.1891 14.7177   2
  11 -10  -3 32.5920 15.3238   1
  11  10  -3 92.0864 15.5352   2
 -11  10   3 74.6710 17.8103   1
  10 -10  -3 692.662 30.8374   2
 -10 -10   3 697.156 32.0565   2
  10  10  -3 728.086 32.2071   2
 -10  10   3 677.152 36.5776   1
  -9 -10   3 899.518 32.3696   2
   9 -10  -3 834.928 31.0639   2
   9  10  -3 860.646 31.7761   2
  -9  10   3 812.615 37.7662   1
  -8 -10   3 28.1252 9.00036   2
   8 -10  -3 12.3182 14.3526   2
   8 -10  -3 23.6334 11.6785   1
  -8  10   3 17.1660 11.0368   1
   8  10  -3 21.1262 8.58054   2
  -7 -10   3 1453.77 41.7860   2
   7 -10  -3 1443.44 46.6825   1
   7 -10  -3 1461.01 40.5948   2
   7 -10  -3 1536.18 40.6382   2
   7  10  -3 1393.98 45.1189   2
  -7  10   3 1458.80 46.5429   1
   6 -10  -3 575.075 21.6674   2
  -6 -10   3 618.027 22.4099   2
   6 -10  -3 582.186 26.0913   1
   6 -10  -3 605.482 23.0561   2
  -6  10   3 586.973 27.6469   1
   6  10  -3 609.840 22.3821   2
   5 -10  -3 1296.84 38.0622   1
   5 -10  -3 1255.83 34.4220   2
  -5 -10   3 1271.95 35.0743   2
  -5  10   3 1241.39 39.4131   1
   5  10  -3 1242.96 34.8749   2
   4 -10  -3 1868.03 48.3721   1
  -4 -10   3 1840.14 46.5499   2
   4 -10  -3 1831.42 46.1467   2
  -4  10   3 1841.75 50.2476   1
   4  10  -3 1798.14 46.3737   2
  -3 -10   3 6.25918 5.14074   2
   3 -10  -3 7.08770 5.76405   1
   3 -10  -3 -6.9690 4.41063   2
  -3  10   3 1.44865 7.13890   1
   3  10  -3 -3.5109 4.64894   2
  -2 -10   3 2052.77 47.4704   1
   2 -10  -3 2042.81 50.7644   1
   2 -10  -3 2064.16 50.7074   2
  -2 -10   3 2047.90 50.8229   2
  -2  10   3 2154.23 53.2184   1
   2  10  -3 2065.00 50.8532   2
  -1 -10   3 783.661 21.3678   1
  -1 -10   3 779.390 23.1930   2
   1 -10  -3 763.817 22.9587   2
   1 -10  -3 741.664 22.0431   1
  -1  10   3 766.895 22.7408   2
  -1  10   3 765.958 24.1809   1
   1  10  -3 765.754 23.1466   2
   0 -10  -3 873.730 23.9475   1
   0 -10   3 881.365 25.5222   1
   0 -10  -3 894.361 25.6493   2
   0 -10   3 903.981 25.7798   2
   0  10   3 882.832 25.8215   1
   0  10   3 850.247 25.2640   2
   0  10  -3 936.875 25.2858   1
  -1 -10  -3 3102.74 71.8498   1
   1 -10   3 3165.16 75.5425   1
   1 -10   3 3148.71 74.3396   2
  -1 -10  -3 3139.46 74.3248   2
  -1  10  -3 3139.59 75.1040   1
   1  10   3 3210.17 73.4228   1
   1  10   3 3121.50 74.0669   2
   2 -10   3 134.666 11.2197   2
   2 -10   3 149.877 14.0134   1
  -2 -10  -3 136.773 7.84952   1
  -2 -10  -3 142.003 11.6341   2
   2  10   3 138.864 9.72331   1
  -2  10  -3 157.412 13.6713   1
   2  10   3 134.504 11.5133   2
   3 -10   3 1415.69 37.2507   2
  -3 -10  -3 1383.95 33.1728   1
   3 -10   3 1370.17 40.6045   1
  -3 -10  -3 1403.45 37.6631   2
  -3  10  -3 1331.12 40.2180   1
   3  10   3 1396.72 34.2009   1
   3  10   3 1355.39 37.0187   2
   4 -10   3 1391.82 38.2251   2
  -4 -10  -3 1418.77 38.3594   2
   4 -10   3 1370.12 41.8374   1
   4 -10   3 1364.49 37.4781   2
  -4  10  -3 1276.61 41.3991   1
   4  10   3 1349.32 33.4550   1
   4  10   3 1389.67 37.8568   2
   5 -10   3 407.254 23.2753   2
   5 -10   3 400.678 23.9390   1
  -5 -10  -3 439.260 20.5311   2
  -5  10  -3 403.971 24.2579   1
   5  10   3 421.532 13.6582   1
   5  10   3 407.590 23.2192   2
   6 -10   3 1728.35 46.6182   2
   6 -10   3 1632.41 57.3763   1
   6  10   3 1636.10 39.8175   1
   6  10   3 1668.20 40.0720   1
  -6  10  -3 1691.25 53.0143   1
   6  10   3 1725.37 46.5456   2
   7 -10   3 198.856 19.2032   2
   7 -10   3 246.462 24.9125   1
   7  10   3 238.674 11.0291   1
   7  10   3 221.157 11.0566   1
   7  10   3 215.774 19.1314   2
  -7  10  -3 263.826 24.6545   1
   8 -10   3 632.760 33.1842   1
   8 -10   3 619.664 28.2812   2
   8  10   3 613.599 28.6171   2
   8  10   3 578.214 18.6146   1
  -8  10  -3 629.957 33.0503   1
   8  10   3 588.094 19.7750   1
   9 -10   3 510.899 28.8890   2
   9  10   3 478.328 17.7108   1
   9  10   3 503.438 29.7640   2
  -9  10  -3 559.001 34.3425   1
   9  10   3 513.571 19.4618   1
 -10 -10  -3 160.792 18.6794   2
  10 -10   3 151.694 19.2659   1
  10 -10   3 231.231 27.8465   2
  10  10   3 201.373 16.0750   1
  10  10   3 157.629 17.8492   2
 -10  10  -3 192.595 21.8241   1
  10  10   3 147.158 13.9537   1
 -11 -10  -3 681.435 41.1612   2
  11 -10   3 728.733 39.1025   2
  11 -10   3 674.997 42.7312   1
  11  10   3 689.894 38.9103   2
 -11  10  -3 729.065 42.3774   1
  11  10   3 631.315 24.3850   1
  11  10   3 741.725 34.7757   1
  12 -11  -3 -13.431 18.2086   1
  12 -11  -3 -1.9815 16.3059   2
 -12 -11   3 -26.970 16.4347   2
 -12  11   3 -5.1703 18.2415   1
  12  11  -3 -30.877 16.0701   2
  11 -11  -3 110.339 19.7766   1
  11 -11  -3 107.735 16.0985   2
 -11 -11   3 121.331 16.8109   2
 -11  11   3 89.5347 19.7664   1
  11  11  -3 113.774 17.3029   2
  10 -11  -3 -0.2714 11.5601   2
  10 -11  -3 3.43984 14.2978   1
  10  11  -3 29.5414 12.9569   2
 -10  11   3 33.6964 15.9175   1
   9 -11  -3 65.7571 11.9473   2
  -9 -11   3 50.9287 12.0559   2
   9 -11  -3 46.7917 14.5831   1
  -9  11   3 43.0739 14.3614   1
   9  11  -3 65.7440 12.3137   2
   8 -11  -3 49.0761 9.88864   2
  -8 -11   3 44.0390 10.0242   2
   8 -11  -3 34.1375 13.0192   1
   8 -11  -3 53.2851 9.65168   2
   8  11  -3 43.7667 9.78703   2
  -8  11   3 38.7016 13.0195   1
   7 -11  -3 15.7050 14.5743   2
  -7 -11   3 -0.7809 7.74429   2
   7 -11  -3 -3.2167 9.67109   1
  -7  11   3 -14.455 12.4595   1
   7  11  -3 4.93959 7.73954   2
   6 -11  -3 261.125 17.1044   2
   6 -11  -3 240.590 30.6013   1
   6 -11  -3 278.982 16.2328   2
  -6 -11   3 234.420 27.1894   2
  -5 -11   3 119.572 13.7827   2
   5 -11  -3 136.474 16.0302   1
   5 -11  -3 135.547 12.8535   2
  -5  11   3 109.682 13.0034   1
   5  11  -3 114.736 13.5173   2
  -4 -11   3 234.586 14.5803   2
   4 -11  -3 236.310 13.8440   2
   4 -11  -3 220.948 16.0417   1
  -4  11   3 237.526 18.6165   1
   4  11  -3 244.323 14.7100   2
  -3 -11   3 450.090 17.7396   2
   3 -11  -3 436.518 17.2519   2
   3 -11  -3 418.887 17.9461   1
   3  11  -3 426.537 17.6483   2
  -3  11   3 443.585 21.4311   1
  -2 -11   3 36.4915 4.27552   1
   2 -11  -3 33.8747 6.42949   2
  -2 -11   3 31.5251 6.38296   2
   2 -11  -3 50.2526 6.97999   1
  -2  11   3 33.6598 8.22006   1
   2  11  -3 32.2610 6.65867   2
  -1 -11   3 1340.56 36.1485   2
   1 -11  -3 1384.21 36.3466   2
  -1 -11   3 1370.77 33.9753   1
   1 -11  -3 1335.46 35.0823   1
   1  11  -3 1355.22 36.2829   2
  -1  11   3 1346.91 35.7743   2
  -1  11   3 1325.64 37.7273   1
   0 -11   3 315.446 14.3357   1
   0 -11  -3 309.167 12.6726   1
   0 -11  -3 299.285 14.7893   2
   0 -11   3 298.719 14.6266   2
   0  11  -3 312.359 13.9906   1
   0  11   3 294.151 14.2485   2
   0  11   3 316.899 15.5886   1
   1 -11   3 647.964 22.5884   1
  -1 -11  -3 626.572 21.8426   2
  -1 -11  -3 649.479 18.7277   1
   1 -11   3 632.058 21.7345   2
   1  11   3 662.253 21.7502   2
   1  11   3 649.020 21.2447   1
  -1  11  -3 648.132 22.4125   1
   2 -11   3 1430.16 38.1279   2
   2 -11   3 1381.70 39.7920   1
  -2 -11  -3 1423.03 38.2202   2
  -2 -11  -3 1366.00 34.0617   1
   2  11   3 1391.95 36.0379   1
   2  11   3 1380.71 37.6860   2
  -2  11  -3 1426.93 40.2050   1
   3 -11   3 -1.3424 5.55048   2
   3 -11   3 11.6799 8.82455   1
  -3 -11  -3 2.11087 6.17022   2
  -3 -11  -3 9.76695 3.80277   1
   3  11   3 5.40242 5.21673   1
   3  11   3 3.51357 6.32693   2
  -3  11  -3 17.2083 8.63851   1
   4 -11   3 535.179 24.1523   2
  -4 -11  -3 589.304 25.7201   2
   4 -11   3 565.802 26.4074   1
   4  11   3 557.939 17.3646   1
  -4  11  -3 539.258 25.9453   1
   4  11   3 543.849 31.6031   2
   5 -11   3 338.954 24.0157   1
   5 -11   3 386.935 19.7955   2
   5  11   3 344.902 13.1100   1
  -5  11  -3 310.146 24.5185   1
   5  11   3 372.117 19.4283   2
   6 -11   3 29.2776 11.7996   1
   6 -11   3 44.3132 10.0041   2
   6  11   3 41.2592 9.16654   2
  -6  11  -3 6.93941 11.3350   1
   6  11   3 29.5907 4.51860   1
   6  11   3 29.6786 5.24294   1
   7 -11   3 179.877 24.5639   1
   7 -11   3 182.287 19.7647   2
   7  11   3 190.203 19.8449   2
  -7  11  -3 175.475 25.2975   1
   8 -11   3 96.9953 13.9855   2
   8 -11   3 93.4895 16.0880   1
   8  11   3 103.459 13.8195   2
  -8  11  -3 108.151 17.3424   1
  -9 -11  -3 30.8344 12.1022   2
   9 -11   3 62.3576 16.0625   1
   9 -11   3 48.8770 13.5789   2
  -9  11  -3 41.9627 17.0272   1
   9  11   3 47.4081 14.0121   2
  10 -11   3 146.019 18.4616   2
  10 -11   3 261.429 32.0180   1
 -10 -11  -3 210.147 28.9472   2
  10  11   3 242.745 14.9521   1
 -10  11  -3 207.075 23.1769   1
  10  11   3 171.677 19.0597   2
  11 -11   3 -8.8358 19.1781   1
 -11 -11  -3 22.3373 17.8575   2
  11 -11   3 -0.9634 16.6834   2
 -11  11  -3 33.5726 25.8824   1
  11  11   3 20.6923 16.6569   2
  11 -12  -3 -31.299 17.4721   1
  11 -12  -3 -5.1772 14.9446   2
  11 -12  -3 -24.318 13.0785   2
 -11 -12   3 -3.1261 14.5403   2
  11  12  -3 -2.3143 14.6958   2
 -11  12   3 23.9713 17.2016   1
 -10 -12   3 12.8992 13.2755   2
  10 -12  -3 24.4564 11.8601   2
  10 -12  -3 38.1680 16.5574   1
  10 -12  -3 10.8753 12.7568   2
  10  12  -3 18.8977 13.5338   2
 -10  12   3 14.5955 14.6358   1
   9 -12  -3 14.5890 14.0355   2
   9 -12  -3 31.9125 11.9669   2
   9 -12  -3 -24.811 13.4030   1
  -9 -12   3 25.1057 11.6521   2
  -9  12   3 -20.539 13.1255   1
   9  12  -3 10.9392 11.0183   2
  -8 -12   3 -1.7415 9.61069   2
   8 -12  -3 -13.415 12.3393   1
   8 -12  -3 10.0063 11.4996   2
   8  12  -3 23.2877 10.2571   2
  -8  12   3 11.6775 14.2854   1
   7 -12  -3 48.0490 12.7727   1
   7 -12  -3 35.3638 9.01287   2
   7 -12  -3 34.5247 9.25373   2
  -7 -12   3 40.1431 9.79655   2
  -7  12   3 36.0402 13.8198   1
   7  12  -3 42.3444 9.52360   2
   6 -12  -3 18.0727 8.08387   2
  -6 -12   3 31.3397 8.47595   2
   6 -12  -3 20.1996 8.55277   2
   6 -12  -3 20.9905 10.3031   1
   6  12  -3 22.0216 8.22493   2
  -6  12   3 17.9394 11.7225   1
   5 -12  -3 80.1044 11.0617   1
   5 -12  -3 79.5403 8.86541   2
  -5 -12   3 53.2664 9.15648   2
  -5  12   3 74.4421 13.4197   1
   5  12  -3 62.1060 8.74701   2
  -4 -12   3 65.3420 9.67089   2
   4 -12  -3 83.1978 10.2706   1
   4 -12  -3 68.3737 8.24590   2
   4  12  -3 71.2296 15.6699   2
  -4  12   3 72.9018 12.3071   1
  -3 -12   3 1.30535 6.12134   2
   3 -12  -3 2.58264 5.96457   2
   3 -12  -3 7.86683 6.41530   1
   3  12  -3 -1.8491 5.91785   2
  -3  12   3 -0.5191 8.43190   1
  -2 -12   3 51.0201 7.39908   2
   2 -12  -3 51.7673 7.38437   2
   2 -12  -3 60.8488 7.73544   1
  -2 -12   3 61.4154 6.87156   1
   2  12  -3 44.6078 7.15266   2
  -2  12   3 47.4564 9.50780   1
   1 -12  -3 11.3951 6.35414   2
  -1 -12   3 9.39792 5.80569   2
  -1 -12   3 -2.0619 4.78478   1
   1 -12  -3 7.71352 5.56142   1
  -1  12   3 8.36287 5.96010   2
  -1  12   3 0.17515 7.71793   1
   1  12  -3 7.01567 5.85592   2
   0 -12   3 292.490 14.3660   1
   0 -12   3 304.335 15.6531   2
   0 -12  -3 299.366 12.9615   1
   0 -12  -3 295.265 15.7695   2
   0  12  -3 298.886 14.3750   1
   0  12   3 272.489 17.0203   1
   0  12   3 311.319 15.4731   2
   1 -12   3 85.8620 9.53659   1
   1 -12   3 79.2602 8.15819   2
  -1 -12  -3 92.4290 8.49164   1
  -1 -12  -3 71.9231 8.09468   2
   1  12   3 69.8311 7.91039   2
   1  12   3 90.5129 9.36535   1
  -1  12  -3 96.3938 12.6937   1
   2 -12   3 124.501 13.4503   2
   2 -12   3 128.654 15.0954   1
  -2 -12  -3 137.904 13.9545   2
  -2 -12  -3 125.691 8.57601   1
   2  12   3 117.482 12.3237   1
  -2  12  -3 149.334 15.4199   1
   2  12   3 101.510 13.6063   2
   3 -12   3 428.360 20.0055   2
   3 -12   3 416.513 22.2031   1
  -3 -12  -3 421.776 23.5679   2
  -3 -12  -3 418.314 13.3564   1
   3  12   3 403.883 18.9765   2
   3  12   3 402.068 16.3496   1
  -3  12  -3 395.507 22.5493   1
   4 -12   3 70.4590 9.93159   2
  -4 -12  -3 77.9967 15.7441   2
   4 -12   3 80.6946 12.5452   1
   4  12   3 73.3012 7.27659   1
  -4  12  -3 65.4907 12.0955   1
   4  12   3 64.6959 8.88850   2
   5 -12   3 83.1246 13.6880   1
   5 -12   3 101.247 11.6447   2
  -5  12  -3 65.8974 13.8716   1
   5  12   3 90.4428 10.2939   2
   5  12   3 85.9881 9.84654   1
   6 -12   3 122.404 12.9344   2
   6 -12   3 99.2094 15.0480   1
   6  12   3 113.162 12.1403   2
  -6  12  -3 103.394 15.5585   1
   7 -12   3 8.96364 13.3100   1
   7 -12   3 1.40994 10.4588   2
  -7  12  -3 -8.0519 12.9385   1
   7  12   3 -0.4406 9.60477   2
   8 -12   3 4.46872 11.9703   2
   8 -12   3 12.1256 14.0478   1
  -8 -12  -3 20.4450 13.9675   2
  -8  12  -3 -8.0224 14.4418   1
   8  12   3 26.9187 11.7666   2
   9 -12   3 15.1458 15.0657   1
   9 -12   3 -5.6401 13.3148   2
  -9 -12  -3 8.27378 13.5109   2
  -9  12  -3 -7.7637 16.6050   1
   9  12   3 3.29609 13.2785   2
  10 -12   3 -4.9636 18.0905   1
  10 -12   3 22.1680 15.8432   2
 -10 -12  -3 28.3344 17.0923   2
  10  12   3 9.27363 15.1905   2
 -10  12  -3 38.2807 18.3623   1
  11 -13  -3 436.496 34.1092   2
  11 -13  -3 379.312 31.0098   2
  11 -13  -3 464.548 47.6266   1
 -11 -13   3 447.626 37.2089   2
 -11  13   3 509.630 40.1871   1
  11  13  -3 435.559 35.6114   2
 -10 -13   3 198.847 27.3230   2
  10 -13  -3 105.682 20.7680   1
  10 -13  -3 144.913 15.9299   2
  10 -13  -3 177.606 18.2018   2
 -10  13   3 158.065 21.9192   1
  10  13  -3 212.987 27.6538   2
   9 -13  -3 416.491 27.3000   2
  -9 -13   3 341.070 26.3481   2
   9 -13  -3 363.662 25.0570   2
   9 -13  -3 365.278 34.2366   1
   9  13  -3 334.253 27.1687   2
  -9  13   3 355.254 34.7385   1
   8 -13  -3 959.618 40.5966   1
   8 -13  -3 939.825 35.0938   2
  -8 -13   3 912.411 34.5178   2
   8  13  -3 934.444 34.9711   2
  -8  13   3 922.883 42.7911   1
   7 -13  -3 44.6373 10.5129   2
   7 -13  -3 41.7004 13.8285   1
  -7 -13   3 42.1631 11.4390   2
  -7  13   3 11.5724 13.5209   1
   7  13  -3 66.7289 11.0245   2
   6 -13  -3 1295.85 38.3857   2
  -6 -13   3 1268.36 39.1328   2
   6 -13  -3 1315.83 42.4534   1
  -6  13   3 1283.15 46.2130   1
   6  13  -3 1243.34 38.5619   2
   5 -13  -3 651.621 27.3298   1
  -5 -13   3 632.869 25.1821   2
   5 -13  -3 621.242 24.4297   2
   5  13  -3 642.458 25.1564   2
  -5  13   3 623.128 31.2378   1
   4 -13  -3 84.6838 10.7115   1
  -4 -13   3 101.271 10.6722   2
   4 -13  -3 86.2233 9.46268   2
   4  13  -3 96.6274 10.3695   2
  -4  13   3 100.384 14.4758   1
   3 -13  -3 1324.77 38.0341   1
  -3 -13   3 1360.82 38.2529   2
   3  13  -3 1359.44 38.1302   2
  -3  13   3 1343.31 42.9517   1
   2 -13  -3 137.640 12.5639   1
  -2 -13   3 124.812 13.8355   2
   2 -13  -3 112.505 12.3704   2
  -2 -13   3 152.309 8.38853   1
  -2  13   3 147.139 18.4940   1
   2  13  -3 158.824 14.5337   2
   1 -13  -3 1093.49 30.5025   1
   1 -13  -3 1023.28 35.2314   2
  -1 -13   3 1049.76 32.9529   2
  -1 -13   3 1114.68 28.8286   1
  -1  13   3 1135.85 35.5152   1
   0 -13  -3 1132.74 30.4337   1
   0 -13   3 1167.70 33.6527   2
   0 -13   3 1119.80 31.2545   1
   0  13   3 1007.02 35.6339   2
   0  13  -3 1132.89 31.5658   1
   0  13   3 1167.36 34.9564   1
  -1 -13  -3 11.2820 5.02936   1
   1 -13   3 24.6660 7.54297   2
   1 -13   3 13.5520 7.08967   1
  -1 -13  -3 9.56412 7.08333   2
   1  13   3 2.37454 7.79980   1
  -1  13  -3 8.72734 7.20148   1
   1  13   3 7.32883 7.03067   2
   2 -13   3 806.717 28.4093   1
  -2 -13  -3 801.366 22.2563   1
  -2 -13  -3 829.012 27.9980   2
   2  13   3 815.636 27.2340   2
  -2  13  -3 819.517 29.4347   1
   2  13   3 813.460 26.5410   1
  -3 -13  -3 165.669 8.83509   1
   3 -13   3 138.523 18.2237   1
  -3 -13  -3 130.850 15.7297   2
  -3  13  -3 181.852 19.1224   1
   3  13   3 152.946 16.0647   2
   3  13   3 134.407 13.2715   1
   4 -13   3 281.185 22.2631   1
   4  13   3 276.674 14.3781   1
   4  13   3 284.571 18.7181   2
  -4  13  -3 260.335 30.4374   1
   5 -13   3 880.800 32.0788   2
   5 -13   3 841.703 34.5121   1
   5  13   3 837.881 30.3408   2
  -5  13  -3 780.905 36.8329   1
   6 -13   3 82.9213 12.4662   2
   6 -13   3 94.1111 15.2973   1
   6  13   3 86.5349 11.7284   2
  -6  13  -3 64.1911 15.4679   1
   7 -13   3 816.879 38.3443   1
   7 -13   3 744.572 31.4231   2
   7 -13   3 783.204 33.3342   2
   7  13   3 776.279 32.4189   2
  -7  13  -3 822.494 39.8080   1
  -8 -13  -3 122.658 15.5529   2
   8 -13   3 121.215 15.1092   2
   8 -13   3 121.097 15.7416   2
   8 -13   3 161.182 20.7448   1
  -8  13  -3 129.108 20.7207   1
   8  13   3 107.958 17.0689   2
  -9 -13  -3 267.302 31.0050   2
   9 -13   3 345.721 30.1028   2
   9 -13   3 357.575 35.7946   1
  -9  13  -3 283.329 36.8309   1
   9  13   3 344.273 30.0278   2
  10 -13   3 480.554 47.1405   1
  10 -13   3 424.978 35.9123   2
  10  13   3 395.620 35.2097   2
 -10  13  -3 323.637 40.9706   1
  10 -14  -3 309.578 27.6308   2
  10 -14  -3 277.934 38.0983   1
 -10 -14   3 244.035 32.1108   2
  10 -14  -3 290.942 30.8142   2
 -10  14   3 282.637 37.4970   1
  10  14  -3 229.190 30.4621   2
   9 -14  -3 272.401 32.4718   1
   9 -14  -3 355.080 28.7813   2
   9 -14  -3 331.899 26.5121   2
  -9 -14   3 323.781 27.4772   2
  -9  14   3 312.773 35.1452   1
   9  14  -3 336.542 28.9416   2
  -8 -14   3 70.5566 13.0361   2
   8 -14  -3 91.9327 13.4430   2
   8 -14  -3 77.0310 17.5841   1
   8 -14  -3 70.5621 13.5667   2
   8  14  -3 57.2577 13.0970   2
  -8  14   3 76.3387 18.3480   1
   7 -14  -3 939.561 38.6407   1
  -7 -14   3 927.305 34.5223   2
   7 -14  -3 908.432 34.3674   2
   7  14  -3 911.176 33.9861   2
  -7  14   3 969.954 43.1273   1
   6 -14  -3 91.8850 13.5737   1
  -6 -14   3 98.5381 12.0127   2
   6  14  -3 92.7384 11.7729   2
  -6  14   3 95.2780 16.8611   1
   5 -14  -3 899.055 33.1931   1
  -5 -14   3 933.177 32.1604   2
  -5  14   3 962.226 39.7020   1
   5  14  -3 908.660 31.7536   2
   4 -14  -3 1503.40 41.3516   2
  -4 -14   3 1417.24 41.2470   2
  -4  14   3 1237.51 62.1856   1
   4  14  -3 1462.00 41.2984   2
   3 -14  -3 1.40520 7.77624   2
   3 -14  -3 -1.7217 7.39973   1
  -3 -14   3 -6.6029 7.31483   2
  -3  14   3 17.5476 11.8086   1
   3  14  -3 -0.1527 7.56828   2
   2 -14  -3 1222.41 35.1634   1
  -2 -14   3 1188.38 30.0669   1
   2 -14  -3 1224.74 36.1885   2
  -2 -14   3 1234.01 36.3353   2
   2  14  -3 1218.21 36.3744   2
  -2  14   3 1220.68 40.7142   1
   1 -14  -3 427.430 20.1502   2
   1 -14  -3 427.044 17.4194   1
  -1 -14   3 420.911 20.3114   2
  -1 -14   3 419.644 15.4790   1
  -1  14   3 390.530 19.5805   2
  -1  14   3 417.115 23.1211   1
   0 -14  -3 1179.41 35.2893   2
   0 -14  -3 1181.85 31.9263   1
   0 -14   3 1136.42 32.4370   1
   0  14   3 1141.76 37.2286   1
   0  14   3 1196.69 34.9604   2
   0  14  -3 1173.73 33.0576   1
  -1 -14  -3 1010.71 28.0039   1
  -1 -14  -3 1023.97 32.6308   2
   1 -14   3 996.699 31.1358   1
   1  14   3 1027.33 33.2554   1
  -1  14  -3 1063.06 32.4768   1
   1  14   3 1043.22 32.2558   2
  -2 -14  -3 70.1671 8.88171   1
   2 -14   3 64.9396 11.2914   1
  -2 -14  -3 85.0247 14.0570   2
   2  14   3 70.9019 9.93706   1
  -2  14  -3 64.4546 11.1673   1
   2  14   3 72.0335 9.33311   2
   3 -14   3 1616.73 46.9242   1
  -3 -14  -3 1592.34 38.0635   1
   3  14   3 1483.35 41.6516   1
   3  14   3 1635.08 44.6775   2
  -3  14  -3 1523.16 47.7277   1
   4 -14   3 601.281 28.9273   1
  -4  14  -3 565.563 30.5582   1
   4  14   3 596.336 25.6390   2
   5 -14   3 465.738 25.5433   2
   5 -14   3 395.666 27.7709   1
   5  14   3 441.659 24.2663   2
  -5  14  -3 447.427 30.5152   1
   6 -14   3 1562.69 53.0391   1
   6 -14   3 1659.17 50.0463   2
   6  14   3 1628.88 48.5819   2
  -6  14  -3 1643.38 56.0659   1
   7 -14   3 150.442 18.8873   1
  -7 -14  -3 138.182 16.5117   2
   7 -14   3 201.583 22.3668   2
   7 -14   3 183.650 24.6313   2
   7  14   3 193.668 23.9894   2
  -7  14  -3 165.311 23.5830   1
   8 -14   3 483.310 35.7445   1
   8 -14   3 477.737 31.6242   2
  -8 -14  -3 433.816 31.2710   2
   8 -14   3 435.724 29.3511   2
   8  14   3 566.648 32.0392   2
  -8  14  -3 479.731 39.2316   1
   9 -14   3 438.819 32.1891   2
   9 -14   3 470.743 34.9151   2
   9 -14   3 424.327 41.0252   1
  -9 -14  -3 397.720 36.7143   2
   9  14   3 467.614 34.9986   2
  -9  14  -3 423.502 41.8038   1
   9 -15  -3 92.4904 15.9165   2
   9 -15  -3 96.3423 20.4124   1
   9 -15  -3 125.750 17.5178   2
  -9 -15   3 101.114 17.3620   2
   9  15  -3 100.407 16.7345   2
  -9  15   3 83.3262 20.9073   1
   8 -15  -3 243.774 24.7022   2
   8 -15  -3 308.497 27.4423   2
  -8 -15   3 260.657 26.0025   2
   8 -15  -3 250.309 28.0005   1
   8  15  -3 287.673 26.4511   2
  -8  15   3 317.847 36.1794   1
  -7 -15   3 30.5863 12.1537   2
   7 -15  -3 29.1085 14.4689   1
   7 -15  -3 29.1451 12.5828   2
   7 -15  -3 45.1673 11.7753   2
   7  15  -3 41.6948 12.1085   2
  -7  15   3 18.0376 15.8940   1
   6 -15  -3 137.494 16.6092   1
  -6 -15   3 186.054 20.7733   2
   6  15  -3 134.162 13.9880   2
  -6  15   3 178.884 22.3339   1
   5 -15  -3 178.957 20.4831   1
  -5 -15   3 187.850 20.2877   2
   5  15  -3 199.054 20.4901   2
  -5  15   3 173.015 20.3862   1
   4 -15  -3 28.5411 10.1518   1
  -4 -15   3 13.6260 8.99940   2
  -4  15   3 7.37374 14.2791   1
   4  15  -3 13.5279 9.12673   2
  -3 -15   3 186.446 18.0513   2
   3 -15  -3 209.469 17.4675   1
  -3  15   3 181.271 21.6866   1
   3  15  -3 201.418 18.3585   2
   2 -15  -3 26.1306 8.36454   1
  -2 -15   3 24.5614 8.96890   2
  -2 -15   3 24.1994 5.09547   1
   2  15  -3 19.9780 8.90438   2
  -2  15   3 25.7367 12.8511   1
  -1 -15   3 519.137 23.8366   2
   1 -15  -3 539.794 20.4420   1
  -1 -15   3 557.420 18.4746   1
  -1  15   3 571.354 28.1845   1
   0 -15   3 601.012 21.5318   1
   0 -15  -3 602.020 20.9496   1
   0  15  -3 634.929 22.3891   1
   0  15   3 630.418 25.1924   2
   0  15   3 613.920 28.0340   1
  -1 -15  -3 -3.7482 5.45126   1
   1 -15   3 -11.829 7.08687   1
   1  15   3 6.35771 9.89900   1
  -1  15  -3 14.7793 8.42474   1
   1  15   3 2.99276 7.96128   2
  -2 -15  -3 302.538 13.2576   1
   2 -15   3 291.840 20.0772   1
  -2  15  -3 325.806 22.1057   1
   2  15   3 300.615 19.8307   1
   2  15   3 312.099 20.3117   2
   3 -15   3 149.635 24.7411   1
  -3 -15  -3 154.751 10.1341   1
   3  15   3 153.612 18.2557   2
   3  15   3 203.102 16.4237   1
  -3  15  -3 143.737 26.7040   1
  -4 -15  -3 18.3708 9.88229   2
   4 -15   3 16.9919 11.6934   1
   4  15   3 20.2418 10.1999   2
  -4  15  -3 27.6567 13.9139   1
   5 -15   3 119.883 14.6529   2
   5 -15   3 112.973 16.1568   1
  -5  15  -3 95.6124 18.1120   1
   5  15   3 129.469 14.2351   2
   6 -15   3 5.26341 10.7594   2
   6 -15   3 -3.5568 12.6865   2
   6 -15   3 8.20077 14.5509   1
  -6 -15  -3 20.4802 11.8666   2
   6  15   3 12.1948 11.1139   2
  -6  15  -3 -14.766 16.0510   1
  -7 -15  -3 131.494 16.1488   2
   7 -15   3 150.795 17.8171   2
   7 -15   3 134.505 19.8951   1
   7 -15   3 142.760 16.3801   2
   7  15   3 170.385 17.2688   2
  -7  15  -3 166.657 23.8462   1
   8 -15   3 69.6911 16.6950   2
   8 -15   3 57.1327 19.4800   1
  -8 -15  -3 51.0455 17.8825   2
   8 -15   3 47.2421 16.0096   2
   8  15   3 60.2163 15.8616   2
  -8  15  -3 111.156 22.5858   1
   8 -16  -3 6.70720 12.6889   2
   8 -16  -3 4.71599 16.3223   1
   8 -16  -3 35.1487 14.8324   2
  -8 -16   3 -14.988 14.8156   2
   8  16  -3 14.7548 13.6525   2
  -8  16   3 -10.386 18.3648   1
   7 -16  -3 84.9186 14.0707   2
   7 -16  -3 70.0985 16.0447   1
   7 -16  -3 77.8271 15.2464   2
  -7 -16   3 80.5880 14.6154   2
  -7  16   3 94.8089 22.1641   1
   7  16  -3 74.0882 14.5406   2
   6 -16  -3 37.5445 12.4383   2
  -6 -16   3 41.8318 12.0434   2
   6 -16  -3 37.3340 14.0860   1
  -6  16   3 57.5176 17.8062   1
   6  16  -3 56.2423 12.4709   2
  -5 -16   3 10.5178 11.1174   2
   5 -16  -3 48.1821 14.9330   2
   5 -16  -3 8.71058 11.8499   1
   5  16  -3 24.1985 11.1227   2
  -5  16   3 45.9612 17.8347   1
  -4 -16   3 103.849 17.4597   2
   4 -16  -3 85.7966 12.5855   1
   4 -16  -3 72.9126 12.1768   2
   4  16  -3 94.1014 12.1475   2
  -4  16   3 88.7039 17.8572   1
   3 -16  -3 -0.6299 9.27659   1
  -3 -16   3 4.36359 9.76932   2
   3 -16  -3 2.73477 8.78720   2
   3  16  -3 7.39960 9.79917   2
  -3  16   3 12.2621 14.6150   1
   2 -16  -3 204.272 16.6135   1
  -2 -16   3 169.554 19.4823   2
  -2 -16   3 175.257 10.2809   1
  -2  16   3 169.298 19.6607   1
   1 -16  -3 44.8018 9.26418   1
   1 -16  -3 14.0595 7.92521   2
  -1 -16   3 34.6599 6.92609   1
  -1 -16   3 29.9078 9.11925   2
  -1  16   3 30.0843 12.9671   1
   0 -16  -3 22.3529 8.84655   2
   0 -16  -3 46.2901 7.93479   1
   0 -16   3 56.0611 8.40629   1
   0  16   3 48.3856 10.2149   2
   0  16   3 57.2060 13.5587   1
  -1 -16  -3 329.491 15.1746   1
   1 -16   3 314.315 18.6583   1
  -1 -16  -3 263.734 21.1985   2
  -1  16  -3 336.516 20.2992   1
   1  16   3 310.965 21.4851   2
   1  16   3 302.506 23.8915   1
   2 -16   3 5.60179 7.95737   2
  -2 -16  -3 1.23349 9.33810   2
  -2 -16  -3 1.22244 5.66498   1
   2 -16   3 -9.1445 9.31626   1
   2  16   3 4.78084 9.99865   1
   2  16   3 -0.3061 9.34518   2
  -2  16  -3 13.5185 11.1037   1
   3 -16   3 68.5713 13.0823   1
  -3 -16  -3 65.8744 9.20776   1
  -3 -16  -3 61.1304 12.2538   2
   3  16   3 95.7876 11.4148   1
   3  16   3 80.2710 11.9683   2
  -3  16  -3 75.4350 14.3970   1
  -4 -16  -3 24.0494 11.8794   2
   4 -16   3 6.39732 10.5336   2
   4 -16   3 15.4433 12.8744   1
  -4  16  -3 23.6700 14.5828   1
   4  16   3 18.0675 10.5673   2
   5 -16   3 30.9612 15.7261   1
   5 -16   3 48.1864 14.0399   2
  -5 -16  -3 41.5658 13.2481   2
   5 -16   3 47.7439 12.3990   2
  -5  16  -3 39.6054 16.8203   1
   5  16   3 37.8886 12.3271   2
   6 -16   3 58.4664 13.5752   2
   6 -16   3 65.0901 15.2413   2
  -6 -16  -3 78.2318 14.6593   2
   6 -16   3 74.1321 17.7933   1
  -6  16  -3 13.7798 18.8242   1
   6  16   3 79.5498 14.9160   2
   7 -16   3 -21.185 15.0473   2
   7 -16   3 -9.2232 16.6523   1
  -7 -16  -3 18.7871 14.8828   2
   7 -16   3 -6.0663 13.5623   2
   7  16   3 6.98232 13.5794   2
  -7  16  -3 -8.8717 19.0263   1
   7 -17  -3 -8.0922 14.7994   1
  -7 -17   3 3.30018 15.1346   2
   7 -17  -3 -9.8741 13.4320   2
   7 -17  -3 -7.3325 14.4816   2
  -7  17   3 3.07473 19.1421   1
   7  17  -3 -5.7683 13.0080   2
  -6 -17   3 904.536 38.0089   2
   6 -17  -3 881.758 38.9912   1
   6 -17  -3 919.766 36.9030   2
  -6  17   3 985.023 50.8127   1
   6  17  -3 887.924 36.8037   2
   5 -17  -3 430.877 27.0274   2
  -5 -17   3 443.750 28.7820   2
   5 -17  -3 435.803 41.4796   1
  -5  17   3 509.022 38.4522   1
   5  17  -3 478.060 28.2406   2
   4 -17  -3 154.794 15.3152   2
  -4 -17   3 176.721 21.9963   2
   4 -17  -3 164.235 20.5959   1
   4  17  -3 131.155 14.3807   2
  -4  17   3 156.567 21.4973   1
   3 -17  -3 978.967 36.4174   2
  -3 -17   3 1014.19 36.3771   2
   3 -17  -3 1036.43 34.5509   1
   3  17  -3 986.387 36.1473   2
  -3  17   3 1071.42 45.5971   1
   2 -17  -3 19.8008 11.7387   1
  -2 -17   3 28.0879 5.62768   1
   2 -17  -3 37.5621 10.6486   2
  -2 -17   3 37.1756 11.2634   2
  -2  17   3 47.4699 17.1028   1
  -1 -17   3 609.540 28.8805   2
  -1 -17   3 678.839 22.3834   1
   1 -17  -3 690.823 24.8975   1
   1 -17  -3 643.572 29.0301   2
  -1  17   3 702.688 36.2026   1
   0 -17   3 510.837 21.0882   1
   0 -17  -3 514.220 26.9472   2
   0 -17  -3 519.884 20.8238   1
   0  17   3 539.742 30.7731   1
   0  17   3 538.403 26.6442   2
   1 -17   3 94.1000 11.7703   1
  -1 -17  -3 102.966 14.1828   2
  -1 -17  -3 92.8962 12.6810   1
  -1  17  -3 94.4042 12.6656   1
   1  17   3 113.662 15.3670   1
   1  17   3 109.862 13.4413   2
   2 -17   3 668.635 44.2693   1
  -2 -17  -3 884.354 25.4505   1
  -2 -17  -3 921.600 34.3799   2
   2 -17   3 722.291 31.7107   2
   2  17   3 948.601 32.7869   1
   2  17   3 891.643 33.1162   2
  -2  17  -3 787.812 38.8407   1
  -3 -17  -3 105.378 14.6812   2
   3 -17   3 108.444 14.9065   1
  -3 -17  -3 125.650 10.3556   1
   3 -17   3 94.0069 13.5181   2
   3  17   3 125.979 14.5358   2
  -3  17  -3 94.0063 16.3046   1
   3  17   3 137.770 17.0782   1
   4 -17   3 470.703 31.0407   1
   4 -17   3 407.176 26.8686   2
  -4 -17  -3 448.858 29.1800   2
  -4  17  -3 427.782 32.6736   1
   4  17   3 433.791 27.0155   2
   5 -17   3 785.976 36.0000   2
   5 -17   3 801.898 40.2510   1
  -5 -17  -3 788.813 37.7477   2
   5 -17   3 778.902 37.7458   2
   5  17   3 710.913 34.1450   2
  -5  17  -3 724.730 41.7852   1
   6 -17   3 22.5125 16.3447   2
   6 -17   3 -2.9159 16.0743   1
   6 -17   3 -12.579 21.4081   2
  -6  17  -3 21.1404 19.7420   1
   6  17   3 12.7967 13.9623   2
   5 -18  -3 360.859 28.4441   1
  -5 -18   3 352.818 31.1540   2
   5 -18  -3 400.945 28.8634   2
  -5  18   3 420.229 40.2783   1
   5  18  -3 332.873 29.1419   2
   4 -18  -3 580.048 31.0111   2
  -4 -18   3 546.159 32.8998   2
   4 -18  -3 584.095 31.7693   1
  -4  18   3 596.808 41.8280   1
   4  18  -3 511.091 30.2308   2
   3 -18  -3 22.8640 11.7205   1
  -3 -18   3 18.1507 12.0702   2
   3 -18  -3 16.1586 11.8881   2
   3  18  -3 17.8865 12.4259   2
  -3  18   3 2.55808 18.2851   1
  -2 -18   3 823.059 34.0076   2
   2 -18  -3 834.696 30.0402   1
   2 -18  -3 780.778 33.5334   2
  -2  18   3 814.641 41.9271   1
  -1 -18   3 195.625 22.9532   2
   1 -18  -3 261.017 24.0596   2
  -1 -18   3 221.333 14.7555   1
   1 -18  -3 236.258 18.6356   1
  -1  18   3 198.520 25.9118   1
   0 -18  -3 458.466 20.8118   1
   0 -18  -3 456.566 27.7270   2
   0 -18   3 497.229 27.8251   2
   0 -18   3 460.432 20.9733   1
   0  18   3 523.824 31.9931   1
  -1 -18  -3 887.848 27.8123   1
   1 -18   3 902.399 33.6187   1
   1 -18   3 883.625 36.0295   2
  -1 -18  -3 923.363 36.1529   2
   1  18   3 906.719 35.4681   2
   1  18   3 952.041 36.7828   1
  -2 -18  -3 -0.1402 7.16536   1
   2 -18   3 -13.676 10.6693   1
   2 -18   3 -17.668 11.9364   2
  -2 -18  -3 11.8950 12.7125   2
   2  18   3 17.5584 11.5144   1
   2  18   3 0.65953 11.0122   2
  -2  18  -3 20.7849 13.5487   1
  -3 -18  -3 564.766 34.0057   2
   3 -18   3 659.577 31.8507   1
   3 -18   3 652.060 33.5486   2
  -3  18  -3 668.940 35.5030   1
   3  18   3 634.256 31.6635   2
  -4 -18  -3 181.865 20.4575   2
   4 -18   3 273.180 32.3362   2
   4 -18   3 196.221 24.8587   1
  -4  18  -3 186.069 22.1734   1
   4  18   3 222.197 27.5576   2
   3 -19  -3 92.3365 16.4122   2
   2 -19  -3 23.0481 11.5055   1
  -2 -19   3 5.34240 22.1273   2
   2 -19  -3 8.21089 13.5447   2
  -2  19   3 1.91776 18.9840   1
   1 -19  -3 26.6169 14.6563   2
  -1 -19   3 33.9694 8.43062   1
  -1 -19   3 25.7311 16.3571   2
   1 -19  -3 52.2814 11.5957   1
  -1  19   3 66.3136 19.5441   1
   0 -19   3 118.642 12.3011   1
   0 -19   3 132.249 19.4973   2
   0 -19  -3 124.354 12.4156   1
   0 -19  -3 112.331 16.8418   2
   0  19   3 140.872 19.5404   1
  -1 -19  -3 15.2343 13.8930   2
  -1 -19  -3 -5.5821 8.30128   1
   1  19   3 -4.7498 12.1578   2
   1  19   3 18.5459 14.9159   1
  15   0  -4 412.497 36.3201   1
  15   0  -4 311.729 35.8464   2
 -15   0   4 281.330 33.2632   2
 -15   0   4 383.393 38.7682   1
 -14   0   4 16.6189 15.3125   1
 -14   0   4 12.4079 13.9699   2
  14   0  -4 -6.5688 15.4460   1
  14   0  -4 8.46187 14.9835   2
 -13   0   4 326.288 27.8541   1
  13   0  -4 344.888 29.0776   2
  13   0  -4 387.810 28.2572   1
 -13   0   4 360.787 26.9499   2
 -12   0   4 619.412 28.5669   2
  12   0  -4 590.123 45.7940   1
 -12   0   4 540.384 45.8590   1
  12   0  -4 602.408 29.5759   2
 -11   0   4 42.9823 11.0463   1
  11   0  -4 38.9383 11.5205   1
 -11   0   4 18.8353 9.46584   2
  11   0  -4 30.6443 10.6018   2
  10   0  -4 505.965 24.8570   1
 -10   0   4 549.786 24.5525   1
 -10   0   4 575.204 23.1132   2
  10   0  -4 569.896 24.3659   2
  -9   0   4 76.6105 10.0801   1
   9   0  -4 80.8119 9.77520   2
   9   0  -4 61.9665 10.3556   1
  -9   0   4 108.628 13.7097   2
  -8   0   4 963.021 29.4682   1
  -8   0   4 1009.28 28.5211   2
   8   0  -4 973.127 29.2412   2
   8   0  -4 945.696 30.0094   1
   7   0  -4 662.770 21.1717   2
  -7   0   4 650.241 21.3021   1
   7   0  -4 633.644 21.3570   1
  -7   0   4 672.145 20.7337   2
   6   0  -4 752.946 22.1861   2
  -6   0   4 778.439 22.4943   1
   6   0  -4 822.717 23.0142   1
  -6   0   4 769.730 21.8180   2
  -5   0   4 2230.98 54.3141   1
   5   0  -4 2329.64 54.1004   2
  -5   0   4 2326.08 53.9283   2
   5   0  -4 2432.08 54.8956   1
  -4   0   4 134.951 7.09065   1
  -4   0   4 122.342 6.28588   2
   4   0  -4 131.976 6.36499   2
   4   0  -4 132.922 6.93746   1
  -3   0   4 2504.07 57.3503   2
   3   0  -4 2583.85 57.1747   2
  -3   0   4 2673.74 58.7386   1
   3   0  -4 2590.32 58.6364   1
  -2   0   4 3440.30 74.6270   1
   2   0  -4 3239.98 74.4455   1
  -1   0   4 3920.63 86.6998   1
   1   0  -4 3994.52 85.1394   2
  -1   0   4 3739.85 85.3505   2
   1   0  -4 3925.56 86.6925   1
  -1   0  -4 121.354 6.65958   2
   1   0   4 140.737 7.43830   2
   2   0   4 3275.94 73.3322   2
  -2   0  -4 3105.26 72.9637   2
  -3   0  -4 3787.38 87.1990   2
   3   0   4 3667.41 85.9343   1
   3   0   4 3928.56 87.4881   2
   4   0   4 15.8592 4.09189   1
  -4   0  -4 25.6520 5.46177   2
   4   0   4 23.0513 5.71425   2
  -5   0  -4 5651.95 128.365   2
   5   0   4 5771.46 128.476   2
   5   0   4 5359.99 126.736   1
   6   0   4 1353.69 38.3101   2
  -6   0  -4 1345.05 37.8529   2
   6   0   4 1342.87 36.5875   1
   7   0   4 372.823 18.0099   1
  -7   0  -4 363.135 19.1421   2
   7   0   4 383.450 19.7717   2
   8   0   4 1365.63 41.1490   2
  -8   0  -4 1328.12 40.4571   2
   8   0   4 1331.30 40.1208   1
   9   0   4 4.22242 9.20112   1
  -9   0  -4 -4.8096 8.47707   2
   9   0   4 2.90970 9.53331   2
  10   0   4 1099.45 38.7858   2
  10   0   4 983.971 38.0403   1
 -10   0  -4 1081.47 41.2023   2
  11   0   4 689.980 34.1089   2
 -11   0  -4 651.921 32.1567   2
  11   0   4 685.342 37.2805   1
  12   0   4 76.7526 16.1717   2
 -12   0  -4 103.461 16.6395   2
  12   0   4 40.2696 13.7600   1
  13   0   4 710.779 39.6379   2
 -13   0  -4 687.388 39.5844   2
  13   0   4 753.345 39.5256   1
 -15  -1   4 24.0439 17.1677   1
  15  -1  -4 -13.070 17.6516   2
 -15  -1   4 20.4398 16.5181   2
  15  -1  -4 24.7555 18.3845   1
 -15   1   4 29.0093 18.1092   1
  15   1  -4 47.9643 17.8755   1
 -15   1   4 33.0385 16.6419   2
  15   1  -4 32.0813 17.7932   2
  14  -1  -4 293.705 30.6864   1
 -14  -1   4 280.998 28.5636   1
  14  -1  -4 336.128 30.8327   2
 -14  -1   4 318.157 29.2104   2
 -14   1   4 269.898 31.8430   1
 -14   1   4 265.843 29.7942   2
  14   1  -4 332.277 31.4138   2
  13  -1  -4 7.05184 12.5746   2
 -13  -1   4 37.4300 13.0883   2
 -13  -1   4 22.6439 13.0788   1
 -13   1   4 35.1964 13.8080   1
  13   1  -4 16.0898 12.9725   1
 -13   1   4 21.9136 12.2979   2
  13   1  -4 15.5403 13.8283   2
  12  -1  -4 382.257 27.7070   1
 -12  -1   4 315.400 24.6428   1
 -12  -1   4 370.144 24.3790   2
  12  -1  -4 352.890 25.8416   2
  12   1  -4 328.713 25.8006   2
 -12   1   4 362.854 24.0246   2
 -12   1   4 303.641 25.3307   1
  12   1  -4 363.033 25.6900   1
  11  -1  -4 605.876 29.1111   1
 -11  -1   4 647.024 27.0672   2
  11  -1  -4 632.253 27.6578   2
 -11  -1   4 593.767 26.4305   1
 -11   1   4 578.565 27.7419   1
 -11   1   4 637.340 26.3544   2
  11   1  -4 577.391 27.1603   1
  11   1  -4 624.484 28.2699   2
  10  -1  -4 24.0293 10.4132   1
 -10  -1   4 51.1398 9.22588   2
 -10  -1   4 27.3351 9.41453   1
  10  -1  -4 39.7231 9.46225   2
 -10   1   4 42.3787 10.7058   1
 -10   1   4 54.4919 8.95826   2
  10   1  -4 34.9511 9.68862   1
  10   1  -4 56.2152 10.3623   2
  -9  -1   4 977.510 30.8572   1
  -9  -1   4 991.522 30.1588   2
   9  -1  -4 1006.61 31.0524   2
   9  -1  -4 900.581 32.1180   1
   9   1  -4 1016.86 31.0881   2
   9   1  -4 885.149 30.5587   1
  -9   1   4 996.516 29.7659   2
  -9   1   4 1005.05 32.3710   1
   8  -1  -4 485.163 21.6427   1
  -8  -1   4 565.826 20.0599   2
   8  -1  -4 567.453 20.4833   2
  -8  -1   4 553.110 20.5074   1
  -8   1   4 562.275 19.5223   2
   8   1  -4 514.709 20.2044   1
  -8   1   4 540.922 21.2417   1
   8   1  -4 535.760 20.4055   2
  -7  -1   4 963.416 26.5839   2
   7  -1  -4 978.312 27.0420   2
   7  -1  -4 912.808 28.0248   1
  -7  -1   4 901.505 26.4719   1
   7   1  -4 963.608 26.7686   2
  -7   1   4 894.359 26.2454   2
  -7   1   4 879.763 27.3056   1
   7   1  -4 937.210 26.8684   1
   6  -1  -4 1264.84 32.2925   2
  -6  -1   4 1238.32 32.0007   1
  -6  -1   4 1199.05 31.8916   2
   6  -1  -4 1263.88 33.4500   1
   6   1  -4 1293.63 32.3404   1
  -6   1   4 1220.55 32.7971   1
  -6   1   4 1226.72 31.4664   2
   6   1  -4 1282.07 32.0245   2
   5  -1  -4 56.8300 6.98589   2
   5  -1  -4 45.3754 5.41206   1
  -5  -1   4 44.8933 4.60292   2
  -5  -1   4 41.9065 5.90650   1
  -5   1   4 56.8756 5.80225   2
   5   1  -4 51.5833 6.11061   2
  -5   1   4 38.4483 4.70028   1
   5   1  -4 55.7360 6.11285   1
   4  -1  -4 3725.67 81.9878   2
  -4  -1   4 3603.22 82.0501   1
  -4  -1   4 3639.12 81.7002   2
   4  -1  -4 3698.98 83.1017   1
  -4   1   4 3707.45 81.4053   2
   4   1  -4 3724.46 81.4607   2
   4   1  -4 3610.55 82.0665   1
  -4   1   4 3610.63 82.8311   1
  -3  -1   4 1087.28 26.8994   1
   3  -1  -4 1173.71 27.7927   1
   3  -1  -4 1142.17 26.1761   2
  -3  -1   4 1160.44 26.0961   2
  -3   1   4 1151.58 25.7212   2
   3   1  -4 1163.32 25.8783   2
   3   1  -4 1075.77 26.8260   1
  -3   1   4 1144.36 27.7361   1
   2  -1  -4 58.2932 5.14042   1
  -2  -1   4 59.7530 2.79176   2
  -2  -1   4 61.7433 4.48778   1
  -2   1   4 68.4244 5.21331   1
   2   1  -4 58.1706 2.63968   2
   2   1  -4 62.1309 4.26160   1
   0  -1   4 86.2234 4.67461   2
   0  -1  -4 84.1661 5.06516   2
   0  -1   4 88.4078 5.10347   1
   0   1   4 92.6602 5.14696   1
   0   1   4 93.3955 4.72217   2
   0   1  -4 90.1967 4.27460   2
  -1  -1  -4 1033.69 25.9362   2
   1  -1   4 1084.85 25.7370   2
   1   1   4 1034.27 25.3965   1
  -1   1  -4 1032.11 25.2933   2
   1   1   4 1048.79 25.6649   2
  -2  -1  -4 3071.21 71.0321   2
   2  -1   4 3090.92 70.7041   2
   2   1   4 3117.35 69.9975   1
  -2   1  -4 3097.35 70.4992   2
   2   1   4 3053.57 70.6702   2
  -3  -1  -4 215.230 10.6676   2
   3  -1   4 196.743 10.5294   2
  -3   1  -4 191.738 9.87957   2
   3   1   4 183.813 10.4770   2
   4  -1   4 2023.43 48.9079   1
  -4  -1  -4 2051.72 50.0771   2
   4  -1   4 2028.20 49.9853   2
  -4   1  -4 1940.02 49.3600   2
   4   1   4 1990.42 47.9570   1
   4   1   4 2021.30 49.8148   2
  -5  -1  -4 301.207 15.6117   2
   5  -1   4 321.861 15.9168   2
   5  -1   4 319.644 14.0514   1
   5   1   4 355.806 16.1933   2
  -5   1  -4 313.243 14.9612   2
   5   1   4 317.836 13.0774   1
   6  -1   4 927.526 28.3316   1
   6  -1   4 933.022 29.6285   2
  -6  -1  -4 953.285 29.4049   2
   6   1   4 925.783 27.1910   1
   6   1   4 918.882 29.3436   2
  -6   1  -4 929.338 28.8814   2
   7  -1   4 798.230 27.4490   1
  -7  -1  -4 795.564 27.6642   2
   7  -1   4 774.952 28.0790   2
   7   1   4 805.288 28.1252   2
  -7   1  -4 777.859 27.2272   2
   7   1   4 736.962 25.4020   1
   8  -1   4 8.71162 8.31292   2
   8  -1   4 0.27791 7.92521   1
  -8  -1  -4 4.29706 8.14082   2
   8   1   4 13.4345 7.92740   1
   8   1   4 2.47846 8.53566   2
  -8   1  -4 3.58254 7.17203   2
  -9  -1  -4 310.402 21.4143   2
   9  -1   4 283.342 21.9271   2
   9  -1   4 288.382 21.8731   1
  -9   1  -4 323.508 21.1427   2
   9   1   4 264.261 21.8849   2
   9   1   4 279.595 20.5729   1
 -10  -1  -4 65.1051 18.7735   2
  10  -1   4 50.1511 12.0499   1
  10  -1   4 49.3313 12.5160   2
  10   1   4 45.3313 13.4181   1
  10   1   4 57.3001 12.6880   2
 -10   1  -4 46.8303 11.3258   2
 -11  -1  -4 246.835 25.6678   2
  11  -1   4 248.587 26.7231   2
  11   1   4 266.225 24.9493   1
 -11   1  -4 257.908 25.1738   2
  11   1   4 217.641 25.9415   2
  12  -1   4 170.281 19.5743   2
  12  -1   4 156.157 18.5478   1
 -12  -1  -4 219.151 27.0403   2
 -12   1  -4 250.435 27.1407   2
  12   1   4 169.900 19.6228   2
  13  -1   4 -20.815 16.2152   2
  13  -1   4 14.5489 16.2028   1
 -13  -1  -4 7.36748 15.8309   2
  13   1   4 9.29628 16.1930   2
  13   1   4 28.8970 16.3363   1
 -13   1  -4 20.1445 16.5303   2
 -15  -2   4 -16.237 16.1242   2
  15  -2  -4 -22.772 17.5937   1
  15  -2  -4 -29.744 16.7459   2
 -15  -2   4 -3.1332 15.7022   1
 -15   2   4 -15.667 17.0816   1
  15   2  -4 -17.142 17.4912   2
  15   2  -4 -0.5064 16.5081   1
 -15   2   4 -13.156 15.9459   2
 -14  -2   4 35.7876 14.8294   2
  14  -2  -4 -10.191 14.4901   2
  14  -2  -4 10.2816 15.2518   1
 -14  -2   4 18.1584 13.5339   1
 -14   2   4 -9.0991 15.9262   2
  14   2  -4 3.55535 13.9120   1
  14   2  -4 2.38554 15.0216   2
 -14   2   4 26.0033 15.6390   1
 -13  -2   4 4.93480 12.8993   2
  13  -2  -4 -7.0038 12.8690   2
  13   2  -4 0.34788 13.2723   2
 -13   2   4 1.01374 14.2957   1
 -13   2   4 40.4332 12.7171   2
  12  -2  -4 -8.3429 11.1596   2
 -12  -2   4 7.72928 10.9026   2
  12  -2  -4 6.28531 12.2288   1
 -12  -2   4 9.65644 11.0338   1
  12   2  -4 2.21668 11.7326   2
  12   2  -4 10.7427 11.3846   1
 -12   2   4 1.33304 12.4742   1
 -12   2   4 10.9784 10.5233   2
 -11  -2   4 29.1578 10.0559   1
  11  -2  -4 30.9269 13.7474   1
 -11  -2   4 24.7679 9.79978   2
  11  -2  -4 29.7081 10.5756   2
 -11   2   4 29.9149 9.57473   2
  11   2  -4 30.6346 10.5780   2
  11   2  -4 33.8286 9.87803   1
  10  -2  -4 -1.7809 9.70786   1
 -10  -2   4 -3.0570 8.04883   1
 -10  -2   4 7.39801 7.96550   2
  10  -2  -4 -3.1644 8.31344   2
 -10   2   4 -0.3171 7.31769   2
  10   2  -4 2.32895 8.28086   2
  10   2  -4 -4.5228 7.78927   1
  -9  -2   4 36.1366 8.37170   1
   9  -2  -4 30.5497 8.32971   2
  -9  -2   4 31.8662 7.86996   2
   9  -2  -4 27.2573 9.11936   1
  -9   2   4 31.9512 9.34882   1
   9   2  -4 34.7939 8.09353   1
  -9   2   4 41.4648 7.53081   2
   9   2  -4 28.1955 7.95373   2
  -8  -2   4 2.62042 6.37493   2
  -8  -2   4 4.73938 6.30704   1
   8  -2  -4 -1.9131 7.21140   1
   8  -2  -4 15.8396 6.70697   2
   8   2  -4 17.0370 6.41134   1
  -8   2   4 4.87079 7.25595   1
  -8   2   4 7.61340 5.37546   2
   8   2  -4 12.5843 6.27279   2
  -7  -2   4 -0.6693 4.69710   2
   7  -2  -4 2.05118 5.98096   1
  -7  -2   4 3.45256 4.98083   1
   7  -2  -4 -0.5378 5.21347   2
  -7   2   4 -1.8936 5.68332   1
   7   2  -4 7.05409 4.89634   2
  -7   2   4 6.05040 4.79753   2
   7   2  -4 1.86640 4.71625   1
  -6  -2   4 81.7564 8.26047   2
  -6  -2   4 66.9653 7.73176   1
   6  -2  -4 79.9492 8.76813   2
   6  -2  -4 72.9079 9.89159   1
   6   2  -4 71.0154 7.96197   2
  -6   2   4 76.4620 9.67687   1
   6   2  -4 70.0823 7.53350   1
  -6   2   4 77.2449 7.47277   2
  -5  -2   4 47.4419 5.77425   1
   5  -2  -4 46.1208 6.51130   2
  -5  -2   4 50.1354 6.14442   2
   5  -2  -4 46.5971 5.93880   1
  -5   2   4 56.5356 5.55122   2
   5   2  -4 49.6529 5.51518   1
   5   2  -4 53.3157 5.90127   2
  -5   2   4 42.4920 5.47815   1
  -4  -2   4 339.136 10.1653   1
   4  -2  -4 335.804 10.2012   2
   4  -2  -4 338.462 12.0431   1
  -4  -2   4 319.521 10.0825   2
   4   2  -4 334.053 10.0141   2
   4   2  -4 327.513 9.88858   1
  -3  -2   4 21.3353 2.65456   1
   3  -2  -4 25.2843 3.66810   1
  -3  -2   4 22.8083 2.66738   2
   3  -2  -4 21.5715 2.21639   2
   3   2  -4 30.1760 3.35222   2
  -3   2   4 20.1161 3.56200   1
   3   2  -4 21.0966 2.44675   1
   2  -2  -4 26.0953 3.36303   1
  -2  -2   4 35.8515 3.74438   1
  -2  -2   4 25.1582 2.92954   2
   2  -2  -4 31.4857 2.47370   2
   2   2  -4 30.9056 3.47494   1
  -2   2   4 23.8167 3.27702   1
   2   2  -4 27.1198 2.91420   2
  -1  -2   4 903.275 21.7403   1
   1  -2  -4 905.327 20.8132   2
  -1  -2   4 902.866 20.9713   2
   1   2  -4 874.672 21.7257   1
  -1   2   4 908.733 22.3239   1
  -1   2   4 886.916 20.7106   2
   0  -2  -4 77.0344 4.68728   2
   0  -2   4 83.6107 4.67445   2
   0   2   4 74.2256 4.40440   2
   0   2   4 77.8786 5.20406   1
  -1  -2  -4 297.766 9.39424   1
  -1  -2  -4 294.613 9.79099   2
   1  -2   4 284.764 9.52220   2
   1   2   4 289.434 9.42540   1
   1   2   4 300.387 9.58397   2
  -1   2  -4 282.983 9.21630   2
   2  -2   4 157.918 8.05827   2
   2  -2   4 145.773 7.47756   1
  -2  -2  -4 160.376 8.21327   2
   2   2   4 171.869 8.27261   2
  -2   2  -4 153.466 7.56475   2
   2   2   4 151.965 7.04749   1
   3  -2   4 513.453 16.2622   1
  -3  -2  -4 525.904 16.8834   2
   3  -2   4 521.020 16.5807   2
   3   2   4 531.431 16.8091   2
  -3   2  -4 516.579 16.2448   2
   3   2   4 520.226 15.3843   1
   4  -2   4 18.9589 4.83645   1
  -4  -2  -4 17.6649 5.01170   2
   4  -2   4 13.9334 4.93457   2
  -4   2  -4 14.6138 4.44530   2
   4   2   4 18.7710 3.93120   1
   4   2   4 20.8530 5.21924   2
  -5  -2  -4 164.467 12.6511   2
   5  -2   4 162.130 11.4743   1
   5  -2   4 163.439 12.7302   2
   5   2   4 133.875 12.2898   2
   5   2   4 159.077 9.38324   1
  -5   2  -4 143.115 11.5712   2
  -6  -2  -4 286.422 16.4396   2
   6  -2   4 288.767 15.8034   1
   6  -2   4 279.072 16.8262   2
  -6   2  -4 280.075 15.5622   2
   6   2   4 286.360 13.3799   1
   6   2   4 253.292 16.1685   2
   7  -2   4 22.7971 8.14230   1
   7  -2   4 26.1045 8.34228   2
  -7  -2  -4 29.7877 7.79603   2
   7   2   4 18.1249 8.09023   2
  -7   2  -4 12.5469 7.43358   2
   7   2   4 23.7063 6.38235   1
  -8  -2  -4 62.4919 10.3131   2
   8  -2   4 44.5185 9.79342   2
   8  -2   4 52.5654 10.6642   1
  -8   2  -4 58.0253 10.0176   2
   8   2   4 47.9710 8.86992   1
   8   2   4 62.9134 10.3600   2
   9  -2   4 28.6894 10.6506   2
   9  -2   4 5.17966 17.5796   1
  -9  -2  -4 31.9693 10.8245   2
  -9   2  -4 18.5824 8.80009   2
   9   2   4 21.3598 9.26412   1
   9   2   4 28.0810 10.8778   2
  10  -2   4 -9.9431 11.0836   2
  10  -2   4 -1.7781 10.8655   1
 -10   2  -4 14.7964 10.2580   2
  10   2   4 -0.0224 9.78698   1
  10   2   4 7.91539 11.2304   2
 -11  -2  -4 1.22158 11.8725   2
  11  -2   4 -11.244 11.9628   2
  11   2   4 7.21422 11.2229   1
 -11   2  -4 6.90043 12.0678   2
  11   2   4 -15.975 12.5827   2
 -12  -2  -4 -10.857 13.3498   2
  12  -2   4 37.8083 14.7748   1
  12  -2   4 5.37629 13.8433   2
 -12   2  -4 19.5936 13.3030   2
  12   2   4 -0.9136 14.3469   2
  13  -2   4 -3.2573 16.8930   2
 -13  -2  -4 47.6281 17.2552   2
  13  -2   4 27.0501 17.1720   1
  13   2   4 7.19440 16.2753   2
  13   2   4 5.96764 15.1247   1
 -13   2  -4 1.97460 16.1615   2
  14  -3  -4 306.042 32.7205   1
 -14  -3   4 243.355 30.6430   2
  14  -3  -4 226.556 30.4906   2
 -14  -3   4 248.598 26.0585   1
 -14   3   4 292.866 33.6244   1
  14   3  -4 209.498 21.8647   2
 -14   3   4 213.826 26.9166   2
  14   3  -4 308.509 29.6933   1
 -13  -3   4 61.5323 12.8888   1
 -13  -3   4 56.3234 14.6780   2
  13  -3  -4 54.1516 14.5736   2
  13   3  -4 87.2768 14.2666   1
 -13   3   4 61.9702 16.1565   1
 -13   3   4 46.0619 13.1438   2
  13   3  -4 69.2584 15.6065   2
 -12  -3   4 255.922 24.6418   2
  12  -3  -4 309.872 24.7178   2
 -12  -3   4 314.181 21.8744   1
 -12   3   4 358.266 23.6425   2
 -12   3   4 299.404 26.7521   1
  12   3  -4 312.134 26.0214   2
  12   3  -4 336.911 23.3061   1
  11  -3  -4 189.376 20.5289   2
 -11  -3   4 198.776 20.6413   2
 -11  -3   4 205.878 18.3584   1
  11  -3  -4 189.509 23.2423   1
 -11   3   4 234.064 19.5195   2
 -11   3   4 176.149 23.1239   1
  11   3  -4 200.042 21.4057   2
  11   3  -4 192.805 18.2969   1
  10  -3  -4 98.4380 11.5376   2
  10  -3  -4 100.681 13.2032   1
 -10  -3   4 96.3343 11.0793   2
 -10  -3   4 96.2393 10.4989   1
  10   3  -4 102.046 11.7057   2
 -10   3   4 91.5108 12.8166   1
  10   3  -4 96.7241 10.4558   1
 -10   3   4 85.4507 10.4518   2
  -9  -3   4 727.297 24.0332   1
   9  -3  -4 713.251 25.7267   2
   9  -3  -4 663.897 28.2226   1
  -9  -3   4 712.009 25.4900   2
  -9   3   4 708.175 27.8927   1
   9   3  -4 677.798 23.8606   1
  -9   3   4 689.002 24.0359   2
   9   3  -4 722.774 25.5212   2
   8  -3  -4 163.761 16.3395   1
  -8  -3   4 199.376 13.8322   2
   8  -3  -4 179.671 14.1768   2
  -8  -3   4 180.333 12.8952   1
   8   3  -4 184.393 13.5541   2
  -8   3   4 172.411 12.5652   2
  -8   3   4 144.210 15.1682   1
   8   3  -4 156.285 11.9294   1
  -7  -3   4 677.766 21.2286   2
   7  -3  -4 653.630 24.3455   1
   7  -3  -4 688.242 21.7047   2
  -7  -3   4 683.755 20.7498   1
   7   3  -4 686.435 20.2370   1
   7   3  -4 727.264 21.4525   2
  -7   3   4 694.759 20.8071   2
  -7   3   4 663.747 23.5642   1
   6  -3  -4 1008.81 26.8489   2
  -6  -3   4 979.585 26.0138   1
   6  -3  -4 993.794 29.3504   1
  -6  -3   4 989.644 26.7139   2
  -6   3   4 1029.16 29.1849   1
   6   3  -4 1043.79 26.7075   2
  -6   3   4 1026.58 26.3410   2
   6   3  -4 1037.72 25.7506   1
  -5  -3   4 1.34675 3.03248   1
   5  -3  -4 6.82498 4.24025   1
  -5  -3   4 5.73675 3.22172   2
   5  -3  -4 3.33337 3.21565   2
   5   3  -4 6.36431 3.15341   2
  -5   3   4 0.76529 4.40108   1
   5   3  -4 6.59758 2.70772   1
   4  -3  -4 1977.65 44.7676   2
   4  -3  -4 2008.41 47.1205   1
  -4  -3   4 1921.18 44.2708   1
  -4  -3   4 1955.70 44.9589   2
   4   3  -4 1903.52 44.1436   1
  -4   3   4 1943.71 46.8603   1
   4   3  -4 1955.59 44.8285   2
   3  -3  -4 763.045 20.7315   1
  -3  -3   4 780.782 18.6803   1
  -3  -3   4 779.076 19.0876   2
   3  -3  -4 799.650 18.6652   2
   3   3  -4 776.274 18.6101   1
   3   3  -4 777.877 19.0316   2
  -3   3   4 763.319 20.7384   1
   2  -3  -4 581.053 16.2958   1
  -2  -3   4 592.446 14.9269   2
   2  -3  -4 600.663 14.5941   2
  -2  -3   4 608.958 14.9137   1
   2   3  -4 613.722 15.0147   2
   2   3  -4 603.633 14.9499   1
  -2   3   4 604.482 16.5208   1
  -1  -3   4 3648.21 81.1840   1
   1  -3  -4 3571.97 80.6645   2
  -1  -3   4 3694.62 80.9093   2
   1  -3  -4 3709.65 81.9011   1
  -1   3   4 3585.61 80.5980   2
  -1   3   4 3720.84 81.9703   1
   0  -3  -4 79.0550 4.76770   2
   0  -3  -4 84.1929 5.18454   1
   0   3   4 83.8156 5.41504   1
   0   3   4 77.0255 4.68317   2
  -1  -3  -4 1485.57 35.3122   2
   1  -3   4 1516.77 35.9201   1
  -1  -3  -4 1514.52 35.1934   1
   1  -3   4 1497.77 35.3541   2
   1   3   4 1489.76 35.1756   1
   1   3   4 1479.58 35.0801   2
   2  -3   4 424.309 13.3020   2
  -2  -3  -4 423.129 13.4078   2
   2  -3   4 418.666 13.7831   1
  -2   3  -4 437.042 13.2022   2
   2   3   4 431.297 12.5685   1
   2   3   4 420.627 13.3077   2
   3  -3   4 516.126 16.2877   2
  -3  -3  -4 533.085 16.5766   2
   3  -3   4 487.402 16.3463   1
   3   3   4 507.347 14.9136   1
  -3   3  -4 500.475 15.9256   2
   3   3   4 522.454 16.3294   2
   4  -3   4 926.669 27.0642   1
  -4  -3  -4 931.507 26.7056   2
   4  -3   4 962.125 26.6359   2
  -4   3  -4 943.331 26.4183   2
   4   3   4 961.335 25.0235   1
   4   3   4 956.659 26.7760   2
   5  -3   4 25.1871 6.38320   1
   5  -3   4 22.2420 6.33916   2
  -5  -3  -4 23.9557 5.91380   2
   5   3   4 22.8688 4.43766   1
  -5   3  -4 16.7773 5.38264   2
   5   3   4 22.6488 6.32724   2
   6  -3   4 1144.42 34.6157   1
   6  -3   4 1123.44 33.6022   2
  -6  -3  -4 1178.84 34.1084   2
   6   3   4 1148.03 30.9397   1
  -6   3  -4 1116.90 33.1701   2
   6   3   4 1138.43 33.8190   2
   7  -3   4 1060.88 33.3716   2
   7  -3   4 1062.48 34.3740   1
  -7  -3  -4 1055.50 33.3082   2
   7   3   4 1048.96 33.2728   2
  -7   3  -4 974.138 32.1374   2
   7   3   4 1009.83 29.8959   1
   8  -3   4 -0.3388 8.79947   1
   8  -3   4 -0.7448 9.03749   2
  -8  -3  -4 6.22485 8.30821   2
  -8   3  -4 -3.2033 7.58418   2
   8   3   4 -1.9212 6.43298   1
   8   3   4 0.58425 8.55829   2
   9  -3   4 478.991 26.1389   1
   9  -3   4 447.173 25.6463   2
  -9   3  -4 439.015 23.8303   2
   9   3   4 432.390 22.6795   1
   9   3   4 443.223 25.4306   2
  10  -3   4 327.877 26.4416   2
  10  -3   4 354.256 31.7497   1
 -10   3  -4 309.936 24.2596   2
  10   3   4 332.259 22.8067   1
  10   3   4 321.826 25.6249   2
  11  -3   4 246.795 27.6966   2
 -11  -3  -4 237.608 25.8318   2
  11   3   4 246.909 27.2699   2
 -11   3  -4 289.370 25.7752   2
  11   3   4 230.011 24.2000   1
 -12  -3  -4 311.276 30.5165   2
  12  -3   4 329.210 30.7066   2
  12  -3   4 362.456 30.7595   1
  12   3   4 303.642 28.3467   1
 -12   3  -4 322.211 28.9006   2
  12   3   4 326.992 31.0341   2
  13  -3   4 0.04255 17.1450   2
  13  -3   4 35.8954 17.8452   1
 -13  -3  -4 -6.4236 17.6532   2
  13   3   4 35.9002 15.0218   1
  13   3   4 -4.7235 16.2045   2
 -13   3  -4 26.1710 18.1354   2
 -14  -4   4 -34.676 14.8649   2
  14  -4  -4 9.84378 15.9530   1
  14  -4  -4 -12.081 14.6752   2
 -14   4   4 18.5823 16.8049   1
 -14   4   4 -17.358 14.5639   2
  14   4  -4 9.31653 16.4762   1
  14   4  -4 -15.703 16.4754   2
  13  -4  -4 615.057 36.5134   1
 -13  -4   4 595.132 30.5780   1
 -13  -4   4 639.012 33.9119   2
  13  -4  -4 602.268 32.2319   2
 -13   4   4 646.170 41.9988   1
  13   4  -4 595.379 30.3057   1
  13   4  -4 563.906 34.5866   2
 -13   4   4 592.095 31.6232   2
 -12  -4   4 526.473 29.0889   2
  12  -4  -4 486.538 27.7632   2
 -12  -4   4 494.641 23.8931   1
  12   4  -4 420.906 24.9998   1
 -12   4   4 559.330 31.2336   1
 -12   4   4 414.143 26.1144   2
  12   4  -4 474.953 29.4672   2
 -11  -4   4 163.243 16.3608   1
  11  -4  -4 146.851 16.5845   1
  11  -4  -4 131.141 13.9724   2
 -11  -4   4 138.101 16.6020   2
  11   4  -4 139.549 17.0014   1
 -11   4   4 153.982 18.4965   2
 -11   4   4 126.263 15.5006   1
 -10  -4   4 776.157 25.6838   1
 -10  -4   4 773.034 28.9718   2
  10  -4  -4 690.385 36.1907   1
  10  -4  -4 768.907 28.7048   2
  10   4  -4 704.480 25.7974   1
 -10   4   4 779.697 27.0858   2
  10   4  -4 759.302 28.6694   2
  -9  -4   4 91.6794 9.06994   1
   9  -4  -4 65.5140 9.63618   2
   9  -4  -4 81.1176 11.8239   1
  -9  -4   4 79.7091 9.89827   2
  -9   4   4 110.574 13.4148   2
   9   4  -4 75.0601 9.64206   2
   9   4  -4 79.7283 8.36060   1
  -9   4   4 68.3983 11.2507   1
   8  -4  -4 825.100 26.0337   2
   8  -4  -4 781.174 29.4653   1
  -8  -4   4 804.612 24.1829   1
  -8  -4   4 828.464 25.9119   2
   8   4  -4 821.471 23.7207   1
  -8   4   4 812.228 28.8934   1
   8   4  -4 858.130 25.8727   2
  -7  -4   4 1042.34 28.0048   1
   7  -4  -4 1049.23 32.8745   1
   7  -4  -4 1042.52 29.0406   2
  -7  -4   4 1046.94 29.0604   2
   7   4  -4 1060.88 29.1455   2
   7   4  -4 1094.77 27.2372   1
  -7   4   4 1065.54 32.1647   1
  -6  -4   4 1008.87 25.9298   1
  -6  -4   4 1009.33 27.1254   2
   6  -4  -4 1028.47 30.2524   1
   6  -4  -4 1023.96 27.1045   2
   6   4  -4 1053.41 25.2980   1
  -6   4   4 1017.36 29.9640   1
   6   4  -4 1033.19 27.1415   2
   5  -4  -4 2454.27 57.5163   2
  -5  -4   4 2549.47 57.9349   2
   5  -4  -4 2587.69 60.6812   1
  -5  -4   4 2479.21 56.4027   1
   5   4  -4 2459.17 56.0249   1
   5   4  -4 2492.18 57.7024   2
  -5   4   4 2451.08 59.9587   1
  -4  -4   4 207.897 6.90644   1
  -4  -4   4 207.157 8.39609   2
   4  -4  -4 209.092 8.06562   2
   4  -4  -4 202.751 10.2009   1
   4   4  -4 207.738 8.27367   2
   4   4  -4 214.107 6.69047   1
  -4   4   4 207.440 10.2934   1
  -3  -4   4 2438.78 55.0484   2
   3  -4  -4 2400.66 56.6186   1
   3  -4  -4 2449.86 54.6507   2
  -3  -4   4 2392.94 53.8877   1
  -3   4   4 2396.23 56.6084   1
   3   4  -4 2436.32 53.9828   1
   3   4  -4 2443.08 55.0028   2
  -2  -4   4 1814.46 42.3994   2
   2  -4  -4 1881.94 43.7506   1
   2  -4  -4 1842.25 42.1228   2
  -2  -4   4 1848.13 41.8209   1
   2   4  -4 1890.87 42.5400   2
  -2   4   4 1826.95 42.0525   2
  -2   4   4 1864.35 43.7867   1
  -1  -4   4 200.335 7.27205   2
   1  -4  -4 203.273 8.04228   1
   1  -4  -4 197.472 7.05145   2
  -1   4   4 192.467 6.95454   2
  -1   4   4 198.659 8.18258   1
   0  -4  -4 6285.14 136.051   1
   0  -4  -4 6159.81 135.663   2
   0  -4   4 6165.00 136.225   1
   0   4   4 6073.22 135.501   2
   0   4   4 6062.33 135.979   1
   1  -4   4 808.891 21.4665   2
  -1  -4  -4 840.236 21.1234   1
   1  -4   4 848.590 22.3235   1
  -1  -4  -4 850.812 21.5301   2
   1   4   4 836.989 21.3374   2
   1   4   4 851.516 21.2450   1
   2  -4   4 2297.82 53.1499   2
   2  -4   4 2267.65 54.2064   1
  -2  -4  -4 2238.86 53.1088   2
  -2  -4  -4 2316.63 52.3081   1
   2   4   4 2284.02 52.2659   1
   2   4   4 2239.45 52.9090   2
  -3  -4  -4 4817.90 110.696   2
   3  -4   4 4915.89 110.678   2
   3  -4   4 4949.87 112.168   1
   3   4   4 4929.35 109.366   1
   3   4   4 4871.10 110.606   2
   4  -4   4 13.0073 5.34068   1
   4  -4   4 3.90266 4.35184   2
  -4  -4  -4 6.00850 4.38945   2
   4   4   4 14.3004 5.01611   2
  -4   4  -4 4.45271 5.03385   1
   4   4   4 4.99729 3.61302   1
  -4   4  -4 6.12957 4.26162   2
   5  -4   4 4602.54 106.191   2
   5  -4   4 4553.34 108.160   1
  -5  -4  -4 4496.87 106.384   2
  -5   4  -4 4613.99 108.024   1
   5   4   4 4599.17 104.098   1
  -5   4  -4 4573.93 106.176   2
   5   4   4 4587.67 106.322   2
   5   4   4 4712.73 104.050   1
  -6  -4  -4 1841.08 48.2170   2
   6  -4   4 1790.76 49.7443   1
   6  -4   4 1805.20 47.7477   2
   6   4   4 1790.66 44.9327   1
  -6   4  -4 1834.78 47.6782   2
  -6   4  -4 1836.16 49.5371   1
   6   4   4 1823.90 45.2776   1
   6   4   4 1812.80 47.9682   2
   7  -4   4 408.370 22.4007   1
   7  -4   4 431.895 21.4668   2
  -7  -4  -4 436.396 21.5559   2
   7   4   4 424.256 21.0854   2
  -7   4  -4 451.088 22.7150   1
  -7   4  -4 432.387 20.5778   2
   7   4   4 446.839 17.4161   1
   8  -4   4 845.665 32.0032   1
  -8  -4  -4 751.461 34.8023   2
  -8   4  -4 743.419 33.1605   2
   8   4   4 801.877 26.4610   1
  -8   4  -4 836.586 32.9586   1
   9  -4   4 16.0893 10.1824   1
   9  -4   4 0.90276 10.3806   2
   9   4   4 -0.8566 8.03737   1
  -9   4  -4 3.64663 9.40824   2
   9   4   4 2.68065 9.78606   2
  10  -4   4 1379.88 45.7580   2
  10   4   4 1377.89 45.6416   2
 -10   4  -4 1319.79 44.5427   2
  10   4   4 1377.29 42.4538   1
 -11  -4  -4 382.327 29.5648   2
  11  -4   4 364.571 29.8435   1
  11  -4   4 490.102 31.7505   2
  11   4   4 509.542 31.1964   2
  11   4   4 454.437 30.8678   1
 -11   4  -4 515.005 30.2151   2
  12  -4   4 119.179 18.1172   2
  12  -4   4 153.024 18.8306   1
 -12  -4  -4 128.517 17.5323   2
  12   4   4 155.810 18.6122   2
  12   4   4 184.081 25.3640   1
 -12   4  -4 205.658 28.2556   2
  13  -4   4 617.351 41.6736   1
  13  -4   4 567.657 39.2001   2
 -13  -4  -4 549.372 39.7442   2
  13   4   4 615.521 40.2784   2
 -13   4  -4 560.485 40.8995   2
  14  -5  -4 186.412 21.6132   1
  14  -5  -4 243.582 30.7554   2
 -14  -5   4 181.679 20.7218   2
  14   5  -4 214.746 26.3607   1
 -14   5   4 187.763 21.7740   1
  14   5  -4 186.714 22.8929   2
  13  -5  -4 10.8044 13.6922   2
 -13  -5   4 44.4923 15.4129   2
  13  -5  -4 39.3320 16.6651   1
  13   5  -4 24.2633 11.6494   1
  13   5  -4 27.8679 15.0903   2
 -13   5   4 15.9534 14.5721   1
 -12  -5   4 355.188 27.5383   2
 -12  -5   4 308.959 19.9580   1
  12  -5  -4 325.747 26.5782   2
 -12   5   4 333.110 28.8366   1
  12   5  -4 285.051 27.0874   2
  12   5  -4 307.325 21.1069   1
  11  -5  -4 271.150 30.1086   1
  11  -5  -4 231.526 27.0726   2
 -11  -5   4 259.465 16.7437   1
 -11  -5   4 270.483 23.9220   2
  11   5  -4 267.605 22.8837   2
  11   5  -4 234.621 17.6853   1
 -11   5   4 256.348 25.2184   1
 -10  -5   4 60.9756 10.6557   2
  10  -5  -4 81.5892 11.1323   2
 -10  -5   4 82.2467 8.98654   1
  10  -5  -4 82.1111 14.0511   1
  10   5  -4 76.7419 8.64270   1
  10   5  -4 73.9705 11.4181   2
 -10   5   4 66.5276 13.4366   1
   9  -5  -4 906.277 30.0109   2
   9  -5  -4 897.128 34.3707   1
  -9  -5   4 973.174 26.8772   1
  -9  -5   4 955.551 30.1430   2
   9   5  -4 842.526 26.0182   1
   9   5  -4 947.907 30.1523   2
  -9   5   4 937.632 33.9738   1
   8  -5  -4 232.570 19.5533   1
  -8  -5   4 237.989 14.9988   2
   8  -5  -4 229.398 14.3689   2
  -8  -5   4 231.762 12.2866   1
   8   5  -4 229.844 10.9629   1
   8   5  -4 262.501 15.1752   2
  -8   5   4 246.291 18.9621   1
  -7  -5   4 359.290 15.3179   2
   7  -5  -4 377.151 15.3036   2
   7  -5  -4 382.855 19.6770   1
  -7  -5   4 373.968 13.2993   1
  -7   5   4 364.270 18.8975   1
   7   5  -4 374.477 15.5341   2
   7   5  -4 371.762 12.0601   1
  -6  -5   4 1447.99 36.9160   2
  -6  -5   4 1489.94 34.9662   1
   6  -5  -4 1488.04 36.7036   2
   6  -5  -4 1494.24 40.3586   1
   6   5  -4 1485.61 36.8538   2
   6   5  -4 1422.90 33.8215   1
  -6   5   4 1428.51 39.7931   1
   5  -5  -4 85.5147 10.1720   1
  -5  -5   4 75.7750 5.34078   1
   5  -5  -4 75.8551 7.10059   2
  -5  -5   4 86.7433 7.58613   2
  -5   5   4 70.2919 9.89757   1
   5   5  -4 81.4964 4.35560   1
   5   5  -4 82.8304 7.39863   2
   4  -5  -4 488.867 14.0233   2
  -4  -5   4 496.353 14.6308   2
   4   5  -4 483.443 12.0652   1
   4   5  -4 483.471 14.5193   2
   3  -5  -4 622.531 18.1379   1
  -3  -5   4 592.820 14.5752   1
  -3  -5   4 599.029 16.4427   2
   3  -5  -4 615.268 16.1213   2
   3   5  -4 614.489 16.5321   2
  -3   5   4 591.512 18.1829   1
  -2  -5   4 930.919 23.2419   2
  -2  -5   4 943.361 22.1571   1
   2  -5  -4 966.741 23.0814   2
   2  -5  -4 914.860 24.2608   1
  -2   5   4 921.139 22.8821   2
  -2   5   4 936.485 24.4773   1
   2   5  -4 946.989 23.3707   2
   1  -5  -4 1927.58 44.0701   2
  -1  -5   4 1959.07 44.2245   1
   1  -5  -4 1888.53 44.7174   1
  -1  -5   4 1915.36 44.2558   2
  -1   5   4 1883.34 44.8395   1
  -1   5   4 1883.46 43.8998   2
   0  -5   4 312.234 10.2534   2
   0  -5  -4 304.242 10.0524   2
   0  -5   4 297.691 10.7187   1
   0  -5  -4 307.011 10.1443   1
   0   5   4 297.019 10.2743   1
   0   5   4 316.678 10.0573   2
  -1  -5  -4 1628.80 38.2328   1
  -1  -5  -4 1620.44 38.8129   2
   1  -5   4 1660.50 40.0920   1
   1   5   4 1621.28 38.3650   1
   1   5   4 1612.06 38.6418   2
  -2  -5  -4 967.485 25.2000   2
  -2  -5  -4 984.057 24.0734   1
   2  -5   4 953.831 26.6503   1
   2  -5   4 946.708 25.1817   2
   2   5   4 941.847 24.9937   2
   2   5   4 971.497 24.1009   1
   3  -5   4 9.35636 3.87714   2
  -3  -5  -4 17.0738 4.38726   2
   3  -5   4 20.7324 5.38861   1
   3   5   4 7.72403 4.19304   2
  -3   5  -4 17.5118 5.39248   1
   3   5   4 12.8376 3.36564   1
  -4  -5  -4 996.399 28.3039   2
   4  -5   4 1022.53 28.3573   2
   4  -5   4 1028.56 30.7957   1
  -4   5  -4 1025.08 30.4024   1
   4   5   4 1030.25 26.1257   1
   4   5   4 1010.68 28.3194   2
   5  -5   4 97.5239 13.2379   1
   5  -5   4 92.5143 11.0799   2
  -5  -5  -4 62.2770 7.12926   2
   5   5   4 85.1968 8.33867   1
   5   5   4 85.2909 11.5595   2
  -5   5  -4 68.2135 9.34982   1
   6  -5   4 533.644 21.3654   2
   6  -5   4 556.429 24.0028   1
  -6  -5  -4 546.783 22.1424   2
   6   5   4 582.466 22.1659   2
   6   5   4 547.210 18.0592   1
   6   5   4 570.145 18.6563   1
  -6   5  -4 566.238 23.9808   1
  -6   5  -4 610.923 21.8664   2
   7  -5   4 665.536 28.4969   1
  -7  -5  -4 739.868 26.9686   2
   7  -5   4 699.434 26.3550   2
   7   5   4 701.291 22.5132   1
   7   5   4 715.076 22.8243   1
   7   5   4 730.769 26.8944   2
  -7   5  -4 702.549 25.9444   2
  -7   5  -4 709.208 28.9330   1
   8  -5   4 8.00443 12.2916   1
   8  -5   4 11.8214 9.79405   2
  -8  -5  -4 10.3467 9.39168   2
   8   5   4 10.9265 6.81391   1
  -8   5  -4 7.73914 10.1214   1
   8   5   4 8.63553 7.20259   1
   8   5   4 8.73808 9.40413   2
  -8   5  -4 1.83801 8.12644   2
   9  -5   4 418.510 25.0595   2
   9  -5   4 441.698 27.6767   1
   9   5   4 390.896 24.9806   2
   9   5   4 394.834 20.6739   1
   9   5   4 389.333 20.3356   1
  -9   5  -4 393.096 26.0930   1
  -9   5  -4 393.046 24.4870   2
  10  -5   4 351.627 27.4595   2
  10   5   4 284.530 26.5049   2
  10   5   4 303.971 21.8734   1
  11  -5   4 109.480 17.2047   2
 -11  -5  -4 105.548 15.9309   2
  11  -5   4 102.844 16.5085   1
  11   5   4 160.920 21.5566   1
  11   5   4 105.884 17.0477   2
 -11   5  -4 64.7803 14.4757   2
  12  -5   4 228.558 32.4103   1
 -12  -5  -4 174.433 19.9740   2
  12  -5   4 210.086 22.1431   2
 -12   5  -4 228.052 29.4958   2
  12   5   4 234.285 30.7539   2
  12   5   4 221.726 26.5861   1
 -13  -5  -4 8.85820 25.0294   2
  13  -5   4 14.4962 20.3174   1
  13  -5   4 5.75860 18.3486   2
 -13   5  -4 -5.5690 19.5182   2
  13   5   4 -16.133 17.2377   2
  13   5   4 -18.619 15.8533   1
  14  -6  -4 -27.406 15.4658   2
  14  -6  -4 22.8899 18.5858   1
 -14  -6   4 6.09128 16.5560   2
  14   6  -4 0.13211 12.6412   1
 -14   6   4 6.22483 17.1622   1
  14   6  -4 -21.825 17.5089   2
  13  -6  -4 42.7193 17.6362   1
  13  -6  -4 31.7382 15.5045   2
 -13  -6   4 35.7546 18.0709   2
 -13   6   4 15.9894 15.9610   1
  13   6  -4 3.13889 14.9353   2
  13   6  -4 9.44390 10.5884   1
  12  -6  -4 14.8755 16.0634   1
 -12  -6   4 31.6991 13.7328   2
  12  -6  -4 14.4981 12.8345   2
  12   6  -4 6.96960 9.32856   1
 -12   6   4 9.98156 13.3112   1
  12   6  -4 30.8592 13.7019   2
  11  -6  -4 35.3683 12.1150   2
 -11  -6   4 63.0774 12.4945   2
 -11   6   4 48.6043 14.0374   1
  11   6  -4 43.1071 8.27360   1
  11   6  -4 48.3385 12.5119   2
 -10  -6   4 149.249 18.5134   2
 -10  -6   4 123.081 11.8166   1
  10  -6  -4 124.505 13.1039   2
  10  -6  -4 109.771 15.4732   1
  10   6  -4 104.972 11.5116   1
 -10   6   4 125.817 15.6249   1
  10   6  -4 122.435 13.0689   2
   9  -6  -4 3.27884 7.44486   2
  -9  -6   4 6.07231 5.58873   1
  -9  -6   4 15.3799 7.99918   2
   9  -6  -4 8.84599 19.0764   1
   9   6  -4 -9.7631 4.70262   1
   9   6  -4 5.78629 7.77784   2
   8  -6  -4 208.478 14.6094   2
   8  -6  -4 195.265 20.0696   1
  -8  -6   4 206.215 10.6845   1
  -8  -6   4 243.098 15.2380   2
   8   6  -4 205.151 9.49377   1
   8   6  -4 234.293 15.0504   2
  -8   6   4 213.099 19.3898   1
   7  -6  -4 101.268 11.7360   1
   7  -6  -4 110.727 10.9790   2
  -7  -6   4 110.997 7.57440   1
  -7  -6   4 112.230 11.4929   2
   7   6  -4 105.110 5.85586   1
   7   6  -4 98.8418 10.9297   2
   6  -6  -4 22.0836 6.88730   1
  -6  -6   4 31.0796 5.51839   2
   6  -6  -4 37.6336 5.18782   2
   6   6  -4 36.4786 5.60947   2
  -6   6   4 28.2983 7.73785   1
  -5  -6   4 48.3895 5.38430   2
   5  -6  -4 37.4103 4.84218   2
   5  -6  -4 36.1897 6.22149   1
   5   6  -4 40.3991 5.00667   2
  -5   6   4 40.5927 6.94734   1
   4  -6  -4 2.73915 4.56767   1
  -4  -6   4 1.96939 3.34577   2
   4  -6  -4 2.75599 3.13051   2
  -4   6   4 -3.5961 4.49847   1
   4   6  -4 0.52037 3.40315   2
   3  -6  -4 113.029 8.66955   1
  -3  -6   4 105.232 7.10046   2
  -3  -6   4 121.908 5.03978   1
  -3  -6   4 114.221 4.52805   1
   3  -6  -4 111.973 6.80387   2
   3   6  -4 119.810 7.42691   2
  -3   6   4 114.390 9.13987   1
   2  -6  -4 133.744 6.98685   2
  -2  -6   4 136.669 7.15972   2
  -2  -6   4 134.707 6.39131   1
  -2  -6   4 132.021 5.60599   1
   2  -6  -4 143.633 8.11136   1
  -2   6   4 134.996 6.91972   2
  -2   6   4 140.038 8.58367   1
   2   6  -4 122.182 7.25987   2
   1  -6  -4 187.304 8.12580   2
   1  -6  -4 180.364 8.51744   1
  -1  -6   4 192.620 8.32748   2
  -1  -6   4 184.036 8.32156   1
  -1   6   4 186.640 8.03965   2
   1   6  -4 195.579 8.57598   2
  -1   6   4 197.628 9.10581   1
   0  -6  -4 753.947 19.9058   1
   0  -6  -4 758.581 20.1692   2
   0  -6   4 752.039 21.0724   1
   0  -6   4 775.512 20.2776   2
   0   6   4 737.095 20.0879   1
   0   6   4 744.346 19.9875   2
  -1  -6  -4 224.878 8.56470   1
   1  -6   4 212.848 10.8929   1
   1  -6   4 211.523 9.47971   2
  -1  -6  -4 217.186 9.49198   2
   1   6   4 218.626 9.31747   2
   1   6   4 219.255 8.87741   1
  -2  -6  -4 20.5203 3.39430   1
  -2  -6  -4 23.3571 4.31233   2
   2  -6   4 15.6627 4.18887   2
   2  -6   4 18.4312 5.05377   1
   2   6   4 15.7154 3.78183   2
   2   6   4 22.2410 3.62608   1
  -2   6  -4 21.9489 4.99031   1
  -3  -6  -4 38.7664 5.45631   2
   3  -6   4 33.9318 6.58684   1
   3  -6   4 42.7151 5.73677   2
   3   6   4 39.1607 4.37591   1
  -3   6  -4 46.7001 6.74276   1
   3   6   4 31.1646 4.98907   2
   4  -6   4 5.72473 6.42947   1
   4  -6   4 11.4884 5.12629   2
  -4  -6  -4 5.60203 4.95272   2
  -4   6  -4 12.5200 6.40866   1
   4   6   4 9.38225 3.87809   1
   4   6   4 12.6457 5.31678   2
   5  -6   4 9.64810 7.36709   1
   5  -6   4 12.9904 6.00779   2
  -5  -6  -4 8.15858 5.48654   2
   5   6   4 17.6614 6.21229   2
   5   6   4 14.4990 4.59816   1
  -5   6  -4 11.5878 7.15059   1
  -6  -6  -4 32.5643 7.65309   2
   6  -6   4 29.0532 8.85448   1
   6  -6   4 28.8482 7.30073   2
   6   6   4 20.4722 7.20462   2
  -6   6  -4 37.6006 9.42272   1
   6   6   4 32.9104 5.34572   1
   6   6   4 35.4132 5.85665   1
   7  -6   4 9.68693 9.37333   1
  -7  -6  -4 2.68647 7.70792   2
   7  -6   4 3.56710 7.85966   2
  -7   6  -4 11.1951 9.65190   1
   7   6   4 8.32302 7.67362   2
   7   6   4 12.4211 6.01228   1
   7   6   4 2.56974 5.35963   1
   8  -6   4 11.6574 9.33563   2
   8   6   4 8.13906 6.88267   1
  -8   6  -4 -6.2282 9.98475   1
   8   6   4 -1.8397 9.03634   2
   8   6   4 8.30055 6.30587   1
   9  -6   4 -6.7262 10.3675   2
   9   6   4 4.07172 7.55906   1
   9   6   4 -2.4696 10.3387   2
  -9   6  -4 -10.336 10.4689   1
   9   6   4 0.98280 7.79022   1
  10  -6   4 -6.9001 11.0747   1
  10  -6   4 13.5166 12.6924   2
  10   6   4 5.82287 9.63576   1
  10   6   4 13.7156 12.6715   2
  10   6   4 6.86444 9.30912   1
 -10   6  -4 1.82946 12.6121   1
  11  -6   4 3.52307 13.8256   1
 -11  -6  -4 4.54033 14.0163   2
  11  -6   4 -2.2752 14.2029   2
  11   6   4 13.8873 10.7159   1
  11   6   4 19.2435 11.6542   1
  11   6   4 5.12184 14.2012   2
 -12  -6  -4 -0.7315 15.6909   2
  12  -6   4 31.9420 16.5279   1
  12  -6   4 -4.8627 15.7467   2
  12   6   4 -19.973 15.2442   2
  12   6   4 10.1434 15.8961   1
  12   6   4 -12.593 14.9889   1
  14  -7  -4 209.144 22.7010   2
 -14  -7   4 182.780 21.7359   2
  14  -7  -4 322.467 41.3577   1
  14   7  -4 214.439 22.5869   1
  14   7  -4 229.015 24.4510   2
 -14   7   4 203.553 23.6301   1
  13  -7  -4 53.6924 16.8572   2
 -13  -7   4 95.2846 17.3626   2
  13  -7  -4 82.1084 19.1646   1
 -13   7   4 74.4995 16.2814   1
  13   7  -4 54.9889 17.7995   2
  13   7  -4 56.2946 11.1379   1
  12  -7  -4 161.841 19.9040   1
  12  -7  -4 237.280 26.9418   2
 -12   7   4 118.792 17.2484   1
  12   7  -4 150.574 17.7751   2
  12   7  -4 135.426 15.4540   1
  11  -7  -4 325.215 24.5784   2
 -11  -7   4 302.895 25.2301   2
  11   7  -4 271.006 14.7598   1
  11   7  -4 255.653 24.7536   2
 -11   7   4 318.814 27.8161   1
 -10  -7   4 -10.028 15.5495   2
  10  -7  -4 6.70514 9.45549   2
 -10   7   4 -9.1602 10.1322   1
  10   7  -4 -3.8143 9.37702   2
  10   7  -4 -5.1432 4.81452   1
   9  -7  -4 583.663 33.4498   1
  -9  -7   4 558.215 24.0893   2
   9  -7  -4 550.180 23.2781   2
  -9   7   4 573.406 28.4992   1
   9   7  -4 567.736 24.2141   2
   8  -7  -4 110.004 12.9459   1
  -8  -7   4 143.120 14.4626   2
   8  -7  -4 127.600 13.6793   2
  -8   7   4 131.446 18.8784   1
   8   7  -4 150.199 14.1915   2
   7  -7  -4 519.825 18.8731   2
   7  -7  -4 510.387 23.7082   1
  -7  -7   4 507.145 19.3698   2
   7   7  -4 525.703 19.2331   2
  -7   7   4 531.462 23.8750   1
   6  -7  -4 1244.86 36.8855   1
   6  -7  -4 1238.85 32.7137   2
  -6  -7   4 1235.51 33.1097   2
  -6   7   4 1238.59 36.7167   1
   6   7  -4 1256.12 33.0805   2
  -5  -7   4 25.4131 5.03449   2
   5  -7  -4 18.2248 4.47983   2
   5  -7  -4 19.2848 4.75500   2
   5  -7  -4 16.8956 5.91578   1
   5   7  -4 17.4696 4.78816   2
  -5   7   4 15.4334 6.59552   1
   4  -7  -4 2111.61 52.3314   1
   4  -7  -4 2153.17 49.9714   2
  -4  -7   4 2123.67 50.3086   2
  -4   7   4 2062.35 52.5079   1
   4   7  -4 2102.56 50.3071   2
  -3  -7   4 2024.29 47.8493   2
   3  -7  -4 1972.22 49.0138   1
   3  -7  -4 2001.37 47.4232   2
   3   7  -4 2046.78 47.9212   2
  -3   7   4 2010.65 49.6275   1
   2  -7  -4 214.484 10.2026   1
  -2  -7   4 216.564 8.94618   1
  -2  -7   4 214.115 9.48103   2
   2  -7  -4 219.188 9.32807   2
  -2   7   4 213.255 10.9820   1
  -2   7   4 208.620 9.22738   2
   2   7  -4 224.163 9.72570   2
  -1  -7   4 3038.36 69.4544   2
   1  -7  -4 3059.93 69.2809   2
   1  -7  -4 3017.88 69.5228   1
  -1  -7   4 2948.66 69.7020   1
   1   7  -4 3025.32 69.4975   2
  -1   7   4 3037.04 69.8483   1
  -1   7   4 3029.22 69.1195   2
   0  -7  -4 3.75066 3.36932   2
   0  -7   4 6.61369 3.38341   2
   0  -7   4 12.9065 4.66775   1
   0  -7  -4 12.3259 3.49121   1
   0   7   4 7.27761 3.70731   1
   0   7   4 4.03484 3.21427   2
   1  -7   4 2269.97 52.1094   2
   1  -7   4 2124.60 53.8866   1
  -1  -7  -4 2194.48 51.9363   2
  -1  -7  -4 2209.37 50.8378   1
   1   7   4 2150.82 50.9944   1
   1   7   4 2180.04 51.7054   2
   2  -7   4 354.461 16.3559   1
  -2  -7  -4 362.549 11.6046   1
  -2  -7  -4 357.878 13.6629   2
   2   7   4 355.572 13.4291   2
  -2   7  -4 371.224 15.2061   1
   2   7   4 349.617 11.8594   1
   3  -7   4 1701.81 42.7090   2
  -3  -7  -4 1703.66 42.6871   2
  -3  -7  -4 1719.94 40.3724   1
   3  -7   4 1667.53 45.7099   1
   3   7   4 1676.49 40.3289   1
  -3   7  -4 1741.58 45.0781   1
   3   7   4 1679.80 42.3796   2
  -4  -7  -4 2774.77 66.5111   2
   4  -7   4 2817.20 66.4784   2
   4  -7   4 2766.61 69.8889   1
  -4   7  -4 2684.12 68.9260   1
   4   7   4 2759.89 63.4611   1
   4   7   4 2754.47 66.2124   2
   5  -7   4 -0.1107 5.83708   2
  -5  -7  -4 10.6624 6.06322   2
   5  -7   4 1.73969 7.55185   1
   5   7   4 5.92183 6.20496   2
  -5   7  -4 6.32573 7.93132   1
   5   7   4 7.01296 4.34316   1
   6  -7   4 2010.73 53.0864   2
  -6  -7  -4 2090.96 53.7698   2
   6  -7   4 2077.22 57.1551   1
  -6   7  -4 2017.98 56.7495   1
   6   7   4 1968.59 49.0186   1
   6   7   4 2107.38 53.5355   2
   6   7   4 2047.72 49.2253   1
   7  -7   4 1002.17 38.4839   2
   7   7   4 1042.44 39.1102   2
   7   7   4 1066.31 29.4068   1
   7   7   4 1166.85 29.6813   1
  -7   7  -4 1042.96 42.7107   1
   8  -7   4 23.7210 9.95658   2
   8   7   4 32.4322 7.44142   1
   8   7   4 30.7059 7.19161   1
  -8   7  -4 36.9901 12.1391   1
   8   7   4 32.2810 9.98763   2
   9  -7   4 549.948 28.1129   2
   9   7   4 504.394 27.8100   2
  -9   7  -4 534.828 31.0304   1
   9   7   4 527.155 22.5109   1
   9   7   4 535.284 21.4286   1
  10  -7   4 56.3741 13.9999   1
  10  -7   4 143.064 17.0129   2
  10   7   4 156.867 18.0480   1
 -10   7  -4 101.109 17.0591   1
  10   7   4 110.712 11.5657   1
  10   7   4 96.0281 14.4761   2
 -11  -7  -4 232.471 30.5024   2
  11  -7   4 322.440 32.9225   1
  11  -7   4 282.855 30.8329   2
  11   7   4 286.261 29.7578   2
  11   7   4 343.695 23.7703   1
  11   7   4 273.600 22.1295   1
  12  -7   4 466.376 37.4165   2
  12  -7   4 498.870 41.3986   1
 -12  -7  -4 492.341 38.5952   2
  12   7   4 469.040 29.3606   1
  12   7   4 497.171 36.3375   2
  12   7   4 440.495 28.6546   1
 -13  -8   4 465.036 36.2781   2
  13  -8  -4 527.576 39.4702   1
  13  -8  -4 445.135 36.2671   2
 -13   8   4 555.308 36.4221   1
  13   8  -4 474.506 37.6496   2
 -12  -8   4 467.220 34.7870   2
  12  -8  -4 471.578 32.0240   2
  12  -8  -4 503.616 37.4405   1
 -12   8   4 505.252 34.0263   1
  12   8  -4 507.863 33.3917   2
  11  -8  -4 220.555 23.4908   2
 -11  -8   4 224.314 24.8340   2
  11  -8  -4 196.113 20.8326   1
  11   8  -4 198.642 24.4573   2
 -11   8   4 213.330 27.2284   1
  10  -8  -4 1285.48 43.7423   2
 -10  -8   4 1244.44 40.1936   2
 -10   8   4 1253.80 45.1913   1
  10   8  -4 1337.85 41.0526   2
  -9  -8   4 129.212 17.0555   2
   9  -8  -4 141.650 16.6016   2
  -9   8   4 97.6341 14.9255   1
   9   8  -4 112.877 14.5315   2
  -8  -8   4 1841.84 47.8912   2
   8  -8  -4 1799.42 47.0996   2
  -8   8   4 1683.38 53.8544   1
   8   8  -4 1821.63 47.6948   2
   7  -8  -4 1997.79 50.7404   2
  -7  -8   4 2049.88 51.4739   2
   7  -8  -4 2005.26 55.7120   1
   7   8  -4 2019.04 51.0954   2
  -7   8   4 2037.90 56.0678   1
   6  -8  -4 555.397 18.6967   2
  -6  -8   4 563.086 19.5550   2
   6  -8  -4 558.837 19.0486   2
   6  -8  -4 555.956 23.4869   1
   6   8  -4 553.134 19.5352   2
  -6   8   4 495.894 23.2000   1
   5  -8  -4 2683.67 65.8212   1
  -5  -8   4 2608.76 62.9010   2
   5  -8  -4 2679.77 62.5421   2
  -5   8   4 2624.69 66.2086   1
   5   8  -4 2616.22 62.7525   2
  -4  -8   4 281.873 12.5552   2
   4  -8  -4 290.228 12.0972   2
   4  -8  -4 294.282 14.5891   1
  -4   8   4 283.107 15.1788   1
   4   8  -4 300.677 12.6943   2
   3  -8  -4 1416.29 37.0971   1
  -3  -8   4 1406.66 35.9291   2
   3  -8  -4 1429.01 35.6320   2
   3   8  -4 1445.26 36.0912   2
  -3   8   4 1469.37 38.0979   1
   2  -8  -4 2367.58 55.5592   2
  -2  -8   4 2381.39 54.6624   1
  -2  -8   4 2363.48 55.7911   2
   2  -8  -4 2386.12 56.3267   1
  -2   8   4 2336.66 56.9256   1
   2   8  -4 2332.50 55.7736   2
  -2   8   4 2353.45 55.3361   2
  -1  -8   4 154.688 9.67760   1
   1  -8  -4 157.082 8.94179   2
   1  -8  -4 168.557 8.92877   1
  -1  -8   4 149.180 9.02270   2
   1   8  -4 149.254 9.45720   2
  -1   8   4 149.632 8.83723   2
  -1   8   4 154.720 9.70504   1
   0  -8  -4 3732.68 84.8767   2
   0  -8   4 3781.15 85.0612   2
   0  -8   4 3571.34 86.1055   1
   0  -8  -4 3757.04 84.1754   1
   0   8   4 3646.17 84.5182   1
   0   8   4 3725.42 84.6393   2
   1  -8   4 2001.96 52.4087   1
  -1  -8  -4 2107.09 50.4820   2
  -1  -8  -4 2106.46 48.9996   1
   1  -8   4 2124.73 50.5070   2
   1   8   4 2093.04 49.3683   1
  -1   8  -4 2102.40 51.0071   1
   1   8   4 2097.68 50.1652   2
  -2  -8  -4 507.108 17.3158   2
  -2  -8  -4 510.602 14.9068   1
   2  -8   4 486.304 19.8141   1
   2  -8   4 530.477 17.2845   2
  -2   8  -4 518.788 18.8979   1
   2   8   4 498.049 15.2961   1
   2   8   4 501.096 17.0690   2
   3  -8   4 1939.51 48.7489   2
  -3  -8  -4 1962.42 48.8369   2
  -3  -8  -4 1997.86 46.0030   1
   3  -8   4 1953.44 52.0202   1
   3   8   4 1929.99 46.0495   1
   3   8   4 1908.02 48.3182   2
  -3   8  -4 1999.37 51.3410   1
   4  -8   4 259.444 14.4351   2
   4  -8   4 267.004 18.0110   1
  -4  -8  -4 248.884 14.3579   2
  -4   8  -4 248.110 17.1701   1
   4   8   4 247.875 14.1246   2
   4   8   4 259.789 10.7706   1
  -5  -8  -4 2531.44 62.1670   2
   5  -8   4 2488.31 65.7433   1
   5  -8   4 2471.37 61.8072   2
   5   8   4 2452.66 57.8642   1
   5   8   4 2547.84 61.9449   2
  -5   8  -4 2412.12 65.3048   1
  -6  -8  -4 863.138 28.9329   2
   6  -8   4 854.489 32.9532   1
   6  -8   4 834.328 28.5045   2
   6   8   4 830.443 23.3301   1
   6   8   4 828.446 23.5475   1
   6   8   4 838.218 28.7787   2
  -6   8  -4 864.610 32.7837   1
   7  -8   4 383.856 24.9570   1
   7  -8   4 373.574 21.1126   2
   7   8   4 360.028 14.8137   1
   7   8   4 385.754 21.6455   2
   7   8   4 370.274 15.1431   1
  -7   8  -4 372.476 25.0464   1
   8  -8   4 852.947 32.1880   2
  -8   8  -4 913.790 36.9430   1
   8   8   4 833.982 26.2897   1
   8   8   4 852.623 25.9984   1
   8   8   4 932.116 32.9898   2
   9  -8   4 11.0130 11.0363   2
   9   8   4 5.81743 7.47904   1
  -9   8  -4 6.08621 12.7751   1
   9   8   4 10.0857 11.4267   2
   9   8   4 18.1689 8.34512   1
  10  -8   4 740.071 36.3815   2
  10   8   4 776.830 36.3364   2
  10   8   4 731.456 27.9324   1
 -10   8  -4 823.592 39.6405   1
  10   8   4 740.052 26.9444   1
  11  -8   4 397.125 36.1664   1
 -11  -8  -4 410.963 34.1837   2
  11  -8   4 342.478 32.7876   2
  11   8   4 410.954 23.9015   1
  11   8   4 339.707 22.8083   1
  11   8   4 307.586 32.0074   2
 -12  -8  -4 31.5561 19.6019   2
  12  -8   4 45.5010 21.4036   1
  12  -8   4 16.3243 18.9881   2
  12   8   4 71.1357 13.7586   1
  12   8   4 21.4323 18.6307   2
  12   8   4 45.1657 13.6558   1
  13  -9  -4 19.1853 16.9953   2
  13  -9  -4 46.6777 20.6992   1
 -13  -9   4 12.6136 17.4380   2
  13   9  -4 -17.356 17.2409   2
 -13   9   4 25.8507 17.9166   1
  12  -9  -4 82.0310 19.1904   1
 -12  -9   4 105.901 16.8286   2
  12  -9  -4 105.517 17.6469   2
 -12   9   4 99.4248 18.5624   1
  12   9  -4 86.5931 17.6185   2
 -11  -9   4 103.249 14.8034   2
  11  -9  -4 176.709 23.5581   2
 -11   9   4 122.233 17.0425   1
  11   9  -4 134.089 16.5635   2
 -10  -9   4 8.34632 10.3666   2
  10  -9  -4 -14.332 9.50550   2
 -10   9   4 -14.166 12.4737   1
  10   9  -4 -9.7991 10.2628   2
   9  -9  -4 196.535 22.0011   2
  -9  -9   4 184.434 18.9063   2
   9   9  -4 195.673 18.5317   2
  -9   9   4 128.648 16.2831   1
  -8  -9   4 141.207 16.1853   2
   8  -9  -4 119.552 15.0497   1
   8  -9  -4 136.370 15.3997   2
   8   9  -4 147.033 15.9189   2
  -8   9   4 117.199 15.1106   1
   7  -9  -4 204.867 14.9740   2
   7  -9  -4 212.640 20.1355   1
  -7  -9   4 205.354 15.6404   2
   7  -9  -4 216.093 14.3472   2
  -7   9   4 197.919 23.3953   1
   7   9  -4 220.674 15.5475   2
   6  -9  -4 626.082 25.4607   1
  -6  -9   4 590.211 21.4315   2
   6  -9  -4 635.238 20.8278   2
   6  -9  -4 599.739 20.9493   2
   6   9  -4 615.121 21.5878   2
  -6   9   4 619.748 26.3881   1
   5  -9  -4 2.68993 4.61840   2
   5  -9  -4 -0.7772 6.88818   1
  -5  -9   4 -2.0130 5.21649   2
   5   9  -4 4.04434 5.16841   2
  -5   9   4 -3.8525 7.46553   1
   4  -9  -4 502.981 16.8956   2
   4  -9  -4 496.938 19.0823   1
  -4  -9   4 461.770 17.0428   2
   4   9  -4 482.684 17.3703   2
  -4   9   4 474.322 20.4267   1
   3  -9  -4 880.175 24.4981   2
  -3  -9   4 862.315 24.7131   2
   3  -9  -4 878.768 25.8044   1
   3   9  -4 865.905 24.8904   2
  -3   9   4 883.135 26.9902   1
   2  -9  -4 131.088 9.38289   2
  -2  -9   4 126.829 7.87702   1
   2  -9  -4 138.911 9.98571   1
  -2  -9   4 121.217 9.46704   2
   2   9  -4 141.748 10.0725   2
  -2   9   4 113.001 11.1846   1
  -2   9   4 115.331 9.12484   2
  -1  -9   4 763.412 22.3891   2
  -1  -9   4 767.867 22.2833   1
   1  -9  -4 774.954 22.2364   2
   1  -9  -4 772.734 21.8803   1
  -1   9   4 774.083 23.0513   1
  -1   9   4 766.556 22.0433   2
   0  -9  -4 9.72415 4.02121   1
   0  -9   4 5.24421 4.30447   2
   0  -9   4 -3.2991 5.12357   1
   0  -9  -4 8.21810 4.33188   2
   0   9   4 11.4934 4.47941   2
   0   9   4 2.98805 4.52729   1
   1  -9   4 1173.25 31.1458   2
   1  -9   4 1115.18 33.0166   1
  -1  -9  -4 1162.75 29.3069   1
  -1  -9  -4 1192.36 31.2660   2
   1   9   4 1147.98 29.8927   1
   1   9   4 1140.32 30.8018   2
  -1   9  -4 1195.34 31.7550   1
   2  -9   4 90.0861 9.73463   2
   2  -9   4 75.1183 9.54056   1
  -2  -9  -4 86.2326 10.1657   2
  -2  -9  -4 96.2200 7.18026   1
  -2   9  -4 100.576 11.5267   1
   2   9   4 103.186 8.32760   1
   2   9   4 101.087 10.0223   2
  -3  -9  -4 441.278 13.8167   1
   3  -9   4 411.452 17.5978   2
   3  -9   4 451.915 17.3241   2
   3  -9   4 446.843 20.9189   1
  -3  -9  -4 433.382 17.5540   2
   3   9   4 437.039 17.2414   2
   3   9   4 433.177 14.3239   1
  -3   9  -4 448.892 20.0218   1
  -4  -9  -4 1039.02 30.7149   2
   4  -9   4 1025.90 30.6107   2
   4  -9   4 1018.20 34.6877   1
  -4   9  -4 1010.17 34.0230   1
   4   9   4 1047.46 30.4593   2
   4   9   4 1055.13 26.7959   1
   5  -9   4 34.4160 7.69385   2
   5  -9   4 34.7580 10.8200   1
  -5  -9  -4 28.7633 8.19623   2
   5   9   4 22.3536 7.57050   2
  -5   9  -4 30.3541 10.8737   1
   5   9   4 29.0500 5.24953   1
  -6  -9  -4 644.207 26.2380   2
   6  -9   4 677.706 25.6239   2
   6  -9   4 656.574 44.5676   1
   6   9   4 729.032 26.2441   2
   6   9   4 690.662 19.7065   1
  -6   9  -4 558.184 44.4542   1
   6   9   4 685.996 19.9887   1
   7  -9   4 275.089 23.8853   1
   7  -9   4 247.103 19.5629   2
  -7   9  -4 276.453 24.3026   1
   7   9   4 254.523 12.5436   1
   7   9   4 301.062 20.5692   2
   7   9   4 269.335 13.0025   1
   8  -9   4 11.0150 10.5114   2
   8  -9   4 5.77955 11.8295   1
   8   9   4 12.6191 10.2339   2
   8   9   4 10.5822 6.34678   1
  -8   9  -4 5.02467 12.5901   1
   8   9   4 12.3575 6.21067   1
   9  -9   4 225.615 24.5342   2
  -9   9  -4 236.232 28.8589   1
   9   9   4 235.309 15.6235   1
   9   9   4 217.003 17.1090   1
   9   9   4 224.696 24.4623   2
 -10  -9  -4 58.8273 14.6618   2
  10  -9   4 40.9398 14.6990   2
  10  -9   4 19.6071 14.2020   1
  10   9   4 49.8583 14.8796   2
  10   9   4 59.3997 9.93000   1
 -10   9  -4 41.1466 16.5442   1
  10   9   4 52.3058 10.1904   1
  11  -9   4 146.764 19.8853   2
  11  -9   4 166.687 22.4656   1
 -11  -9  -4 115.147 19.3719   2
 -11   9  -4 132.545 21.4355   1
  11   9   4 152.915 18.8779   1
  11   9   4 118.833 18.4454   2
  11   9   4 177.294 20.3155   1
 -13 -10   4 49.0505 18.9523   2
  13 -10  -4 11.1458 17.9612   2
  13  10  -4 48.3428 19.3627   2
 -12 -10   4 42.7932 16.4829   2
  12 -10  -4 16.1525 15.2449   2
  12 -10  -4 32.6254 19.4593   1
 -12  10   4 18.7810 17.6830   1
  12  10  -4 43.8788 16.6483   2
  11 -10  -4 20.2963 12.9493   2
 -11 -10   4 24.9248 13.7171   2
  11 -10  -4 19.4541 14.7902   1
 -11  10   4 -6.4038 14.4192   1
  11  10  -4 0.97923 13.3124   2
 -10 -10   4 20.5831 11.2134   2
  10 -10  -4 1.62463 10.3537   2
 -10  10   4 17.4444 15.1815   1
  10  10  -4 19.1702 11.5179   2
   9 -10  -4 0.38410 9.25087   2
  -9 -10   4 8.95497 9.57384   2
  -9  10   4 -15.206 12.4269   1
   9  10  -4 2.79357 9.06985   2
   8 -10  -4 16.4141 7.59595   2
  -8 -10   4 14.8673 8.16430   2
   8 -10  -4 15.4931 8.41068   2
   8 -10  -4 9.84505 11.5283   1
  -8  10   4 11.9566 11.7101   1
   8  10  -4 10.2429 8.27852   2
   7 -10  -4 2.69386 6.89934   2
   7 -10  -4 13.8871 7.40253   2
   7 -10  -4 22.8114 10.1230   1
  -7 -10   4 13.8657 7.63416   2
   7  10  -4 21.6784 7.42697   2
  -7  10   4 -5.6537 10.0264   1
   6 -10  -4 10.7593 6.12442   2
  -6 -10   4 17.6553 7.06799   2
   6 -10  -4 1.03067 8.73316   1
   6 -10  -4 11.2221 6.84559   2
   6  10  -4 16.2538 7.15393   2
  -6  10   4 14.5509 9.25882   1
   5 -10  -4 34.7938 8.65269   1
   5 -10  -4 22.6037 6.14691   2
  -5 -10   4 32.5743 6.53610   2
   5  10  -4 26.4743 6.63840   2
  -5  10   4 23.7635 9.24948   1
   4 -10  -4 5.79957 6.22309   1
  -4 -10   4 -8.0806 4.96433   2
   4 -10  -4 -1.7503 4.87676   2
  -4  10   4 -4.4000 7.44023   1
   4  10  -4 -4.9140 5.15769   2
   3 -10  -4 81.1652 10.4655   1
  -3 -10   4 74.4198 9.94541   2
   3 -10  -4 86.0540 9.80715   2
  -3  10   4 72.1563 8.97231   1
   3  10  -4 87.8722 10.3310   2
  -2 -10   4 65.2542 7.41705   1
  -2 -10   4 55.8298 6.16152   2
   2 -10  -4 77.5806 9.58313   1
   2 -10  -4 62.4606 6.89086   2
  -2  10   4 67.5981 8.19910   1
  -2  10   4 58.5330 6.18371   2
   2  10  -4 65.5708 6.96793   2
  -1 -10   4 29.8504 5.71674   2
   1 -10  -4 33.3988 5.75697   2
  -1 -10   4 43.6091 6.10840   1
   1 -10  -4 36.9554 5.69838   1
  -1  10   4 29.7528 5.47397   2
  -1  10   4 39.4871 6.87600   1
   0 -10  -4 303.791 13.7129   2
   0 -10   4 293.639 14.5718   1
   0 -10   4 293.782 13.7512   2
   0 -10  -4 288.836 12.1661   1
   0  10   4 294.990 13.8056   1
   0  10   4 296.796 13.5095   2
  -1 -10  -4 8.14550 4.06912   1
  -1 -10  -4 -1.1844 4.86872   2
   1 -10   4 -0.2257 4.92421   2
   1 -10   4 -10.029 6.13170   1
   1  10   4 -0.0433 4.81566   1
  -1  10  -4 2.07967 5.12273   1
   1  10   4 3.62070 4.87267   2
   2 -10   4 390.359 19.9314   1
   2 -10   4 459.054 17.3125   2
  -2 -10  -4 423.725 17.5670   2
  -2 -10  -4 438.072 14.0577   1
  -2  10  -4 423.733 18.8302   1
   2  10   4 445.548 17.2056   2
   2  10   4 433.453 15.2184   1
  -3 -10  -4 218.390 9.58497   1
  -3 -10  -4 215.049 14.3801   2
   3 -10   4 214.864 17.8410   1
   3 -10   4 203.725 13.6932   2
   3  10   4 217.747 13.9978   2
   3  10   4 199.024 10.7958   1
  -3  10  -4 192.324 15.9882   1
  -4 -10  -4 39.8433 7.65625   2
   4 -10   4 26.8122 7.39515   2
   4 -10   4 24.9871 9.61514   1
   4  10   4 32.2418 7.50278   2
   4  10   4 32.2682 5.35481   1
  -4  10  -4 31.3952 9.52284   1
   5 -10   4 218.599 20.9123   1
   5 -10   4 188.750 16.1550   2
  -5 -10  -4 206.357 23.6074   2
   5  10   4 216.444 10.9052   1
   5  10   4 204.177 17.1720   2
  -5  10  -4 186.004 20.6123   1
   6 -10   4 124.702 16.4364   2
   6 -10   4 131.880 15.1133   1
   6  10   4 123.684 9.09004   1
  -6  10  -4 96.0092 14.0819   1
   6  10   4 123.147 10.0055   1
   6  10   4 115.549 11.8567   2
   7 -10   4 76.6182 13.9571   1
   7 -10   4 64.1697 11.6286   2
   7  10   4 81.2565 9.59310   1
   7  10   4 66.8962 10.6792   2
   7  10   4 73.6009 9.95805   1
  -7  10  -4 79.9070 14.5266   1
   8 -10   4 39.3714 14.0060   1
   8 -10   4 20.9592 11.6208   2
   8  10   4 40.0429 7.09782   1
   8  10   4 35.9860 6.82881   1
  -8  10  -4 29.5741 14.3425   1
   8  10   4 29.8265 11.5958   2
  -9 -10  -4 21.7122 10.3092   2
   9 -10   4 -10.822 11.4683   2
   9 -10   4 28.6245 13.8996   1
   9  10   4 4.40538 7.05440   1
  -9  10  -4 -7.3578 14.8695   1
   9  10   4 9.39853 7.51186   1
   9  10   4 -11.299 11.6023   2
 -10 -10  -4 18.7655 14.2787   2
  10 -10   4 -2.8956 13.4040   2
  10 -10   4 -4.7893 16.3016   1
 -10  10  -4 -5.9569 16.2464   1
  10  10   4 28.8698 9.36101   1
  10  10   4 28.3675 14.9631   2
  10  10   4 3.65716 8.36346   1
  11 -10   4 86.2713 21.2295   1
  11 -10   4 22.3283 17.2068   2
 -11 -10  -4 33.9169 21.1431   2
  11  10   4 52.6814 10.7642   1
  11  10   4 40.6440 17.1854   2
  11  10   4 44.9532 10.8371   1
 -11  10  -4 26.0810 19.2550   1
  12 -11  -4 192.498 21.0241   2
 -12 -11   4 191.116 20.3170   2
  12 -11  -4 203.150 26.5320   1
 -12  11   4 174.861 24.1989   1
  12  11  -4 196.732 21.7035   2
 -11 -11   4 436.972 30.8591   2
  11 -11  -4 444.157 37.2851   1
  11 -11  -4 438.291 30.2433   2
  11  11  -4 432.163 32.7587   2
 -11  11   4 432.432 36.4951   1
  10 -11  -4 23.0898 14.8097   1
  10 -11  -4 13.1214 11.6289   2
 -10 -11   4 3.28699 11.6594   2
 -10  11   4 41.1854 14.9832   1
  10  11  -4 37.2756 12.7221   2
   9 -11  -4 1084.31 43.4519   1
   9 -11  -4 1133.97 37.3829   2
   9 -11  -4 1148.69 36.4220   2
  -9 -11   4 1129.31 37.8385   2
   9  11  -4 1140.34 38.6152   2
  -9  11   4 1085.06 43.7588   1
   8 -11  -4 412.237 27.5026   1
   8 -11  -4 399.285 20.5326   2
   8 -11  -4 389.663 21.4199   2
  -8 -11   4 400.483 22.3217   2
   8  11  -4 422.504 22.4640   2
  -8  11   4 423.473 28.8226   1
   7 -11  -4 309.832 17.7617   2
   7 -11  -4 327.459 19.2192   2
  -7 -11   4 306.970 19.0929   2
   7 -11  -4 299.151 22.8817   1
  -7  11   4 307.519 27.8477   1
   7  11  -4 312.632 18.5422   2
   6 -11  -4 1528.41 40.3804   2
   6 -11  -4 1472.85 40.7105   2
  -6 -11   4 1466.22 41.5160   2
   6  11  -4 1401.21 44.3084   2
   5 -11  -4 7.05136 6.19817   2
   5 -11  -4 -6.8806 7.51832   1
  -5 -11   4 5.03517 6.49690   2
  -5  11   4 1.15125 9.05704   1
   5  11  -4 4.89736 6.49416   2
   4 -11  -4 1016.49 29.2849   2
  -4 -11   4 998.221 29.6908   2
   4 -11  -4 1021.40 31.2889   1
   4  11  -4 996.914 29.7650   2
  -4  11   4 1008.90 33.4726   1
   3 -11  -4 692.341 22.3647   2
   3 -11  -4 669.660 23.0578   1
  -3 -11   4 669.602 22.6543   2
  -3  11   4 704.773 25.9346   1
   3  11  -4 714.723 23.0718   2
   2 -11  -4 139.155 11.8226   2
  -2 -11   4 130.318 11.7179   2
  -2 -11   4 141.702 8.58639   1
   2 -11  -4 149.221 11.6449   1
  -2  11   4 134.108 13.8683   1
   2  11  -4 144.148 12.0741   2
  -2  11   4 134.474 11.4418   2
   1 -11  -4 2429.37 58.1082   1
   1 -11  -4 2398.96 58.9000   2
  -1 -11   4 2408.76 59.0824   2
  -1 -11   4 2429.64 57.6547   1
  -1  11   4 2419.35 58.6898   2
  -1  11   4 2407.88 59.9937   1
   0 -11   4 326.952 15.7802   1
   0 -11  -4 320.041 15.2744   2
   0 -11   4 319.663 15.3544   2
   0 -11  -4 324.289 13.3781   1
   0  11   4 333.057 15.0900   2
   0  11   4 313.361 15.5170   1
  -1 -11  -4 653.154 19.4696   1
   1 -11   4 680.234 22.4670   2
   1 -11   4 637.507 23.6452   1
  -1 -11  -4 655.480 22.2620   2
  -1  11  -4 675.537 22.4510   1
   1  11   4 645.805 21.9106   2
   1  11   4 650.056 21.3126   1
  -2 -11  -4 1534.07 40.9143   2
  -2 -11  -4 1486.66 36.9008   1
   2 -11   4 1476.13 42.8362   1
   2 -11   4 1545.49 40.5801   2
   2  11   4 1492.41 40.1120   2
  -2  11  -4 1474.57 41.8126   1
   2  11   4 1543.25 38.5438   1
  -3 -11  -4 6.12000 3.97985   1
   3 -11   4 -0.8214 8.24362   1
   3 -11   4 7.76725 6.23569   2
  -3 -11  -4 7.72656 6.52349   2
  -3  11  -4 1.95855 7.79457   1
   3  11   4 -1.5999 6.34035   2
   3  11   4 9.80503 5.38549   1
   4 -11   4 920.201 34.0163   1
   4 -11   4 968.892 30.5827   2
   4 -11   4 974.954 30.8202   2
  -4 -11  -4 924.671 40.1681   2
   4  11   4 902.427 30.2393   2
  -4  11  -4 907.508 33.9727   1
   4  11   4 946.325 25.5950   1
  -5 -11  -4 90.3390 12.5203   2
   5 -11   4 80.0066 10.1848   2
   5  11   4 99.1587 10.9642   2
  -5  11  -4 94.2361 18.6126   1
   5  11   4 84.9418 9.50430   1
   6 -11   4 632.383 30.9894   1
   6 -11   4 642.382 26.4183   2
   6  11   4 606.293 18.2649   1
   6  11   4 663.604 26.6329   2
  -6  11  -4 618.314 31.5857   1
   6  11   4 617.982 19.1446   1
   7 -11   4 569.196 27.5294   2
   7 -11   4 597.680 32.4223   1
   7  11   4 560.902 18.4467   1
  -7  11  -4 573.534 32.8467   1
   7  11   4 555.049 18.0519   1
   7  11   4 567.836 27.0298   2
   8 -11   4 9.54830 11.7433   2
   8 -11   4 19.7275 14.5312   1
   8  11   4 -1.1180 11.4159   2
   8  11   4 2.62613 6.22938   1
   8  11   4 9.03947 6.50355   1
  -8  11  -4 -17.137 13.9208   1
   9 -11   4 337.352 28.6079   2
   9 -11   4 400.073 33.6128   1
  -9 -11  -4 254.589 27.7373   2
   9  11   4 342.108 17.5218   1
  -9  11  -4 361.803 34.1683   1
   9  11   4 358.923 28.8857   2
   9  11   4 323.699 16.1386   1
  10 -11   4 12.4370 16.5669   1
 -10 -11  -4 5.03044 16.1732   2
  10 -11   4 39.5513 15.9311   2
  10  11   4 39.6817 9.20942   1
 -10  11  -4 36.5478 18.5209   1
  10  11   4 27.7612 15.7307   2
  10  11   4 34.3986 8.83793   1
  11 -11   4 132.842 21.3408   2
  11  11   4 83.3462 19.8772   2
 -11 -12   4 53.5600 16.2642   2
  11 -12  -4 89.4092 14.6120   2
  11 -12  -4 63.0287 19.8620   1
  11 -12  -4 70.3376 16.9474   2
 -11  12   4 54.3373 17.1544   1
  11  12  -4 36.6648 16.4281   2
  10 -12  -4 514.008 35.9260   1
 -10 -12   4 488.245 29.9049   2
  10 -12  -4 529.888 29.8759   2
  10 -12  -4 461.157 27.1376   2
 -10  12   4 530.605 36.8236   1
  10  12  -4 535.810 30.6612   2
   9 -12  -4 8.58772 10.8669   2
  -9 -12   4 -12.641 10.8853   2
   9 -12  -4 -10.211 13.3362   1
  -9  12   4 8.02630 14.9929   1
   9  12  -4 12.6696 11.0693   2
   8 -12  -4 657.269 27.6602   2
  -8 -12   4 626.171 27.5534   2
   8 -12  -4 638.454 32.7422   1
   8 -12  -4 621.295 26.2145   2
   8  12  -4 629.736 27.5547   2
  -8  12   4 655.751 35.4280   1
   7 -12  -4 475.096 21.7681   2
   7 -12  -4 442.341 27.0506   1
   7 -12  -4 498.188 22.7970   2
  -7 -12   4 492.753 23.4218   2
   7  12  -4 496.813 22.6509   2
  -7  12   4 495.053 30.0280   1
  -6 -12   4 663.385 25.2141   2
   6 -12  -4 655.332 28.0961   1
   6  12  -4 664.583 25.1309   2
  -6  12   4 667.316 30.9232   1
  -5 -12   4 1599.24 46.7155   2
   5 -12  -4 1717.59 48.2009   1
   5 -12  -4 1723.03 44.7144   2
   5  12  -4 1674.98 45.1935   2
  -5  12   4 1624.94 54.9494   1
  -4 -12   4 55.6604 8.42474   2
   4 -12  -4 77.5369 9.83866   1
   4 -12  -4 62.7735 8.27181   2
   4  12  -4 73.1929 11.9490   2
  -4  12   4 74.8421 12.1185   1
   3 -12  -4 723.404 24.1154   2
   3 -12  -4 733.138 24.7377   1
  -3 -12   4 720.557 24.5555   2
   3  12  -4 738.600 24.5653   2
  -3  12   4 704.216 27.8945   1
   2 -12  -4 1133.37 32.1199   2
  -2 -12   4 1124.59 32.4538   2
   2 -12  -4 1117.30 31.6721   1
  -2 -12   4 1100.68 28.1140   1
  -2  12   4 1110.49 34.8696   1
   2  12  -4 1116.38 32.3981   2
   1 -12  -4 67.3952 7.52007   1
  -1 -12   4 71.4227 7.39043   1
  -1 -12   4 92.6019 12.0002   2
   1 -12  -4 62.6121 7.98192   2
  -1  12   4 68.8085 7.70050   2
  -1  12   4 60.2079 9.36738   1
   0 -12   4 1336.35 36.4562   1
   0 -12  -4 1346.74 37.0521   2
   0 -12  -4 1325.93 34.8551   1
   0 -12   4 1347.57 37.0338   2
   0  12   4 1347.84 37.4860   1
   0  12   4 1327.45 39.8699   2
   1 -12   4 191.147 14.2777   2
   1 -12   4 166.022 15.1434   1
  -1 -12  -4 183.867 10.7947   1
  -1 -12  -4 183.083 14.2817   2
   1  12   4 173.996 13.8005   2
   1  12   4 173.151 13.4989   1
  -1  12  -4 217.318 14.1816   1
   2 -12   4 473.245 31.2390   2
  -2 -12  -4 568.908 22.6591   2
  -2 -12  -4 557.998 17.2900   1
   2 -12   4 552.685 24.1513   1
   2  12   4 593.685 20.1252   1
  -2  12  -4 572.221 23.1211   1
   3 -12   4 1050.70 32.5723   2
   3 -12   4 978.513 34.6394   1
  -3 -12  -4 1041.42 32.2854   2
  -3 -12  -4 1004.94 26.3847   1
   3  12   4 1023.26 28.4667   1
   3  12   4 1004.37 31.3137   2
  -3  12  -4 990.213 34.2484   1
   4 -12   4 5.10954 10.3205   1
  -4 -12  -4 0.33809 7.77287   2
   4 -12   4 -12.569 8.07502   2
   4  12   4 -0.4626 7.23825   2
   4  12   4 -5.7733 5.39073   1
  -4  12  -4 -7.0843 9.12670   1
   5 -12   4 1820.59 55.2891   1
   5 -12   4 1905.89 51.4015   2
  -5  12  -4 1836.77 55.7974   1
   5  12   4 1864.21 50.5702   2
   5  12   4 1806.71 44.9479   1
   6 -12   4 490.448 25.3088   2
   6 -12   4 498.293 30.2285   1
   6  12   4 477.403 16.7736   1
  -6  12  -4 486.357 30.2962   1
   6  12   4 478.977 24.7140   2
   6  12   4 457.255 15.0994   1
   7 -12   4 221.760 27.1554   1
   7 -12   4 162.952 21.8760   2
  -7  12  -4 152.838 18.8056   1
   7  12   4 167.624 21.2890   2
   7  12   4 183.052 11.8802   1
   7  12   4 165.783 10.8392   1
   8 -12   4 714.314 34.1787   2
   8 -12   4 757.000 39.3291   1
   8  12   4 808.633 34.3991   2
  -8  12  -4 787.696 40.4163   1
   9 -12   4 20.0928 15.7316   1
   9 -12   4 -12.913 13.5004   2
  -9 -12  -4 -16.842 12.7442   2
   9  12   4 -28.983 12.3951   2
  -9  12  -4 -16.914 16.4562   1
  10 -12   4 566.648 37.5190   2
 -10 -12  -4 551.569 39.1830   2
  10 -12   4 607.092 43.9971   1
 -10  12  -4 558.000 42.4557   1
  10  12   4 604.676 37.8298   2
  11 -13  -4 54.6842 14.5580   2
  11 -13  -4 64.5090 17.2060   2
  11 -13  -4 27.4925 21.0508   1
 -11 -13   4 69.0414 17.4817   2
 -11  13   4 35.6390 19.8637   1
  11  13  -4 46.2801 17.3826   2
 -10 -13   4 -0.1639 13.8537   2
  10 -13  -4 34.4981 17.9713   1
  10 -13  -4 3.86594 13.5779   2
  10 -13  -4 -2.0908 12.1503   2
  10  13  -4 14.9480 14.0068   2
 -10  13   4 7.53707 17.2008   1
   9 -13  -4 142.793 14.9236   2
   9 -13  -4 150.666 19.4277   1
   9 -13  -4 196.479 24.0210   2
  -9 -13   4 175.838 23.7527   2
   9  13  -4 176.471 16.7887   2
  -9  13   4 160.062 20.4670   1
   8 -13  -4 142.403 18.4509   1
   8 -13  -4 158.095 21.2669   2
  -8 -13   4 157.909 21.0548   2
   8  13  -4 187.937 21.4118   2
  -8  13   4 159.898 18.9721   1
   7 -13  -4 40.9614 10.8646   2
  -7 -13   4 45.7539 10.3419   2
   7 -13  -4 22.8191 10.1100   2
   7 -13  -4 1.53433 11.8240   1
  -7  13   4 16.8408 13.5303   1
   7  13  -4 30.5973 9.83002   2
  -6 -13   4 372.768 20.8997   2
   6 -13  -4 334.923 23.5217   1
   6 -13  -4 348.765 19.8386   2
   6  13  -4 371.836 20.6399   2
  -6  13   4 362.475 27.7962   1
   5 -13  -4 45.2179 10.0595   1
  -5 -13   4 56.8070 9.43686   2
   5 -13  -4 36.6158 8.33070   2
  -5  13   4 30.4192 12.0538   1
   5  13  -4 60.8465 9.43454   2
   4 -13  -4 115.243 15.2300   1
  -4 -13   4 122.095 14.6101   2
   4 -13  -4 103.870 12.1592   2
  -4  13   4 122.597 14.1116   1
   4  13  -4 116.118 14.8015   2
  -3 -13   4 154.056 14.9730   2
   3 -13  -4 167.284 14.6271   1
   3 -13  -4 136.314 18.2110   2
   3  13  -4 152.211 15.0357   2
  -3  13   4 145.869 18.9338   1
  -2 -13   4 42.6232 8.04003   2
  -2 -13   4 62.1290 7.84271   1
   2 -13  -4 40.2376 7.65613   1
   2 -13  -4 59.3165 9.93267   2
   2  13  -4 53.7219 8.40114   2
  -2  13   4 48.6613 11.0229   1
   1 -13  -4 982.849 38.7487   2
  -1 -13   4 1090.56 29.1493   1
  -1 -13   4 1068.71 32.3012   2
   1 -13  -4 1066.69 30.2984   1
  -1  13   4 1088.39 34.4635   1
   0 -13  -4 3.84483 13.0986   2
   0 -13  -4 6.54381 5.37909   1
   0 -13   4 -10.687 6.34880   2
   0 -13   4 -5.5082 6.64831   1
   0  13   4 -8.0428 7.36854   1
   0  13   4 10.7192 6.84904   2
  -1 -13  -4 489.009 19.0290   1
   1 -13   4 522.907 21.3415   2
   1 -13   4 499.151 21.5265   1
  -1 -13  -4 498.700 21.2781   2
   1  13   4 488.791 20.7364   1
   1  13   4 489.661 20.6541   2
  -1  13  -4 506.317 20.4023   1
   2 -13   4 427.673 22.3854   1
   2 -13   4 494.529 23.9279   2
  -2 -13  -4 435.368 15.3713   1
  -2 -13  -4 468.900 21.1551   2
   2  13   4 434.668 18.9915   1
   2  13   4 455.095 20.3586   2
  -2  13  -4 453.812 21.7498   1
   3 -13   4 1.89471 9.37437   1
  -3 -13  -4 2.38307 7.77939   2
  -3 -13  -4 -2.5947 4.15881   1
   3  13   4 1.64916 7.13224   2
  -3  13  -4 3.78502 9.72266   1
   3  13   4 6.07211 6.61540   1
   4 -13   4 365.987 33.9824   1
   4 -13   4 409.361 23.2021   2
  -4  13  -4 393.559 26.3495   1
   4  13   4 414.565 21.0630   2
   4  13   4 391.718 16.9526   1
   5 -13   4 69.9307 13.6001   1
   5 -13   4 44.0250 11.1529   2
  -5  13  -4 36.2653 13.5230   1
   5  13   4 48.1210 10.3308   2
   5  13   4 53.9421 7.53815   1
   6 -13   4 188.151 22.4419   2
   6 -13   4 286.575 26.8723   1
   6  13   4 247.162 21.8755   2
  -6  13  -4 202.993 22.9742   1
   7 -13   4 251.304 28.7537   1
   7 -13   4 247.428 24.4675   2
   7 -13   4 164.233 19.6865   2
  -7  13  -4 219.158 22.4523   1
   7  13   4 210.928 23.5488   2
   8 -13   4 23.3802 13.4013   2
  -8 -13  -4 -8.6483 12.8639   2
   8 -13   4 19.5991 16.4877   1
   8  13   4 -5.0506 12.5697   2
  -8  13  -4 -1.3665 16.6396   1
   9 -13   4 221.788 24.3041   1
  -9 -13  -4 193.593 21.5693   2
   9 -13   4 222.992 30.5165   2
   9  13   4 234.096 29.6596   2
  -9  13  -4 211.130 25.1768   1
  10 -14  -4 17.7705 15.0194   2
 -10 -14   4 19.8688 15.4293   2
  10 -14  -4 29.3847 14.2741   2
  10 -14  -4 2.86883 19.7802   1
[truncated: 856,196 more chars]
