# Supplementary material for: Synthesis and crystal structure of (1,8-naphth­yridine-κ2 N,N′)[2-(1H-pyrazol-1-yl)phenyl-κ2 N 2,C 1]iridium(III) hexa­fluorido­phosphate di­chloro­methane monosolvate
Source: Acta Crystallogr E Crystallogr Commun. 2020 Jan 1;76(Pt 1):82–5. doi: 10.1107/S2056989019016773 (PMC6944085; doi:10.1107/S2056989019016773)
Supplement: Supplementary file 2 [file e-76-00082-Isup3.hkl]

data_I                                                                          
_shelx_title ' s in P2(1)/c                New: P21/c'                          
_shelx_refln_list_code          4                                               
_shelx_F_calc_maximum      347.92                                               
_exptl_crystal_F_000      1624.00                                               
_reflns_d_resolution_high  0.7987                                               
                                                                                
loop_                                                                           
 _space_group_symop_operation_xyz                                               
 'x, y, z'                                                                      
 '-x, y+1/2, -z+1/2'                                                            
 '-x, -y, -z'                                                                   
 'x, -y-1/2, z-1/2'                                                             
                                                                                
_cell_length_a    12.1222                                                       
_cell_length_b    15.5510                                                       
_cell_length_c    17.1579                                                       
_cell_angle_alpha  90.000                                                       
_cell_angle_beta  105.313                                                       
_cell_angle_gamma  90.000                                                       
                                                                                
_shelx_F_squared_multiplier     1.000                                           
                                                                                
loop_                                                                           
 _refln_index_h                                                                 
 _refln_index_k                                                                 
 _refln_index_l                                                                 
 _refln_F_squared_calc                                                          
 _refln_F_squared_meas                                                          
 _refln_F_squared_sigma                                                         
 _refln_observed_status                                                         
   2   0   0      84367.90      75190.04       826.98 o                         
   4   0   0       5202.79       4610.78       168.58 o                         
   5   0   0      60480.36      64120.00       726.30 o                         
   6   0   0      38790.76      37495.81       445.09 o                         
   7   0   0      21511.82      20745.83       271.40 o                         
   8   0   0      36609.57      37478.72       457.69 o                         
   9   0   0       4001.26       3961.46       118.84 o                         
  10   0   0      14727.19      14909.70       236.29 o                         
  11   0   0      17794.35      18369.51       281.74 o                         
  12   0   0        232.92        433.70       104.85 o                         
  13   0   0       7819.59       6931.43       279.82 o                         
  14   0   0        796.15        687.04       131.96 o                         
   2   1   0        505.99        322.67        13.68 o                         
   3   1   0       6812.32       7782.32        75.23 o                         
   4   1   0      29038.51      27402.79       228.25 o                         
   5   1   0       7985.13       9334.24        96.18 o                         
   6   1   0      21639.07      23973.38       211.77 o                         
   7   1   0      16191.07      15726.89       154.55 o                         
   8   1   0        617.16        456.36        33.64 o                         
   9   1   0       9949.01      10566.64       128.90 o                         
  10   1   0         35.88         96.87        40.56 o                         
  11   1   0       7761.50       8308.17       133.15 o                         
  12   1   0       4150.17       4419.83       121.76 o                         
  13   1   0        753.35        555.09        65.90 o                         
  14   1   0       4394.25       4419.08       201.65 o                         
   1   2   0       1902.55       1376.50        34.62 o                         
   2   2   0       1535.00       1306.36        23.80 o                         
   3   2   0        523.56        627.22        21.29 o                         
   4   2   0        364.35        394.11        19.81 o                         
   5   2   0       1273.71       1331.57        37.61 o                         
   6   2   0       3947.81       3982.65        62.46 o                         
   7   2   0       1391.12       1361.39        51.62 o                         
   8   2   0        297.17        311.79        32.85 o                         
   9   2   0        108.42         70.37        34.32 o                         
  10   2   0         94.76        111.65        43.45 o                         
  11   2   0        415.71        370.71        51.87 o                         
  12   2   0        342.27        320.82        62.94 o                         
  13   2   0        315.89        238.51        78.40 o                         
  14   2   0         44.98         63.39        72.04 o                         
   1   3   0      97742.23      87987.52      1115.89 o                         
   2   3   0      25818.21      26116.37       319.36 o                         
   3   3   0       9150.82       9870.20       127.92 o                         
   4   3   0      29508.66      27685.84       246.61 o                         
   5   3   0        562.68        462.04        27.12 o                         
   6   3   0      21952.17      22559.01       215.19 o                         
   7   3   0      18722.31      18643.63       175.84 o                         
   8   3   0       2875.99       2888.57        75.50 o                         
   9   3   0      10799.51      11069.80       144.50 o                         
  10   3   0       6570.57       6477.68       184.47 o                         
  11   3   0       3793.25       4293.13       113.08 o                         
  12   3   0       4270.71       4283.71       132.72 o                         
  13   3   0         59.24        -34.72        64.45 o                         
  14   3   0       2206.50       1992.93       110.79 o                         
   1   4   0      46195.27      41859.73       381.20 o                         
   2   4   0      57367.55      52294.29       755.49 o                         
   3   4   0      39501.54      42076.34       359.26 o                         
   4   4   0        106.93        179.07        19.01 o                         
   5   4   0      55692.98      53606.82       463.88 o                         
   6   4   0      14446.35      15208.41       166.99 o                         
   7   4   0       4573.16       4927.29        86.63 o                         
   8   4   0      17943.94      17322.98       186.00 o                         
   9   4   0        177.73        212.84        39.89 o                         
  10   4   0      11263.55      11626.28       156.73 o                         
  11   4   0      10906.75      10882.50       171.13 o                         
  12   4   0       3397.35       3540.51       130.51 o                         
  13   4   0       8996.94       9310.73       180.37 o                         
  14   4   0        128.80         20.25        84.33 o                         
   1   5   0       9055.27       9205.13       116.33 o                         
   2   5   0       9271.17      10166.63       158.87 o                         
   3   5   0        407.29        505.32        35.52 o                         
   4   5   0      11453.97      10933.69       109.18 o                         
   5   5   0       2169.82       2739.87        62.46 o                         
   6   5   0      21431.60      22578.27       234.20 o                         
   7   5   0       6362.09       6018.92        98.26 o                         
   8   5   0       2945.92       2710.95        75.83 o                         
   9   5   0       8917.79       9231.76       136.74 o                         
  10   5   0        679.63        627.27        50.78 o                         
  11   5   0       4254.02       4346.80       125.27 o                         
  12   5   0       2632.95       2776.99       117.20 o                         
  13   5   0        318.70        417.66        75.53 o                         
  14   5   0       1882.45       1667.99       141.26 o                         
   0   6   0      14129.15      15189.26       186.05 o                         
   1   6   0        867.25        829.98        27.65 o                         
   2   6   0        769.06        834.61        29.86 o                         
   3   6   0        105.73         77.05        25.73 o                         
   4   6   0        503.00        534.73        31.37 o                         
   5   6   0        338.91        362.10        23.11 o                         
   6   6   0        232.91        264.19        23.72 o                         
   7   6   0       1305.83       1385.11        60.44 o                         
   8   6   0        347.57        317.57        40.81 o                         
   9   6   0        757.60        780.93        66.74 o                         
  10   6   0        872.60        899.90        83.06 o                         
  11   6   0          8.59         12.38        54.34 o                         
  12   6   0        503.89        518.80        69.00 o                         
  13   6   0         60.00         45.12        73.64 o                         
   1   7   0      62727.70      62437.78       592.00 o                         
   2   7   0      13271.04      12720.09       122.61 o                         
   3   7   0      25994.01      25617.01       278.64 o                         
   4   7   0      29793.17      30680.44       332.33 o                         
   5   7   0        698.32        463.83        35.57 o                         
   6   7   0      26449.48      26093.00       303.23 o                         
   7   7   0      15066.30      15629.88       163.76 o                         
   8   7   0        758.31        907.49        59.22 o                         
   9   7   0      11643.92      11543.53       161.59 o                         
  10   7   0       2817.29       3062.64       167.98 o                         
  11   7   0       3780.97       3806.65       146.33 o                         
  12   7   0       5330.05       5723.05       153.87 o                         
  13   7   0         10.57         -5.25        80.36 o                         
   0   8   0     109752.41     108386.34      1198.43 o                         
   1   8   0      19568.62      20960.02       191.84 o                         
   2   8   0      28268.01      30262.45       268.37 o                         
   3   8   0      25291.52      26000.92       285.58 o                         
   4   8   0        643.76        517.11        41.29 o                         
   5   8   0      45599.10      47874.62       507.00 o                         
   6   8   0      10269.67      10070.31       178.95 o                         
   7   8   0      15238.87      15427.14       207.79 o                         
   8   8   0      21426.94      21647.18       418.68 o                         
   9   8   0         12.92        108.61        35.32 o                         
  10   8   0      13250.03      13609.21       187.49 o                         
  11   8   0       5972.70       5935.49       139.48 o                         
  12   8   0       2644.57       2638.88       164.67 o                         
  13   8   0       6579.26       6583.13       193.58 o                         
   1   9   0      15419.50      15587.55       151.09 o                         
   2   9   0       8926.81       8821.90       116.66 o                         
   3   9   0       3009.40       2920.57        70.98 o                         
   4   9   0      16362.93      17052.98       207.99 o                         
   5   9   0       4136.94       4347.45        96.08 o                         
   6   9   0      12149.15      12454.01       193.56 o                         
   7   9   0       6615.39       6757.22       157.74 o                         
   8   9   0       1600.55       1382.31       109.54 o                         
   9   9   0       4324.21       4467.95       147.39 o                         
  10   9   0        788.79        812.37        81.31 o                         
  11   9   0       2186.84       1923.93       182.29 o                         
  12   9   0       2325.25       2243.07        98.51 o                         
   0  10   0      32872.30      33154.86       756.04 o                         
   1  10   0       6142.51       6917.81        84.77 o                         
   2  10   0       1785.38       2001.58        47.02 o                         
   3  10   0      10412.57      10159.83       141.74 o                         
   4  10   0        467.76        533.65        41.03 o                         
   5  10   0       2212.30       2511.99        77.36 o                         
   6  10   0       1649.42       1487.95        79.11 o                         
   7  10   0         13.48         56.81        47.16 o                         
   8  10   0       1977.78       2416.04       111.24 o                         
   9  10   0        156.43         41.30        59.72 o                         
  10  10   0        955.23        911.68        87.46 o                         
  11  10   0        603.85        522.45        83.07 o                         
  12  10   0          4.64         21.52        92.00 o                         
   1  11   0      21232.71      21699.25       279.19 o                         
   2  11   0       6499.33       6477.47        84.62 o                         
   3  11   0       6152.75       6255.18       110.54 o                         
   4  11   0      14407.57      15164.45       198.45 o                         
   5  11   0        478.68        407.02        45.43 o                         
   6  11   0      16320.46      16432.58       221.95 o                         
   7  11   0       7090.58       7473.06       147.90 o                         
   8  11   0        419.78        468.05        62.45 o                         
   9  11   0      10801.68      11640.05       204.55 o                         
  10  11   0        772.33        638.64        87.41 o                         
  11  11   0       3678.60       3709.98       281.77 o                         
  12  11   0       3814.26       3893.93       225.60 o                         
   0  12   0      46289.28      47790.17       918.70 o                         
   1  12   0       4482.25       4338.38        72.48 o                         
   2  12   0       9790.02       9199.29       108.88 o                         
   3  12   0      16491.79      17465.42       220.13 o                         
   4  12   0        133.33        196.72        49.25 o                         
   5  12   0      24334.10      24248.38       293.78 o                         
   6  12   0       6078.98       6488.70       123.46 o                         
   7  12   0       6744.97       6862.22       148.65 o                         
   8  12   0      11293.50      11666.36       365.26 o                         
   9  12   0          0.42        -28.80        68.18 o                         
  10  12   0       7705.91       8051.47       196.25 o                         
  11  12   0       2899.77       2651.62       184.11 o                         
   1  13   0       2918.21       3000.07        87.46 o                         
   2  13   0        530.26        533.06        38.11 o                         
   3  13   0        152.45        147.62        86.96 o                         
   4  13   0       3889.62       4258.95       123.66 o                         
   5  13   0       1014.36        844.94        68.13 o                         
   6  13   0       3339.44       3175.40       116.23 o                         
   7  13   0       1437.15       1438.05        82.24 o                         
   8  13   0        348.49        399.54        62.86 o                         
   9  13   0       2053.80       1889.37        97.13 o                         
  10  13   0         69.13          7.69        72.77 o                         
   0  14   0       9455.91       9100.58       177.13 o                         
   1  14   0       5580.85       5582.74       131.70 o                         
   2  14   0       1874.62       1948.28        61.84 o                         
   3  14   0       5729.70       5312.42       137.07 o                         
   4  14   0         58.40        132.72        80.10 o                         
   5  14   0       2553.48       2735.95       284.01 o                         
   6  14   0       1615.24       1305.95       137.18 o                         
   7  14   0        188.31        154.30        58.45 o                         
   8  14   0       1839.07       1812.78        88.09 o                         
   9  14   0        128.63         59.49        69.90 o                         
  10  14   0        750.36        675.06        89.47 o                         
   1  15   0      15044.59      14819.26       194.77 o                         
   2  15   0       8233.00       8171.34       152.18 o                         
   3  15   0       5866.16       5864.39       172.02 o                         
   4  15   0      13383.02      12865.58       261.33 o                         
   5  15   0        109.24         72.13        53.42 o                         
   6  15   0      12075.28      12132.96       274.08 o                         
   7  15   0       4831.18       4581.83       138.38 o                         
   8  15   0       2035.22       1999.00       115.57 o                         
   9  15   0       7241.76       7106.83       190.16 o                         
   0  16   0      18215.33      18611.18       359.85 o                         
   1  16   0       2624.23       2907.55        96.01 o                         
   2  16   0       6090.55       6493.95       115.21 o                         
   3  16   0      10560.35      10128.68       232.06 o                         
   4  16   0        237.20        185.27        71.28 o                         
   5  16   0      13385.84      13371.39       359.92 o                         
   6  16   0       3549.39       3332.53       130.97 o                         
   7  16   0       3507.10       3660.91       142.41 o                         
   8  16   0       6763.97       7005.12       230.09 o                         
   1  17   0        414.41        388.10        61.57 o                         
   2  17   0         26.52        -17.90        35.22 o                         
   3  17   0        462.21        438.80        64.72 o                         
   4  17   0        855.07        843.12        74.06 o                         
   5  17   0         68.67         32.93        90.29 o                         
   6  17   0        978.67        979.77        83.22 o                         
   7  17   0         26.82        -67.32        83.75 o                         
   0  18   0       2201.21       2182.17       126.33 o                         
   1  18   0        702.77        595.34        53.69 o                         
   2  18   0        605.30        502.13        51.82 o                         
   3  18   0        672.45        702.65        73.74 o                         
   4  18   0        234.93        170.51        74.64 o                         
   5  18   0       1652.41       1436.80        98.68 o                         
   1  19   0       9274.73       9071.64       172.07 o                         
   2  19   0       4230.80       3877.05       151.37 o                         
   3  19   0       1902.66       1707.15       117.27 o                         
 -14   1   1       1997.21       1849.02       189.89 o                         
 -13   1   1       2169.61       2252.93       176.38 o                         
 -12   1   1      12006.51      11839.07       175.31 o                         
 -11   1   1        646.20        723.26        53.57 o                         
 -10   1   1      14062.18      15157.46       166.38 o                         
  -9   1   1      16317.06      16146.39       167.72 o                         
  -8   1   1       3838.20       3515.14        71.64 o                         
  -7   1   1      51087.86      52953.98       435.72 o                         
  -6   1   1      12123.32      11963.64       119.96 o                         
  -5   1   1      42287.43      40197.36       329.22 o                         
  -4   1   1     100228.55      96926.67       757.70 o                         
  -3   1   1       3223.95       2810.20        36.82 o                         
  -2   1   1      25105.10      23438.04       198.63 o                         
   2   1   1       7803.34       7676.28        88.01 o                         
   3   1   1      15730.86      15521.45       133.93 o                         
   4   1   1      41684.01      42621.24       345.41 o                         
   5   1   1      10304.79      10435.37       112.82 o                         
   6   1   1      27460.11      26541.21       232.58 o                         
   7   1   1       5840.16       6343.85        86.91 o                         
   8   1   1      14264.95      14814.20       154.53 o                         
   9   1   1       4348.94       4207.58        87.28 o                         
  10   1   1        543.16        434.50        48.07 o                         
  11   1   1       8913.43       9837.05       151.38 o                         
  12   1   1        262.31        180.73        59.76 o                         
  13   1   1       1537.49       1353.68       107.99 o                         
  14   1   1       1673.14       1565.97        94.49 o                         
 -14   2   1       4541.46       4463.86       162.18 o                         
 -13   2   1       4436.04       4955.92       147.25 o                         
 -12   2   1       1820.35       2058.61       135.75 o                         
 -11   2   1      15034.79      14873.70       171.42 o                         
 -10   2   1       2183.42       2729.04        83.39 o                         
  -9   2   1      13982.16      15265.75       161.43 o                         
  -8   2   1      20549.71      19964.04       190.12 o                         
  -7   2   1       2243.82       2394.52        57.55 o                         
  -6   2   1      50573.64      50974.22       415.95 o                         
  -5   2   1      32579.86      34840.30       433.55 o                         
  -4   2   1       1591.89       2091.78        35.67 o                         
  -3   2   1      99545.26      85552.79       666.28 o                         
  -2   2   1      14415.66      10778.63        96.73 o                         
   1   2   1      42334.10      33910.71       375.62 o                         
   2   2   1      40933.61      43512.79       405.10 o                         
   3   2   1      14495.07      12135.66       127.93 o                         
   4   2   1      25858.23      23379.32       212.54 o                         
   5   2   1      20674.92      20970.95       198.50 o                         
   6   2   1       1338.93       1381.40        52.45 o                         
   7   2   1      26081.57      24911.75       241.55 o                         
   8   2   1       6274.96       5950.03       100.23 o                         
   9   2   1      11157.34      10979.25       144.04 o                         
  10   2   1      20292.74      21101.45       233.52 o                         
  11   2   1         79.41        103.37        50.10 o                         
  12   2   1       9933.80       9869.54       175.05 o                         
  13   2   1       3341.43       3770.70       137.50 o                         
  14   2   1       1417.21       1290.19        94.35 o                         
 -14   3   1       2015.69       1927.78       138.39 o                         
 -13   3   1        555.27        483.53        86.48 o                         
 -12   3   1       8072.80       8336.06       158.45 o                         
 -11   3   1       2073.29       2067.44        90.62 o                         
 -10   3   1       6049.34       6191.88       104.63 o                         
  -9   3   1      10411.30      10393.22       126.17 o                         
  -8   3   1       1238.17       1018.89        44.33 o                         
  -7   3   1      15838.39      15558.09       151.25 o                         
  -6   3   1       3339.82       3237.86        54.73 o                         
  -5   3   1      20366.48      19807.80       221.85 o                         
  -4   3   1      26089.72      26097.52       267.32 o                         
  -3   3   1        123.34         75.08        10.79 o                         
  -2   3   1       1738.47       1538.54        41.79 o                         
  -1   3   1       2084.12       2258.03        30.86 o                         
   0   3   1       8276.64       9066.27        81.92 o                         
   1   3   1       4922.53       4760.64        52.62 o                         
   2   3   1          7.04          9.39        11.00 o                         
   3   3   1      16921.92      17019.96       168.76 o                         
   4   3   1       5345.98       5421.49        67.04 o                         
   5   3   1      12998.94      13989.27       151.56 o                         
   6   3   1      20886.97      20345.97       199.10 o                         
   7   3   1         29.33         72.24        28.49 o                         
   8   3   1       9124.48       9529.25       126.30 o                         
   9   3   1       2456.08       2416.86        84.36 o                         
  10   3   1       3710.57       3456.61       101.00 o                         
  11   3   1       5555.72       6024.69       127.91 o                         
  12   3   1         10.53        -53.25        53.25 o                         
  13   3   1       2519.95       2458.16       187.61 o                         
  14   3   1       1039.81        900.82       115.48 o                         
 -14   4   1         88.20        -64.33        71.25 o                         
 -13   4   1        671.44        625.16        68.75 o                         
 -12   4   1        454.44        323.25        57.86 o                         
 -11   4   1        726.03        869.18        57.91 o                         
 -10   4   1       1463.95       1307.73       122.56 o                         
  -9   4   1        952.31       1002.19        61.47 o                         
  -8   4   1       1952.23       2117.58        69.19 o                         
  -7   4   1          0.46        -13.40        22.67 o                         
  -6   4   1        572.82        461.98        24.65 o                         
  -5   4   1         11.46         35.37        18.86 o                         
  -4   4   1        287.86        349.32        21.87 o                         
  -3   4   1         43.58         -3.37        16.20 o                         
  -2   4   1        319.96        297.63        25.39 o                         
  -1   4   1        664.55        663.50        19.11 o                         
   0   4   1        924.40        885.91        21.98 o                         
   1   4   1        246.73        198.48        18.53 o                         
   2   4   1       3041.77       3081.13        97.97 o                         
   3   4   1         84.06         40.80        14.01 o                         
   4   4   1         22.98         59.37        18.25 o                         
   5   4   1         39.58         18.67        18.94 o                         
   6   4   1        155.83        170.21        25.51 o                         
   7   4   1        686.45        576.61        34.81 o                         
   8   4   1       1496.44       1276.53        65.68 o                         
   9   4   1        261.69        272.26        42.31 o                         
  10   4   1        118.27        106.26        45.72 o                         
  11   4   1        955.21        830.91        64.30 o                         
  12   4   1        191.82        177.89        58.99 o                         
  13   4   1        138.37        127.07        73.06 o                         
  14   4   1        194.19        196.80        88.60 o                         
 -14   5   1       1016.34        988.00       103.73 o                         
 -13   5   1        988.25        993.91        74.92 o                         
 -12   5   1       4201.76       4140.76       204.62 o                         
 -11   5   1        223.37        264.14        54.17 o                         
 -10   5   1       5916.56       6026.72       151.91 o                         
  -9   5   1       3738.05       3686.23        89.30 o                         
  -8   5   1       4701.80       4379.99        92.15 o                         
  -7   5   1      20704.59      21151.42       274.62 o                         
  -6   5   1       2302.14       2026.67        80.15 o                         
  -5   5   1      16799.59      15777.40       166.82 o                         
  -4   5   1      15608.58      16282.21       185.78 o                         
  -3   5   1        229.14        212.72        22.84 o                         
  -2   5   1      27586.20      27011.10       280.49 o                         
  -1   5   1       2054.50       2410.74        33.73 o                         
   0   5   1      93382.65      86243.42       670.77 o                         
   1   5   1      63339.15      61070.54       553.49 o                         
   2   5   1        253.02        396.40        30.06 o                         
   3   5   1      38236.28      36029.61       339.36 o                         
   4   5   1      12953.55      13455.82       131.48 o                         
   5   5   1       6683.67       6699.46        81.34 o                         
   6   5   1      35257.16      34735.41       343.22 o                         
   7   5   1       1043.01       1171.12        70.85 o                         
   8   5   1      18739.64      18848.74       201.02 o                         
   9   5   1       8152.98       8169.54       195.99 o                         
  10   5   1        702.13        722.52        54.59 o                         
  11   5   1      13172.54      13338.53       197.32 o                         
  12   5   1       1255.14       1267.29        77.84 o                         
  13   5   1       1981.94       1855.08        88.31 o                         
 -14   6   1       4400.96       5122.96       182.41 o                         
 -13   6   1       6939.64       7416.74       174.79 o                         
 -12   6   1         33.06         43.61        61.98 o                         
 -11   6   1      17412.92      18280.85       253.79 o                         
 -10   6   1       5153.22       5233.59       143.23 o                         
  -9   6   1       2879.60       2921.71       148.24 o                         
  -8   6   1      26221.05      26824.90       283.53 o                         
  -7   6   1         13.52          4.72        27.97 o                         
  -6   6   1      33562.98      33580.13       329.97 o                         
  -5   6   1      26809.83      27287.08       319.71 o                         
  -4   6   1       9268.17       9117.25       120.00 o                         
  -3   6   1      59486.28      58877.19       595.34 o                         
  -2   6   1       2359.81       2516.16        49.40 o                         
  -1   6   1      85408.98      84387.88       658.63 o                         
   0   6   1      33304.57      33140.26       267.73 o                         
   1   6   1       3779.94       3571.81        46.94 o                         
   2   6   1      41741.10      42650.80       366.01 o                         
   3   6   1        878.77       1155.06        38.17 o                         
   4   6   1      13946.34      12780.29       142.92 o                         
   5   6   1      21940.32      21670.12       203.64 o                         
   6   6   1       1951.39       2102.19        55.78 o                         
   7   6   1      22664.61      22377.82       220.51 o                         
   8   6   1       1834.21       1807.84        79.18 o                         
   9   6   1       8443.36       8981.50       143.62 o                         
  10   6   1      10418.44      10326.42       177.23 o                         
  11   6   1        848.43        901.34        74.23 o                         
  12   6   1       8760.40       9400.79       180.33 o                         
  13   6   1       1589.80       1625.41       149.55 o                         
 -13   7   1       1108.62       1039.29        83.73 o                         
 -12   7   1       3532.22       3723.73       181.15 o                         
 -11   7   1          3.99         94.63        53.85 o                         
 -10   7   1       6982.76       7177.15       141.50 o                         
  -9   7   1       4245.71       4099.98       112.24 o                         
  -8   7   1       3268.86       3301.08        83.60 o                         
  -7   7   1      14235.60      14489.32       193.17 o                         
  -6   7   1        801.67        697.56        41.96 o                         
  -5   7   1       8186.38       8475.63       123.04 o                         
  -4   7   1       4422.78       4529.04        91.92 o                         
  -3   7   1         28.68         54.29        21.52 o                         
  -2   7   1      19940.94      20948.24       204.97 o                         
  -1   7   1       3858.03       4192.88        53.14 o                         
   0   7   1       9124.83       9215.48        87.52 o                         
   1   7   1      57657.57      58740.58       497.88 o                         
   2   7   1       6836.45       7764.18        83.28 o                         
   3   7   1      14454.55      15183.91       175.67 o                         
   4   7   1      15049.12      14954.71       161.31 o                         
   5   7   1         77.30        115.06        20.41 o                         
   6   7   1      15783.66      16615.91       168.88 o                         
   7   7   1        801.10        767.20        40.74 o                         
   8   7   1       5491.66       5348.01       114.03 o                         
   9   7   1       3679.51       3969.71        94.27 o                         
  10   7   1        390.71        466.86        51.13 o                         
  11   7   1       4652.20       4505.32       117.57 o                         
  12   7   1        931.21        921.67        67.48 o                         
  13   7   1        839.88        838.69        78.10 o                         
 -13   8   1        168.18        261.62        74.89 o                         
 -12   8   1         20.51        101.41        54.08 o                         
 -11   8   1        379.10        247.35        48.12 o                         
 -10   8   1         58.31         63.92        38.06 o                         
  -9   8   1        861.90        856.88        68.39 o                         
  -8   8   1        369.64        212.01        51.36 o                         
  -7   8   1        112.09        149.08        42.27 o                         
  -6   8   1        300.77        335.07        40.59 o                         
  -5   8   1         14.95          5.66        29.35 o                         
  -4   8   1        212.02        146.85        30.42 o                         
  -3   8   1       1563.14       1506.87        52.82 o                         
  -2   8   1       6862.79       8260.57        87.68 o                         
  -1   8   1       2166.57       1752.67        38.06 o                         
   0   8   1        425.00        513.47        28.99 o                         
   1   8   1        596.89        856.81        38.28 o                         
   2   8   1       1168.04        790.97        30.31 o                         
   3   8   1       5714.75       6385.94        75.73 o                         
   4   8   1         22.41         24.83        28.60 o                         
   5   8   1        965.37        743.87        43.84 o                         
   6   8   1        321.11        253.93        29.12 o                         
   7   8   1        919.07       1017.66        42.97 o                         
   8   8   1        122.60        160.13        33.02 o                         
   9   8   1       1864.98       1774.90        69.89 o                         
  10   8   1       1521.86       1559.37       106.60 o                         
  11   8   1          3.60         44.89        50.59 o                         
  12   8   1        608.15        588.96        78.93 o                         
  13   8   1         57.82         55.69        77.84 o                         
 -13   9   1       1715.81       1366.16       117.41 o                         
 -12   9   1       7323.93       7713.72       207.54 o                         
 -11   9   1        260.52        320.38        73.33 o                         
 -10   9   1       7477.19       7732.34       190.33 o                         
  -9   9   1       5709.26       6052.79       157.02 o                         
  -8   9   1       1905.82       1731.95        89.53 o                         
  -7   9   1      17858.33      18405.88       241.18 o                         
  -6   9   1       5933.79       6193.35       117.58 o                         
  -5   9   1      25909.86      26300.68       272.26 o                         
  -4   9   1      45927.02      48455.95       508.64 o                         
  -3   9   1         51.64         17.61        25.82 o                         
  -2   9   1      33786.90      34523.94       304.17 o                         
  -1   9   1       6161.96       6552.84        72.97 o                         
   0   9   1      44882.84      46086.72       374.61 o                         
   1   9   1      32262.97      33364.01       349.47 o                         
   2   9   1       1215.87       1012.93        37.18 o                         
   3   9   1      37657.99      38453.34       339.92 o                         
   4   9   1       8356.37       8792.84       131.20 o                         
   5   9   1      11414.41      11388.20       161.78 o                         
   6   9   1      23080.69      23292.90       280.86 o                         
   7   9   1        629.31        499.04        69.10 o                         
   8   9   1       7235.20       7334.97       150.10 o                         
   9   9   1       6459.00       6683.34       164.39 o                         
  10   9   1       1616.24       1655.10        91.44 o                         
  11   9   1       9165.32       9016.29       205.97 o                         
  12   9   1        699.00        523.40        67.35 o                         
 -12  10   1        295.63        314.02        91.82 o                         
 -11  10   1      12023.96      12282.23       287.65 o                         
 -10  10   1       2531.59       2687.85       157.52 o                         
  -9  10   1       8985.18       9430.53       193.49 o                         
  -8  10   1      13947.73      14519.02       213.86 o                         
  -7  10   1        296.27        342.87        54.48 o                         
  -6  10   1      23415.20      24898.49       268.68 o                         
  -5  10   1      13293.10      13428.59       181.34 o                         
  -4  10   1       3925.21       3570.29        85.74 o                         
  -3  10   1      24861.46      26313.31       294.08 o                         
  -2  10   1        264.30        169.79        19.98 o                         
  -1  10   1      29117.85      28749.47       243.35 o                         
   0  10   1      31356.75      33695.93       281.30 o                         
   1  10   1        250.18        322.92        25.74 o                         
   2  10   1      22269.83      21426.45       202.64 o                         
   3  10   1       3821.39       4368.72        66.01 o                         
   4  10   1       7913.78       8281.37       130.37 o                         
   5  10   1      15761.57      15441.17       184.37 o                         
   6  10   1       2028.54       1818.47       102.68 o                         
   7  10   1      14273.33      15280.11       215.07 o                         
   8  10   1       3904.10       3914.92       126.56 o                         
   9  10   1       6511.40       6726.72       177.65 o                         
  10  10   1      11147.99      11844.23       246.31 o                         
  11  10   1        194.41        191.59       107.69 o                         
  12  10   1       6629.55       6850.57       218.09 o                         
 -12  11   1       1477.67       1342.74       119.95 o                         
 -11  11   1        139.63         83.82        79.71 o                         
 -10  11   1       1678.76       1458.60        89.34 o                         
  -9  11   1        724.31        685.58        69.86 o                         
  -8  11   1        707.05        589.43        64.83 o                         
  -7  11   1       2306.73       2512.70        91.29 o                         
  -6  11   1         41.60         56.27        53.86 o                         
  -5  11   1       7259.21       7250.29       129.70 o                         
  -4  11   1       4684.71       4759.39       106.86 o                         
  -3  11   1       1509.60       1407.61        65.82 o                         
  -2  11   1      11986.86      12495.38       130.69 o                         
  -1  11   1       2491.81       2333.68        50.21 o                         
   0  11   1       7157.71       6612.61        80.72 o                         
   1  11   1      16681.64      17656.88       189.84 o                         
   2  11   1          3.75         -6.49        22.28 o                         
   3  11   1      16853.79      16137.74       163.83 o                         
   4  11   1       5849.16       6408.67       118.20 o                         
   5  11   1       2740.06       2765.30       111.19 o                         
   6  11   1       5080.75       4778.54       108.62 o                         
   7  11   1         70.71         29.78        50.07 o                         
   8  11   1        974.37       1123.45        72.65 o                         
   9  11   1        631.82        543.95        74.38 o                         
  10  11   1        523.36        472.18       106.54 o                         
  11  11   1       1999.72       1995.63       111.76 o                         
 -11  12   1        451.89        413.66        92.16 o                         
 -10  12   1         41.59        -70.77        74.41 o                         
  -9  12   1        675.74        541.40        66.03 o                         
  -8  12   1        739.07        768.22        75.00 o                         
  -7  12   1        115.63        197.65        48.34 o                         
  -6  12   1       3348.48       3234.52        95.35 o                         
  -5  12   1        557.78        725.44        53.15 o                         
  -4  12   1        512.46        701.92        58.23 o                         
  -3  12   1       2479.58       2067.17        78.57 o                         
  -2  12   1        132.65         87.42        23.19 o                         
  -1  12   1       7612.12       8526.37       103.13 o                         
   0  12   1       1998.87       1622.19        52.09 o                         
   1  12   1       4086.59       3596.42        68.07 o                         
   2  12   1       6483.13       7106.72       133.71 o                         
   3  12   1         83.88         52.77        25.09 o                         
   4  12   1       1551.62       1372.47        74.51 o                         
   5  12   1       3023.68       3473.45       109.09 o                         
   6  12   1        125.81        203.29        52.30 o                         
   7  12   1       1459.28       1197.69       109.09 o                         
   8  12   1        164.18        230.16        64.41 o                         
   9  12   1       1119.79        972.54        82.86 o                         
  10  12   1       1121.88       1093.07        91.62 o                         
  11  12   1         74.49         74.97        92.16 o                         
 -11  13   1        227.63        165.36        93.09 o                         
 -10  13   1       5842.56       5739.38       164.51 o                         
  -9  13   1       6382.38       6293.36       170.74 o                         
  -8  13   1        770.37        763.16        72.33 o                         
  -7  13   1      11859.12      12291.84       206.70 o                         
  -6  13   1       4170.25       4300.77       122.80 o                         
  -5  13   1       6291.31       6409.13       185.75 o                         
  -4  13   1      11841.28      12142.99       178.12 o                         
  -3  13   1        426.14        352.72        43.92 o                         
  -2  13   1       9765.83       9773.05       142.56 o                         
  -1  13   1       3299.10       3339.97        78.85 o                         
   0  13   1      11830.71      11722.76       290.48 o                         
   1  13   1      12751.95      12645.93       179.55 o                         
   2  13   1          8.16         -2.76        27.09 o                         
   3  13   1       6714.99       7144.38       107.05 o                         
   4  13   1       1916.64       1873.84        98.36 o                         
   5  13   1       3447.60       3551.15       129.78 o                         
   6  13   1      11072.35      11668.25       229.20 o                         
   7  13   1         14.55        -41.06        48.34 o                         
   8  13   1       7369.69       7199.16       153.67 o                         
   9  13   1       3503.08       3576.75       141.52 o                         
  10  13   1       1966.35       1912.34       116.81 o                         
 -10  14   1        936.22        732.88        87.35 o                         
  -9  14   1       6043.33       5946.19       160.71 o                         
  -8  14   1       8263.39       8382.73       209.38 o                         
  -7  14   1        341.72        362.90        58.50 o                         
  -6  14   1      21198.84      22152.45       289.68 o                         
  -5  14   1       6599.57       6789.35       162.35 o                         
  -4  14   1       5801.28       5878.51       168.46 o                         
  -3  14   1      22697.37      23237.81       317.79 o                         
  -2  14   1       1058.11        998.47        45.99 o                         
  -1  14   1      21473.32      21911.82       232.81 o                         
   0  14   1      20275.41      19993.43       277.74 o                         
   1  14   1       3872.61       4025.25        90.62 o                         
   2  14   1      21806.46      22015.87       306.29 o                         
   3  14   1       1176.04       1258.62       124.42 o                         
   4  14   1      13822.64      13565.87       742.13 o                         
   5  14   1      18200.09      18909.15       420.60 o                         
   6  14   1        819.27        711.45        67.81 o                         
   7  14   1      12568.83      12495.89       368.26 o                         
   8  14   1       3499.17       3583.33       138.66 o                         
   9  14   1       3694.90       3949.32       179.86 o                         
  -9  15   1       1165.58       1105.50        88.81 o                         
  -8  15   1        109.05        153.31        67.49 o                         
  -7  15   1       1196.03       1150.38        73.50 o                         
  -6  15   1         65.60        108.82        56.20 o                         
  -5  15   1       1059.42       1027.10        80.91 o                         
  -4  15   1        429.68        456.52       126.33 o                         
  -3  15   1        565.33        539.41        81.85 o                         
  -2  15   1       1092.76       1128.25        54.00 o                         
  -1  15   1       1761.12       1979.04        74.89 o                         
   0  15   1       1152.00       1094.90        62.65 o                         
   1  15   1       1914.49       2081.63        78.94 o                         
   2  15   1        113.87        154.18        38.37 o                         
   3  15   1       2087.11       2089.72       135.58 o                         
   4  15   1        839.98        621.58        82.69 o                         
   5  15   1       1395.47       1343.67        86.09 o                         
   6  15   1       2255.98       2118.93       113.86 o                         
   7  15   1         37.64        -51.30        62.49 o                         
   8  15   1       1723.04       1522.47        88.32 o                         
   9  15   1        264.65        154.29        92.38 o                         
  -8  16   1       1900.45       1561.02        93.75 o                         
  -7  16   1         10.62        -64.45        64.45 o                         
  -6  16   1       2464.77       2524.38       113.33 o                         
  -5  16   1       1645.66       1376.67        79.21 o                         
  -4  16   1        126.03         55.45        54.70 o                         
  -3  16   1       2932.93       2390.51       131.60 o                         
  -2  16   1         15.89        -37.64        37.64 o                         
  -1  16   1       4473.56       4129.72       104.97 o                         
   0  16   1       3031.18       3051.57        98.86 o                         
   1  16   1         51.77         28.50        40.45 o                         
   2  16   1       3785.89       3476.65        93.05 o                         
   3  16   1        269.25        179.94        54.64 o                         
   4  16   1        610.67        619.64        73.77 o                         
   5  16   1       1126.47        979.33        79.15 o                         
   6  16   1        218.22        163.29        65.16 o                         
   7  16   1       1676.47       1513.34        85.23 o                         
   8  16   1        127.47        150.79        86.36 o                         
  -7  17   1       6648.06       6699.42       178.33 o                         
  -6  17   1        893.81        922.22        80.27 o                         
  -5  17   1       5764.71       5924.33       167.08 o                         
  -4  17   1       7101.02       6937.64       161.65 o                         
  -3  17   1         94.64        151.29        59.44 o                         
  -2  17   1       9119.06       9182.25       228.94 o                         
  -1  17   1        842.78        892.19        60.83 o                         
   0  17   1       8371.60       8248.09       139.87 o                         
   1  17   1      11493.83      11476.84       156.60 o                         
   2  17   1        176.00        136.39        39.07 o                         
   3  17   1      10235.58       9892.03       250.30 o                         
   4  17   1       3422.28       3415.63       136.11 o                         
   5  17   1       2906.81       2762.20       131.74 o                         
   6  17   1       8347.55       8083.89       211.10 o                         
  -5  18   1       3289.71       3134.83       156.66 o                         
  -4  18   1       3502.56       3301.97       154.96 o                         
  -3  18   1      10454.98      10262.60       192.15 o                         
  -2  18   1        231.16        129.76        45.31 o                         
  -1  18   1       9931.55       9894.11       146.13 o                         
   0  18   1       9979.33       9737.12       146.94 o                         
   1  18   1        590.61        594.91        49.65 o                         
   2  18   1      10146.90      10325.87       140.42 o                         
   3  18   1        678.13        596.60        76.40 o                         
   4  18   1       8256.97       8211.69       198.21 o                         
   5  18   1       7332.04       7100.43       194.66 o                         
  -3  19   1          2.04        -22.49        89.58 o                         
  -2  19   1        243.80        322.35        83.97 o                         
  -1  19   1        387.58        362.88        69.77 o                         
   0  19   1         91.00        115.07        56.59 o                         
   1  19   1        204.54        167.10        53.98 o                         
   2  19   1         14.96          2.11        46.27 o                         
 -14   0   2       7580.45       7633.84       246.47 o                         
 -13   0   2       1551.60       1722.57       227.31 o                         
 -12   0   2       9066.65       9425.81       199.16 o                         
 -11   0   2       9496.44      10032.55       270.34 o                         
 -10   0   2         25.55         85.72        52.69 o                         
  -9   0   2      37368.66      38886.02       476.38 o                         
  -8   0   2      16147.92      16430.15       262.67 o                         
  -7   0   2       3464.47       3721.61        90.59 o                         
  -6   0   2     121049.53     115376.30      2303.32 o                         
  -5   0   2        762.99       1088.25        51.46 o                         
  -4   0   2      25341.25      25041.46       292.51 o                         
  -3   0   2      77304.32      70614.99       778.17 o                         
  -2   0   2      30698.91      30317.94       336.30 o                         
   2   0   2      10882.99      10142.32       147.84 o                         
   3   0   2        429.57        505.34        36.58 o                         
   4   0   2      50361.36      49113.51       560.32 o                         
   5   0   2       3183.99       3613.70        80.22 o                         
   6   0   2      16267.82      16247.42       224.06 o                         
   7   0   2      18857.32      18635.27       252.83 o                         
   8   0   2       2236.60       2234.02        96.26 o                         
   9   0   2      16706.99      17127.51       295.02 o                         
  10   0   2       2648.11       2792.70       147.34 o                         
  11   0   2       8118.20       8021.78       214.97 o                         
  12   0   2       9341.89      10281.85       312.20 o                         
  13   0   2         15.89          8.10       103.12 o                         
  14   0   2       4737.39       4920.32       251.07 o                         
 -14   1   2          1.07        -64.77        64.77 o                         
 -13   1   2       6198.52       6438.75       141.97 o                         
 -12   1   2       5494.17       5829.68       121.01 o                         
 -11   1   2       1114.65       1034.47        63.92 o                         
 -10   1   2       9874.87      10222.74       130.48 o                         
  -9   1   2       1224.09       1390.11        61.49 o                         
  -8   1   2       8286.98       8282.54       102.68 o                         
  -7   1   2       3600.07       3269.53        61.30 o                         
  -6   1   2       9125.48       9380.24        98.99 o                         
  -5   1   2      33374.11      34624.87       284.56 o                         
  -4   1   2        483.14        326.78        16.02 o                         
  -3   1   2        672.77        718.28        20.75 o                         
  -2   1   2      30688.31      28857.93       233.31 o                         
  -1   1   2        214.11        381.93        24.22 o                         
   1   1   2       6201.40       5251.58        60.83 o                         
   2   1   2       3510.75       2721.95        70.05 o                         
   3   1   2       8672.03      10256.12       102.16 o                         
   4   1   2       2665.83       2251.60        48.12 o                         
   5   1   2      44056.64      42642.31       376.45 o                         
   6   1   2       5677.96       6059.61        86.78 o                         
   7   1   2       3312.77       3424.31        73.57 o                         
   8   1   2      10413.34      10304.70       132.53 o                         
   9   1   2       1417.62       1285.49        56.13 o                         
  10   1   2       6717.02       6942.95       125.30 o                         
  11   1   2       1956.32       1690.91       117.85 o                         
  12   1   2       2158.35       2364.00       162.76 o                         
  13   1   2       2858.34       2377.59       217.53 o                         
  14   1   2         16.40        -90.75       100.22 o                         
 -14   2   2        321.29        260.27        86.97 o                         
 -13   2   2         92.99         41.82        55.15 o                         
 -12   2   2       1030.65        869.63        57.20 o                         
 -11   2   2       1391.12       1210.15        63.93 o                         
 -10   2   2         80.82         77.80        45.81 o                         
  -9   2   2        141.34         74.23        32.67 o                         
  -8   2   2        770.04        742.03        35.81 o                         
  -7   2   2         44.61         21.33        23.08 o                         
  -6   2   2         89.82         85.26        20.35 o                         
  -5   2   2       1751.99       1781.33        37.73 o                         
  -4   2   2        394.86        337.17        15.80 o                         
  -3   2   2       3732.92       3962.48        41.68 o                         
  -2   2   2      15132.45      14165.85       132.94 o                         
  -1   2   2       5567.53       6276.22        61.56 o                         
   0   2   2      10317.13      10931.54       127.41 o                         
   1   2   2      23738.51      23324.59       199.64 o                         
   2   2   2        623.78        614.77        24.84 o                         
   3   2   2        715.41        892.61        28.67 o                         
   4   2   2         81.38         68.01        16.94 o                         
   5   2   2       1607.03       1576.14        46.06 o                         
   6   2   2        225.54        250.54        27.33 o                         
   7   2   2        417.77        318.36        32.62 o                         
   8   2   2         72.48         46.88        34.76 o                         
   9   2   2          9.06          2.16        37.51 o                         
  10   2   2         13.96         35.74        44.45 o                         
  11   2   2        358.27        170.52        52.48 o                         
  12   2   2          6.17         45.74        59.17 o                         
  13   2   2         75.65        187.08        96.53 o                         
  14   2   2          0.80         63.03        83.04 o                         
 -14   3   2         71.76         -3.28        69.10 o                         
 -13   3   2       2869.32       2929.23       136.13 o                         
 -12   3   2       2473.23       2370.36        95.44 o                         
 -11   3   2       3938.15       3730.85       107.84 o                         
 -10   3   2       3174.54       3168.15        83.65 o                         
  -9   3   2         84.59         -2.12        31.91 o                         
  -8   3   2      16987.84      16728.16       185.58 o                         
  -7   3   2       8072.86       7151.20       105.10 o                         
  -6   3   2       7633.82       7203.36        81.35 o                         
  -5   3   2      39888.98      42074.96       340.67 o                         
  -4   3   2       3158.65       2716.74        41.86 o                         
  -3   3   2      16473.81      15636.04       139.09 o                         
  -2   3   2       3197.76       3180.03        68.58 o                         
  -1   3   2      27799.45      27061.69       247.71 o                         
   0   3   2      57037.12      54471.73       489.80 o                         
   1   3   2       1662.79       1390.66        26.36 o                         
   2   3   2      27228.55      24759.88       234.12 o                         
   3   3   2      17343.64      18239.50       167.42 o                         
   4   3   2        785.65       1029.86        36.90 o                         
   5   3   2      30717.26      28784.88       263.54 o                         
   6   3   2       3108.04       3429.12        66.48 o                         
   7   3   2       7644.52       7709.59       106.75 o                         
   8   3   2      13712.02      13585.42       169.15 o                         
   9   3   2          1.29        -45.04        45.04 o                         
  10   3   2       9029.75       8714.62       138.10 o                         
  11   3   2       8191.05       8648.00       159.88 o                         
  12   3   2        607.93        520.52        91.76 o                         
  13   3   2       2782.09       2337.87       209.89 o                         
  14   3   2        227.01         13.78       108.19 o                         
 -14   4   2       5944.96       6105.45       160.55 o                         
 -13   4   2        324.81        252.14        64.31 o                         
 -12   4   2      10100.42      10478.65       173.43 o                         
 -11   4   2       9811.32      10140.24       161.72 o                         
 -10   4   2        783.53        719.24        47.65 o                         
  -9   4   2      13585.02      13767.55       149.09 o                         
  -8   4   2       8678.33       8474.21       103.52 o                         
  -7   4   2      10655.08      10591.70       149.58 o                         
  -6   4   2      36059.99      36939.09       327.50 o                         
  -5   4   2        131.21        223.86        18.28 o                         
  -4   4   2      58268.93      55003.34       555.97 o                         
  -3   4   2      24697.98      26489.75       308.78 o                         
  -2   4   2       2817.00       3567.51        51.51 o                         
  -1   4   2      45242.83      39802.62       335.74 o                         
   0   4   2       1422.62       1096.30        24.32 o                         
   1   4   2      17330.94      19345.76       184.32 o                         
   2   4   2      21774.24      20276.64       180.71 o                         
   3   4   2       6737.30       6009.45        83.44 o                         
   4   4   2      38651.09      40796.74       333.01 o                         
   5   4   2      11739.79      11757.51       125.79 o                         
   6   4   2      24755.45      24626.01       235.73 o                         
   7   4   2      20720.43      20977.38       212.47 o                         
   8   4   2        846.46        710.17        44.30 o                         
   9   4   2      13735.58      13531.69       219.33 o                         
  10   4   2       2259.22       2240.15        94.88 o                         
  11   4   2      12788.16      12945.11       196.72 o                         
  12   4   2       8164.85       8951.06       163.54 o                         
  13   4   2        403.62        258.57        75.80 o                         
 -14   5   2        124.88        132.76       121.72 o                         
 -13   5   2       3083.01       3220.79       181.91 o                         
 -12   5   2       2673.27       2624.67       113.87 o                         
 -11   5   2       1937.45       1970.31       145.42 o                         
 -10   5   2       6483.77       6470.20       162.99 o                         
  -9   5   2         13.12        -17.20        39.19 o                         
  -8   5   2       8671.94       8638.73       123.93 o                         
  -7   5   2      10267.35       9514.38       125.89 o                         
  -6   5   2       6366.75       6226.28        87.21 o                         
  -5   5   2      10452.38      11246.26       154.80 o                         
  -4   5   2        239.98         82.10        19.61 o                         
  -3   5   2       7282.57       6624.76        99.50 o                         
  -2   5   2       1909.54       2230.79        42.20 o                         
  -1   5   2       3473.13       4026.88        47.08 o                         
   0   5   2      41585.05      40903.59       346.95 o                         
   1   5   2      10923.65      11310.26       107.13 o                         
   2   5   2       3152.71       3088.73        57.23 o                         
   3   5   2      17068.77      17567.62       177.90 o                         
   4   5   2        155.02        136.22        20.06 o                         
   5   5   2      15150.81      14486.53       146.34 o                         
   6   5   2       1841.53       2082.52        62.50 o                         
   7   5   2       5496.74       5840.51        93.91 o                         
   8   5   2       3938.67       3945.74        88.69 o                         
   9   5   2          3.46        -38.38        38.38 o                         
  10   5   2       4571.05       4734.32       129.83 o                         
  11   5   2       2361.09       2228.20       108.25 o                         
  12   5   2        494.64        456.56        65.75 o                         
  13   5   2       2009.64       1898.92       182.76 o                         
 -14   6   2         85.97        -22.74       103.81 o                         
 -13   6   2         11.84        -57.30        70.93 o                         
 -12   6   2        322.20        351.55        63.62 o                         
 -11   6   2        436.46        460.40        61.33 o                         
 -10   6   2        113.78         81.38        47.33 o                         
  -9   6   2       2890.45       2697.24       130.88 o                         
  -8   6   2        502.84        405.83        44.72 o                         
  -7   6   2        885.50        898.95        64.69 o                         
  -6   6   2        884.15        848.79        79.10 o                         
  -5   6   2         44.79         67.96        25.26 o                         
  -4   6   2        513.15        452.59        33.98 o                         
  -3   6   2         45.22         32.09        17.95 o                         
  -2   6   2       2559.51       3041.94        52.97 o                         
  -1   6   2        235.31        192.14        18.40 o                         
   0   6   2        368.08        364.38        22.24 o                         
   1   6   2       2814.20       3126.16        43.66 o                         
   2   6   2       1022.13       1025.44        31.75 o                         
   3   6   2        307.85        207.06        19.59 o                         
   4   6   2        586.84        454.09        27.51 o                         
   5   6   2        295.92        270.85        22.44 o                         
   6   6   2        172.77        196.29        26.04 o                         
   7   6   2        512.85        512.58        36.01 o                         
   8   6   2       1473.29       1414.17        65.08 o                         
   9   6   2        475.59        451.44        51.51 o                         
  10   6   2          1.20        -52.83        52.83 o                         
  11   6   2        301.56        279.36        62.71 o                         
  12   6   2         12.92        -51.56        71.01 o                         
  13   6   2         25.76          1.69        98.72 o                         
 -13   7   2       2822.22       2811.32       167.02 o                         
 -12   7   2       1473.06       1377.17       131.55 o                         
 -11   7   2       2194.98       2014.86       102.57 o                         
 -10   7   2       2464.11       2588.97       100.43 o                         
  -9   7   2         84.53         96.77        41.89 o                         
  -8   7   2      12330.17      11747.52       174.22 o                         
  -7   7   2       3951.26       4137.12        97.28 o                         
  -6   7   2      13363.75      14517.36       184.37 o                         
  -5   7   2      46729.82      46757.53       488.34 o                         
  -4   7   2       5086.13       5948.12        91.33 o                         
  -3   7   2      21703.67      22942.32       249.31 o                         
  -2   7   2      17775.10      16975.61       169.27 o                         
  -1   7   2       9732.45       9719.66        90.55 o                         
   0   7   2      56644.75      55822.84       443.04 o                         
   1   7   2        343.03        322.35        18.03 o                         
   2   7   2      37978.06      38654.69       336.15 o                         
   3   7   2      31566.38      30284.09       291.55 o                         
   4   7   2       1671.10       1446.87        46.61 o                         
   5   7   2      44151.52      44974.47       495.52 o                         
   6   7   2      13134.53      12783.16       175.78 o                         
   7   7   2       8512.51       8400.98       110.97 o                         
   8   7   2      13623.46      14224.52       248.31 o                         
   9   7   2         24.11         27.47        40.55 o                         
  10   7   2      12458.89      12328.44       175.97 o                         
  11   7   2       6443.81       6561.86       137.88 o                         
  12   7   2        543.58        603.38        67.41 o                         
  13   7   2       4839.49       4785.05       155.33 o                         
 -13   8   2        907.55        765.74        76.21 o                         
 -12   8   2       7698.68       7454.90       205.15 o                         
 -11   8   2      14575.71      14662.89       418.66 o                         
 -10   8   2        205.35        181.28        67.19 o                         
  -9   8   2      24672.67      25422.22       403.76 o                         
  -8   8   2      18094.09      18416.71       265.53 o                         
  -7   8   2       9063.03       9181.45       145.94 o                         
  -6   8   2      47805.80      49038.53       518.87 o                         
  -5   8   2        247.68        231.89        32.10 o                         
  -4   8   2      26332.92      26526.66       291.32 o                         
  -3   8   2      26307.93      28150.41       302.91 o                         
  -2   8   2       4028.16       3676.46        56.35 o                         
  -1   8   2      35834.16      36698.14       298.37 o                         
   0   8   2       3361.70       3462.59        51.61 o                         
   1   8   2      12890.37      13084.96       128.75 o                         
   2   8   2      12088.23      11953.82       120.69 o                         
   3   8   2        402.01        400.67        23.31 o                         
   4   8   2      16153.48      16024.95       174.82 o                         
   5   8   2       2133.44       2186.96        50.37 o                         
   6   8   2      21602.58      21413.19       222.79 o                         
   7   8   2      13869.11      13480.58       159.39 o                         
   8   8   2       2349.64       2468.61        76.66 o                         
   9   8   2      10322.10      10608.11       150.97 o                         
  10   8   2       1364.41       1428.53        74.32 o                         
  11   8   2       6895.19       7158.41       192.78 o                         
  12   8   2       4006.17       3965.25       191.73 o                         
 -13   9   2       1450.27       1308.19       111.72 o                         
 -12   9   2       1120.14       1042.43        95.54 o                         
 -11   9   2       1004.31       1016.41       107.24 o                         
 -10   9   2       1775.21       1692.06       110.87 o                         
  -9   9   2         18.67         26.90        57.20 o                         
  -8   9   2       4630.44       4348.95       123.93 o                         
  -7   9   2       2871.78       2962.98        96.36 o                         
  -6   9   2       3466.48       3564.38        93.35 o                         
  -5   9   2       7767.96       7712.29       121.29 o                         
  -4   9   2        318.64        315.01        32.32 o                         
  -3   9   2       2993.72       3070.99        69.41 o                         
  -2   9   2       7006.29       7265.42        90.21 o                         
  -1   9   2       4507.64       4475.58        57.93 o                         
   0   9   2      27222.06      28274.53       254.10 o                         
   1   9   2       2201.11       2224.66        47.04 o                         
   2   9   2      23354.95      23637.58       251.05 o                         
   3   9   2      15701.25      15884.67       157.15 o                         
   4   9   2        230.21        163.75        27.25 o                         
   5   9   2      19518.17      19773.16       194.83 o                         
   6   9   2       3138.00       3015.17        63.08 o                         
   7   9   2       4280.46       4310.93        80.10 o                         
   8   9   2       2275.49       2334.86        72.01 o                         
   9   9   2          3.52         60.19        40.08 o                         
  10   9   2       3563.94       3817.54       107.54 o                         
  11   9   2       2398.36       2241.22       179.32 o                         
  12   9   2        125.86        168.09        64.22 o                         
 -12  10   2        279.48        276.20        89.49 o                         
 -11  10   2        207.03        220.73        76.57 o                         
 -10  10   2        162.31          6.95        67.21 o                         
  -9  10   2       1273.23       1135.86        77.78 o                         
  -8  10   2        222.66        176.70        50.49 o                         
  -7  10   2       1218.45       1312.47        90.50 o                         
  -6  10   2        903.92        818.91        55.87 o                         
  -5  10   2        337.50        226.69        38.17 o                         
  -4  10   2       3028.92       3351.25        82.01 o                         
  -3  10   2         13.73         -6.69        29.46 o                         
  -2  10   2        910.86        749.98        30.08 o                         
  -1  10   2        998.21       1161.06        38.31 o                         
   0  10   2       2510.17       2689.23        52.79 o                         
   1  10   2       6847.72       6652.78        83.67 o                         
   2  10   2       5692.49       6196.43        81.76 o                         
   3  10   2       1523.33       1489.81        46.24 o                         
   4  10   2       7349.19       7385.94       106.52 o                         
   5  10   2       1708.16       1621.94        79.67 o                         
   6  10   2        618.13        603.23        58.59 o                         
   7  10   2        852.59        887.03        70.32 o                         
   8  10   2          5.40        -61.57        61.57 o                         
   9  10   2       1449.68       1456.20       124.10 o                         
  10  10   2         11.38        120.55        54.04 o                         
  11  10   2        311.38        288.15        52.63 o                         
  12  10   2        956.77        800.42        70.37 o                         
 -12  11   2       1690.08       1510.90       116.40 o                         
 -11  11   2       1110.68       1017.76        92.83 o                         
 -10  11   2       7094.38       7544.12       231.99 o                         
  -9  11   2         45.43         35.34        59.04 o                         
  -8  11   2       6651.75       6671.47       131.00 o                         
  -7  11   2       7659.46       8125.54       135.57 o                         
  -6  11   2       4144.84       4450.91       111.70 o                         
  -5  11   2      20901.64      21650.91       261.43 o                         
  -4  11   2       1995.01       2140.34        78.36 o                         
  -3  11   2      12571.51      13078.74       170.83 o                         
  -2  11   2       9944.91       9547.72       105.79 o                         
  -1  11   2       1980.58       1981.42        47.32 o                         
   0  11   2      29963.82      31299.91       283.87 o                         
   1  11   2       5974.97       5560.65        79.06 o                         
   2  11   2       3881.91       3789.31        66.70 o                         
   3  11   2      13391.67      13847.02       150.92 o                         
   4  11   2        122.93         71.39        31.69 o                         
   5  11   2      18756.79      18747.81       234.70 o                         
   6  11   2       5214.99       5482.90       144.46 o                         
   7  11   2       3236.82       3459.70       145.44 o                         
   8  11   2      11453.21      11944.06       228.59 o                         
   9  11   2         13.22        -28.09        66.48 o                         
  10  11   2       7260.35       7523.83       193.29 o                         
  11  11   2       3291.32       2610.73       272.01 o                         
 -11  12   2       5198.87       5354.12       190.32 o                         
 -10  12   2        268.50        192.29        66.73 o                         
  -9  12   2      10999.06      11549.79       208.55 o                         
  -8  12   2       2110.10       2048.33       103.46 o                         
  -7  12   2       6912.03       6826.06       130.92 o                         
  -6  12   2      19616.91      20875.84       240.35 o                         
  -5  12   2        636.29        684.18        55.48 o                         
  -4  12   2      16356.05      15715.20       599.31 o                         
  -3  12   2       6475.93       7079.44       137.73 o                         
  -2  12   2       3237.65       3607.32        70.78 o                         
  -1  12   2      19565.15      19126.09       175.37 o                         
   0  12   2        165.16         88.91        26.06 o                         
   1  12   2      15682.91      16476.70       168.33 o                         
   2  12   2       6009.46       5948.52       106.74 o                         
   3  12   2       4793.00       4288.30       121.10 o                         
   4  12   2      17777.79      18259.81       330.17 o                         
   5  12   2       1324.95       1347.65       189.53 o                         
   6  12   2      14541.58      14884.30       256.17 o                         
   7  12   2       7008.06       7534.41       224.20 o                         
   8  12   2        487.92        576.19        80.77 o                         
   9  12   2       7453.00       8009.63       190.08 o                         
  10  12   2        465.72        444.91       101.91 o                         
  11  12   2       3829.60       3583.54       251.11 o                         
 -11  13   2        627.86        607.61        92.52 o                         
 -10  13   2       1566.72       1318.62        85.78 o                         
  -9  13   2          2.06        -60.10        60.10 o                         
  -8  13   2       1281.06       1228.53        77.64 o                         
  -7  13   2       1498.75       1551.60       101.65 o                         
  -6  13   2        307.72        300.06        48.68 o                         
  -5  13   2       1339.52       1480.09        83.14 o                         
  -4  13   2         17.99          3.13        40.60 o                         
  -3  13   2       1254.57       1109.95        57.87 o                         
  -2  13   2       4174.91       4398.78       101.74 o                         
  -1  13   2        117.11        198.78        29.94 o                         
   0  13   2      16856.61      16330.39       187.45 o                         
   1  13   2       2330.60       2615.75        94.37 o                         
   2  13   2       1717.52       1881.00        64.39 o                         
   3  13   2       5372.57       5019.90        95.53 o                         
   4  13   2         26.26        -22.46        60.42 o                         
   5  13   2       5617.13       5991.77       154.18 o                         
   6  13   2        875.09        669.26        74.13 o                         
   7  13   2       1130.78        935.23        74.09 o                         
   8  13   2       2516.35       2515.37       120.12 o                         
   9  13   2         82.00         66.37        76.93 o                         
  10  13   2       1154.13        900.60        99.95 o                         
 -10  14   2         43.00        -76.47        76.47 o                         
  -9  14   2        693.12        678.72       100.44 o                         
  -8  14   2        105.32        142.67        60.94 o                         
  -7  14   2        288.51        210.51        54.46 o                         
  -6  14   2        724.17        710.79        65.72 o                         
  -5  14   2         40.09        -47.33        55.21 o                         
  -4  14   2       1139.93       1202.31        68.70 o                         
  -3  14   2        425.78        378.31        47.85 o                         
  -2  14   2       1786.23       1683.62        62.39 o                         
  -1  14   2        375.53        454.10        35.80 o                         
   0  14   2          0.30         27.84        32.59 o                         
   1  14   2       3274.01       3224.38        78.66 o                         
   2  14   2       3854.30       3918.83        91.87 o                         
   3  14   2       1140.86       1144.45        57.21 o                         
   4  14   2       3349.71       3335.83       159.78 o                         
   5  14   2         94.28         90.36        56.73 o                         
   6  14   2       1976.11       2044.98       128.45 o                         
   7  14   2        753.03        695.04        66.91 o                         
   8  14   2        579.60        510.39        71.69 o                         
   9  14   2       1133.77       1142.40        98.70 o                         
  -9  15   2        689.35        739.01        95.52 o                         
  -8  15   2       7209.14       7096.72       166.65 o                         
  -7  15   2       8292.12       7991.26       159.98 o                         
  -6  15   2       2248.73       2083.45       102.17 o                         
  -5  15   2      19628.02      19883.71       300.57 o                         
  -4  15   2       2677.95       2602.98       123.38 o                         
  -3  15   2      11154.74      10880.59       194.94 o                         
  -2  15   2       8835.33       8748.14       151.65 o                         
  -1  15   2       2441.71       2402.72        83.72 o                         
   0  15   2      18023.96      17805.83       248.06 o                         
   1  15   2       5843.22       5711.12       111.50 o                         
   2  15   2       6053.60       6121.32       115.13 o                         
   3  15   2      11144.34      11082.02       203.46 o                         
   4  15   2         31.73         -6.72        63.13 o                         
   5  15   2       9945.54       9764.42       182.01 o                         
   6  15   2       3461.58       3435.96       154.37 o                         
   7  15   2       1791.97       1782.91        86.59 o                         
   8  15   2       4121.97       3920.32       180.55 o                         
  -8  16   2        504.97        521.60        97.86 o                         
  -7  16   2       4437.00       4518.68       194.76 o                         
  -6  16   2       6930.71       6888.48       154.07 o                         
  -5  16   2        540.59        459.46        65.02 o                         
  -4  16   2      12049.92      12222.01       197.50 o                         
  -3  16   2       3775.51       3352.13       235.97 o                         
  -2  16   2       6130.70       5880.23       133.94 o                         
  -1  16   2      18326.49      18251.53       293.21 o                         
   0  16   2         52.49         56.19        37.72 o                         
   1  16   2      17051.43      16817.50       216.21 o                         
   2  16   2       8205.92       8215.60       127.04 o                         
   3  16   2       5407.91       5436.89       108.86 o                         
   4  16   2      16816.65      16239.50       266.59 o                         
   5  16   2        392.60        322.18        72.74 o                         
   6  16   2      11403.63      11280.56       192.29 o                         
   7  16   2       8139.91       7919.10       294.78 o                         
  -7  17   2       1369.26       1089.20        85.12 o                         
  -6  17   2         11.44        -66.30        66.30 o                         
  -5  17   2       1258.49       1246.95        87.23 o                         
  -4  17   2        175.12         95.74        62.24 o                         
  -3  17   2       1179.12       1073.01        72.32 o                         
  -2  17   2       1992.27       1958.15        92.10 o                         
  -1  17   2         36.96         41.20        54.90 o                         
   0  17   2       4518.31       4593.89       141.96 o                         
   1  17   2        655.71        673.35        74.14 o                         
   2  17   2        533.04        469.39        47.83 o                         
   3  17   2        996.55       1057.46        75.57 o                         
   4  17   2         45.79        -65.62        65.62 o                         
   5  17   2        720.15        603.16        74.26 o                         
   6  17   2         39.46         32.14        71.95 o                         
  -5  18   2         12.93        -44.10        75.50 o                         
  -4  18   2       1341.80       1179.95        82.93 o                         
  -3  18   2       1116.43       1160.52        79.85 o                         
  -2  18   2        184.92        212.61        89.34 o                         
  -1  18   2        617.92        537.59        57.83 o                         
   0  18   2         29.99        -34.73        51.05 o                         
   1  18   2        801.62        675.18        53.17 o                         
   2  18   2        658.43        643.06        49.46 o                         
   3  18   2        247.44        161.26        71.14 o                         
   4  18   2        839.92        806.18       109.33 o                         
   5  18   2         12.00        153.27       127.26 o                         
  -3  19   2       4752.16       4457.12       180.11 o                         
  -2  19   2       4412.45       4039.42       171.68 o                         
  -1  19   2       1839.03       1590.08       101.73 o                         
   0  19   2      14087.83      13402.01       383.10 o                         
   1  19   2       2261.52       1989.24        94.63 o                         
   2  19   2       4910.01       4709.65       123.41 o                         
 -15   1   3       1063.10        707.85       128.82 o                         
 -14   1   3       1226.04       1263.90        78.83 o                         
 -13   1   3       5271.85       5863.92       136.21 o                         
 -12   1   3        233.23        200.42        49.05 o                         
 -11   1   3       7388.82       7875.71       120.31 o                         
 -10   1   3       3672.13       3996.91        86.54 o                         
  -9   1   3       3027.18       3114.03        74.12 o                         
  -8   1   3      17620.59      16759.68       213.58 o                         
  -7   1   3          5.74        -17.41        21.52 o                         
  -6   1   3      18215.13      18864.27       167.86 o                         
  -5   1   3      24296.90      23236.10       195.67 o                         
  -4   1   3       7214.50       6533.10        64.14 o                         
  -3   1   3       9491.74      10135.23        86.70 o                         
  -2   1   3      28742.35      26488.57       233.39 o                         
  -1   1   3       8343.45       8037.91        71.05 o                         
   0   1   3      13080.52      13275.41       115.35 o                         
   1   1   3      14108.48      14466.88       152.42 o                         
   2   1   3      25936.62      26553.64       275.08 o                         
   3   1   3        417.47        330.80        22.69 o                         
   4   1   3      10305.82      10260.00       128.76 o                         
   5   1   3      19793.17      19228.70       202.19 o                         
   6   1   3       3594.46       3946.11        77.82 o                         
   7   1   3      11478.54      11057.33       144.88 o                         
   8   1   3       2373.50       2448.82        84.89 o                         
   9   1   3       4267.30       4452.94       210.27 o                         
  10   1   3       5846.52       5683.19       144.04 o                         
  11   1   3         55.71          1.10        54.24 o                         
  12   1   3       3107.48       3378.70       169.36 o                         
  13   1   3       1319.99       1281.92        86.52 o                         
 -14   2   3       1810.05       1548.14        80.41 o                         
 -13   2   3        684.59        419.89        64.52 o                         
 -12   2   3       9646.25      10841.29       149.03 o                         
 -11   2   3        772.64        500.26        49.78 o                         
 -10   2   3       5053.40       4879.44        92.71 o                         
  -9   2   3      13206.04      14097.74       180.42 o                         
  -8   2   3        925.45        859.75        36.78 o                         
  -7   2   3      18812.41      17628.41       163.67 o                         
  -6   2   3       5762.51       5696.50        73.46 o                         
  -5   2   3      37771.46      37275.62       302.18 o                         
  -4   2   3      26847.43      28264.51       228.82 o                         
  -3   2   3       6836.33       7991.02        76.21 o                         
  -2   2   3      14236.11      12276.77       108.22 o                         
  -1   2   3       3673.29       4857.80        43.75 o                         
   0   2   3      60438.32      60093.92       660.04 o                         
   1   2   3      36322.32      32556.95       276.79 o                         
   2   2   3        174.11         14.95        13.54 o                         
   3   2   3      85495.24      85610.08      1098.94 o                         
   4   2   3      29371.15      28223.99       254.78 o                         
   5   2   3      21173.09      21973.62       209.57 o                         
   6   2   3      50508.32      50272.89       445.89 o                         
   7   2   3       1979.03       1972.36        66.21 o                         
   8   2   3      17918.86      18260.05       198.40 o                         
   9   2   3       4871.44       4586.27       167.92 o                         
  10   2   3       5846.48       5898.87       128.43 o                         
  11   2   3      17924.38      18389.59       406.81 o                         
  12   2   3       1081.22        995.27        75.20 o                         
  13   2   3       4774.09       4779.16       256.23 o                         
 -14   3   3       1776.95       1823.52        91.04 o                         
 -13   3   3       3862.22       3911.91       148.69 o                         
 -12   3   3        105.93        105.07        52.48 o                         
 -11   3   3       9773.75      10529.77       153.67 o                         
 -10   3   3       3419.21       3197.09        82.37 o                         
  -9   3   3       8224.28       8021.57       134.08 o                         
  -8   3   3      12115.93      11973.18       127.59 o                         
  -7   3   3        509.03        455.63        27.04 o                         
  -6   3   3      24202.70      25118.12       214.47 o                         
  -5   3   3      10473.41      10429.12        97.66 o                         
  -4   3   3       2698.31       2648.14        37.44 o                         
  -3   3   3      19484.93      19771.67       184.99 o                         
  -2   3   3       7456.47       6929.01        65.86 o                         
  -1   3   3       7085.40       6778.77        64.50 o                         
   0   3   3      19337.04      19791.46       202.54 o                         
   1   3   3       2818.89       2816.51        39.17 o                         
   2   3   3       9116.56       9664.50       102.72 o                         
   3   3   3        214.55        170.43        16.32 o                         
   4   3   3       4486.92       4177.95        65.31 o                         
   5   3   3       6553.54       6807.74        87.73 o                         
   6   3   3       2719.31       3215.56        72.96 o                         
   7   3   3       5199.29       4681.69        86.33 o                         
   8   3   3       1650.06       1884.79        76.93 o                         
   9   3   3       3459.59       3809.80       107.77 o                         
  10   3   3       3718.06       3712.08       106.43 o                         
  11   3   3          2.55        105.17        62.98 o                         
  12   3   3       2475.13       2503.78       122.07 o                         
  13   3   3        670.95        534.59       133.34 o                         
 -14   4   3         49.75         54.76        75.15 o                         
 -13   4   3         57.70         54.25        61.17 o                         
 -12   4   3       1647.43       1483.67        68.59 o                         
 -11   4   3         99.63        112.50        48.58 o                         
 -10   4   3        412.87        442.45        44.80 o                         
  -9   4   3       3930.03       3717.45        80.78 o                         
  -8   4   3         12.34        -19.46        25.80 o                         
  -7   4   3       1009.55       1025.12        46.98 o                         
  -6   4   3        301.11        463.25        24.76 o                         
  -5   4   3        516.92        432.33        22.03 o                         
  -4   4   3        122.43        110.36        13.69 o                         
  -3   4   3        412.36        594.99        28.81 o                         
  -2   4   3         71.20         25.32        10.05 o                         
  -1   4   3        787.05        847.94        21.15 o                         
   0   4   3       2899.78       2800.12        39.00 o                         
   1   4   3        949.92        930.79        26.62 o                         
   2   4   3       5567.11       5654.31        79.05 o                         
   3   4   3       1465.99       1596.91        43.03 o                         
   4   4   3        592.37        693.78        30.29 o                         
   5   4   3       1935.68       1961.38        46.10 o                         
   6   4   3         56.89         71.00        25.95 o                         
   7   4   3         21.82         32.16        30.74 o                         
   8   4   3        503.70        461.40        42.06 o                         
   9   4   3       1045.67        899.85        52.45 o                         
  10   4   3          3.53         51.96        60.89 o                         
  11   4   3         73.97         82.37        54.02 o                         
  12   4   3        158.46         78.67        66.12 o                         
  13   4   3          1.62        -86.27        86.27 o                         
 -14   5   3       1164.97       1015.48       100.35 o                         
 -13   5   3       2229.21       2431.06       137.27 o                         
 -12   5   3         24.96        -18.95        81.37 o                         
 -11   5   3       2949.43       3017.76       130.42 o                         
 -10   5   3        133.08        119.93        39.40 o                         
  -9   5   3       2930.48       2752.46        75.48 o                         
  -8   5   3      10116.30       9764.30       118.01 o                         
  -7   5   3       1600.14       1608.03        53.01 o                         
  -6   5   3      22408.05      23487.43       215.90 o                         
  -5   5   3      11980.49      11211.02       138.45 o                         
  -4   5   3       2739.08       2263.16        49.49 o                         
  -3   5   3      33743.61      34184.61       351.58 o                         
  -2   5   3       4017.25       4021.82        46.05 o                         
  -1   5   3      17481.50      17568.07       156.62 o                         
   0   5   3      35049.94      33635.79       311.25 o                         
   1   5   3       2969.38       2461.90        40.44 o                         
   2   5   3      41700.10      43156.01       370.61 o                         
   3   5   3       2253.56       1852.00        47.83 o                         
   4   5   3      31627.07      30325.55       296.58 o                         
   5   5   3      25881.64      26370.06       245.12 o                         
   6   5   3       1599.15       1776.18        51.68 o                         
   7   5   3      27990.74      27771.92       250.31 o                         
   8   5   3        910.73        788.45        47.54 o                         
   9   5   3       4433.43       4492.38       103.92 o                         
  10   5   3      10721.83      11180.07       215.10 o                         
  11   5   3          1.02         42.37        56.19 o                         
  12   5   3       4548.70       4963.12       180.42 o                         
  13   5   3       2500.62       2414.02       145.59 o                         
 -14   6   3       2695.99       2619.95       203.62 o                         
 -13   6   3       1892.09       2096.73       124.44 o                         
 -12   6   3      15320.30      15288.12       233.48 o                         
 -11   6   3       2253.01       2148.23       105.46 o                         
 -10   6   3      10588.03      10560.81       286.87 o                         
  -9   6   3      21320.99      20588.60       696.31 o                         
  -8   6   3        208.39        133.51        31.58 o                         
  -7   6   3      32375.67      32675.57       359.23 o                         
  -6   6   3       2089.68       1740.94        61.77 o                         
  -5   6   3      27021.21      26597.97       288.90 o                         
  -4   6   3      34978.30      35446.98       369.24 o                         
  -3   6   3       3248.63       3572.00        60.65 o                         
  -2   6   3      40064.96      38626.70       358.36 o                         
  -1   6   3       6536.65       6828.44        72.45 o                         
   0   6   3      17171.43      18915.29       170.44 o                         
   1   6   3      40558.55      39499.24       340.40 o                         
   2   6   3         81.28         72.36        16.62 o                         
   3   6   3      16946.57      17574.96       182.12 o                         
   4   6   3      17150.76      16910.44       180.25 o                         
   5   6   3       3743.97       3734.75        63.21 o                         
   6   6   3      30650.84      31614.56       293.75 o                         
   7   6   3       1833.63       1886.50        64.75 o                         
   8   6   3       8486.13       8136.19       124.28 o                         
   9   6   3       2975.21       3229.14        99.71 o                         
  10   6   3       3389.05       3350.82       130.35 o                         
  11   6   3      11212.86      11218.51       170.65 o                         
  12   6   3        550.91        543.21        69.03 o                         
  13   6   3       4116.27       4670.46       172.89 o                         
 -14   7   3        567.02        464.25        85.37 o                         
 -13   7   3       1681.11       1516.06       115.06 o                         
 -12   7   3         26.42        -36.25        58.18 o                         
 -11   7   3       2158.55       1892.05        92.48 o                         
 -10   7   3        344.84        282.69        50.07 o                         
  -9   7   3       1427.37       1293.56        56.27 o                         
  -8   7   3       3593.69       3275.14        97.15 o                         
  -7   7   3        184.61        197.77        43.60 o                         
  -6   7   3       4029.99       4204.13        92.08 o                         
  -5   7   3       3541.66       3181.14        70.74 o                         
  -4   7   3       1086.51       1378.93        49.93 o                         
  -3   7   3      10721.90      11051.13       134.03 o                         
  -2   7   3        154.47         74.02        16.38 o                         
  -1   7   3      15153.24      14814.29       139.43 o                         
   0   7   3      23115.82      24787.39       220.58 o                         
   1   7   3       4898.61       5351.45        66.36 o                         
   2   7   3      26775.47      26032.83       258.63 o                         
   3   7   3       1109.00       1171.74        38.27 o                         
   4   7   3       6683.76       6665.56        92.84 o                         
   5   7   3      10222.44       9793.58       125.38 o                         
   6   7   3        185.79        164.06        26.97 o                         
   7   7   3      10684.81      10972.97       133.97 o                         
   8   7   3       1167.06        995.08        57.98 o                         
   9   7   3       1344.19       1313.96        74.23 o                         
  10   7   3       5707.80       5788.22       140.72 o                         
  11   7   3          6.61         47.54        56.57 o                         
  12   7   3       2436.50       2440.09       101.18 o                         
 -13   8   3         51.08        -33.73        67.46 o                         
 -12   8   3        313.18        515.32        83.04 o                         
 -11   8   3          4.57        -44.50        64.62 o                         
 -10   8   3        573.95        552.80        83.20 o                         
  -9   8   3        296.07        230.79        87.81 o                         
  -8   8   3         16.12         -8.14        46.59 o                         
  -7   8   3        324.17        270.55        40.96 o                         
  -6   8   3        357.94        433.05        39.26 o                         
  -5   8   3         34.94         87.95        29.24 o                         
  -4   8   3         70.10         29.90        24.55 o                         
  -3   8   3         58.46         82.67        23.34 o                         
  -2   8   3        518.61        405.18        24.38 o                         
  -1   8   3       1768.00       1479.86        47.34 o                         
   0   8   3        589.53        427.02        21.47 o                         
   1   8   3       2857.44       3107.86        50.51 o                         
   2   8   3       2647.17       2639.18        48.31 o                         
   3   8   3       4068.91       3936.44        64.80 o                         
   4   8   3       2957.13       3031.44        71.54 o                         
   5   8   3        965.99        948.06        43.12 o                         
   6   8   3        361.91        412.29        31.00 o                         
   7   8   3          2.35         -4.28        30.46 o                         
   8   8   3        292.78        246.61        47.39 o                         
   9   8   3         13.47         -2.78        45.43 o                         
  10   8   3        453.58        423.98        55.50 o                         
  11   8   3        610.20        650.72        62.15 o                         
  12   8   3          1.64         79.82        71.32 o                         
 -13   9   3       4129.25       4195.76       200.73 o                         
 -12   9   3          9.53         36.95        81.27 o                         
 -11   9   3       5742.79       5870.85       187.06 o                         
 -10   9   3       2434.05       2333.15       135.92 o                         
  -9   9   3       3741.81       3946.22       133.72 o                         
  -8   9   3       8796.52       8587.51       176.17 o                         
  -7   9   3        179.57        156.40        42.90 o                         
  -6   9   3      27649.16      29296.58       300.13 o                         
  -5   9   3      12072.67      11983.06       159.28 o                         
  -4   9   3       7670.11       7503.18       112.08 o                         
  -3   9   3      33501.05      33927.01       361.12 o                         
  -2   9   3       2495.56       2505.96        51.06 o                         
  -1   9   3      16979.40      16643.92       159.48 o                         
   0   9   3      16021.20      16030.01       154.60 o                         
   1   9   3       1546.92       1450.53        41.89 o                         
   2   9   3      20495.28      20518.92       194.25 o                         
   3   9   3        919.74        927.12        41.26 o                         
   4   9   3      16664.42      16235.96       181.72 o                         
   5   9   3      16569.61      16519.38       189.03 o                         
   6   9   3       1271.55       1282.57        53.13 o                         
   7   9   3       9107.07       9238.10       146.26 o                         
   8   9   3       3108.35       3206.83        88.29 o                         
   9   9   3       3614.06       3564.10       110.03 o                         
  10   9   3       7260.10       7394.43       150.06 o                         
  11   9   3         27.31        111.97        56.95 o                         
  12   9   3       3582.61       3534.86       226.08 o                         
 -12  10   3       9265.24       9898.24       224.71 o                         
 -11  10   3       1014.83        841.51        82.58 o                         
 -10  10   3       8106.74       8319.17       194.34 o                         
  -9  10   3       9224.62      10162.13       195.76 o                         
  -8  10   3        280.70        252.25        55.19 o                         
  -7  10   3      17817.71      17367.49       210.10 o                         
  -6  10   3       6488.32       7098.95       114.43 o                         
  -5  10   3      14103.76      14988.64       192.37 o                         
  -4  10   3      22669.83      21802.80       252.14 o                         
  -3  10   3        117.23          3.94        29.63 o                         
  -2  10   3      23274.64      24590.71       245.16 o                         
  -1  10   3      10017.21       9111.03       102.18 o                         
   0  10   3      11271.43      10565.71       113.60 o                         
   1  10   3      34749.99      37380.18       332.55 o                         
   2  10   3       2020.65       1668.94        48.44 o                         
   3  10   3      16939.45      16412.55       165.63 o                         
   4  10   3      15433.11      16250.82       171.07 o                         
   5  10   3       4568.76       4950.87        97.39 o                         
   6  10   3      20740.34      19956.94       223.11 o                         
   7  10   3       2609.41       2726.04       100.20 o                         
   8  10   3       6773.81       7142.06       120.37 o                         
   9  10   3       6088.82       5996.90       125.19 o                         
  10  10   3       1946.90       2074.59       126.48 o                         
  11  10   3       7978.23       8179.77       159.91 o                         
 -12  11   3          3.68        -90.16        90.16 o                         
 -11  11   3       1466.11       1311.89        94.34 o                         
 -10  11   3        104.88        184.89       102.99 o                         
  -9  11   3        742.55        680.95        68.55 o                         
  -8  11   3        474.97        543.57        51.52 o                         
  -7  11   3          3.98          2.84        50.56 o                         
  -6  11   3       3268.36       3126.14       121.03 o                         
  -5  11   3       1248.61       1466.44        72.84 o                         
  -4  11   3       2415.08       2794.73        81.36 o                         
  -3  11   3       5591.25       5166.48        96.89 o                         
  -2  11   3        638.83        441.03        29.58 o                         
  -1  11   3      14787.58      16059.81       160.99 o                         
   0  11   3       4216.77       3644.40        63.96 o                         
   1  11   3       8259.97       7667.27        95.90 o                         
   2  11   3      15526.02      16617.53       168.69 o                         
   3  11   3         31.97         76.00        25.57 o                         
   4  11   3       7289.65       6608.88       116.13 o                         
   5  11   3       3845.63       4206.64       141.57 o                         
   6  11   3        277.19        370.20        46.41 o                         
   7  11   3       2159.02       2175.01       130.24 o                         
   8  11   3       1159.48       1194.39        89.70 o                         
   9  11   3        647.15        552.36        75.63 o                         
  10  11   3       2526.56       2503.05       168.83 o                         
  11  11   3          3.93        145.70        98.50 o                         
 -11  12   3         17.79        -74.39        74.39 o                         
 -10  12   3        172.11        231.43        65.69 o                         
  -9  12   3        137.31         84.69       100.61 o                         
  -8  12   3        136.96         72.69        64.16 o                         
  -7  12   3        415.51        466.86        49.84 o                         
  -6  12   3        221.35        265.12        43.56 o                         
  -5  12   3        911.47        835.11        57.51 o                         
  -4  12   3        836.80        857.99        55.66 o                         
  -3  12   3         59.25         22.98        34.05 o                         
  -2  12   3        802.66        641.65        36.64 o                         
  -1  12   3         45.22         70.00        26.26 o                         
   0  12   3       3267.05       3532.05        67.07 o                         
   1  12   3       1120.98        984.71        42.46 o                         
   2  12   3       1707.71       1503.09        56.10 o                         
   3  12   3       4842.11       4903.50        83.13 o                         
   4  12   3        914.64        850.04        48.94 o                         
   5  12   3       1096.18       1047.01        61.21 o                         
   6  12   3       1390.06       1326.53        81.37 o                         
   7  12   3         28.65          4.72        66.82 o                         
   8  12   3         77.98        138.36        69.53 o                         
   9  12   3         24.36         32.99        75.40 o                         
  10  12   3        201.43        218.95        89.13 o                         
 -11  13   3       4867.47       5243.00       177.67 o                         
 -10  13   3       2001.76       1964.55       160.06 o                         
  -9  13   3       4255.47       4333.73       137.98 o                         
  -8  13   3      10925.91      11086.28       197.38 o                         
  -7  13   3        613.23        553.48        78.92 o                         
  -6  13   3      14360.51      15210.12       215.90 o                         
  -5  13   3       7453.83       7537.97       140.03 o                         
  -4  13   3       1156.95       1109.19        57.46 o                         
  -3  13   3      15390.52      16005.67       232.76 o                         
  -2  13   3       1754.77       1687.81        73.77 o                         
  -1  13   3      13308.10      12912.79       218.50 o                         
   0  13   3      13304.83      13370.13       197.25 o                         
   1  13   3        107.39        133.47        30.38 o                         
   2  13   3       9561.00       9659.96       129.18 o                         
   3  13   3       1729.62       1839.82        89.04 o                         
   4  13   3       3378.82       3303.92       114.37 o                         
   5  13   3       9762.17       9978.93       197.03 o                         
   6  13   3       1026.23        996.34        79.80 o                         
   7  13   3       8949.88       9321.19       183.83 o                         
   8  13   3       1758.23       1500.40        82.69 o                         
   9  13   3       3595.40       3857.58       204.55 o                         
  10  13   3       4586.19       4858.56       319.38 o                         
 -10  14   3       3267.78       3284.33       155.83 o                         
  -9  14   3       3839.42       3879.59       142.94 o                         
  -8  14   3        825.67        890.66        69.89 o                         
  -7  14   3      10574.65      11024.55       193.75 o                         
  -6  14   3       1266.35       1125.46        78.17 o                         
  -5  14   3      10992.98      10966.62       200.77 o                         
  -4  14   3      16539.12      17067.88       532.63 o                         
  -3  14   3          8.30          9.84        42.50 o                         
  -2  14   3      14238.41      14445.73       171.55 o                         
  -1  14   3       4851.25       4965.07        91.55 o                         
   0  14   3      13336.29      13885.04       164.90 o                         
   1  14   3      12042.45      12195.47       152.60 o                         
   2  14   3        938.37        842.20        50.56 o                         
   3  14   3      18165.09      18669.03       316.00 o                         
   4  14   3       7568.27       7003.48       193.03 o                         
   5  14   3       5362.54       5228.82       158.72 o                         
   6  14   3      18415.83      19304.63       307.06 o                         
   7  14   3       2208.19       2014.45       110.64 o                         
   8  14   3       5734.37       5724.25       165.32 o                         
   9  14   3       5060.98       5235.62       176.88 o                         
  -9  15   3       1449.13       1214.93        86.68 o                         
  -8  15   3       3273.35       3285.59       141.02 o                         
  -7  15   3        397.66        402.28        62.73 o                         
  -6  15   3       1872.63       1834.85       159.94 o                         
  -5  15   3       2145.55       2200.24       121.23 o                         
  -4  15   3        248.08        193.01        60.18 o                         
  -3  15   3       2273.17       2335.36       111.06 o                         
  -2  15   3        321.58        286.27        41.01 o                         
  -1  15   3       6833.50       6497.12       130.06 o                         
   0  15   3       7420.79       7313.34       123.32 o                         
   1  15   3         25.90          7.37        46.43 o                         
   2  15   3       3680.41       3628.49        96.40 o                         
   3  15   3       2119.62       1959.84       114.42 o                         
   4  15   3        240.17        242.64        66.06 o                         
   5  15   3       1366.57       1399.72        92.56 o                         
   6  15   3         31.51         66.63        60.42 o                         
   7  15   3       1782.29       1775.08        87.69 o                         
   8  15   3        938.80        803.43        88.97 o                         
  -8  16   3          9.80         79.38        71.77 o                         
  -7  16   3        962.43        948.45        75.61 o                         
  -6  16   3        549.76        552.83        71.01 o                         
  -5  16   3        241.04        299.86        90.23 o                         
  -4  16   3       1253.47       1049.87        73.32 o                         
  -3  16   3         84.40         54.88        53.05 o                         
  -2  16   3       2208.97       2140.89        87.80 o                         
  -1  16   3        408.48        383.44        46.10 o                         
   0  16   3        586.95        567.87        53.70 o                         
   1  16   3       3873.19       3737.66        94.55 o                         
   2  16   3         37.20         25.30        37.66 o                         
   3  16   3        968.53        902.20        56.77 o                         
   4  16   3        312.04        202.63        62.79 o                         
   5  16   3        542.71        495.84        67.00 o                         
   6  16   3        812.82        785.63        83.74 o                         
   7  16   3          5.06        -33.16        73.44 o                         
  -7  17   3          1.92        -54.18        71.14 o                         
  -6  17   3      10860.65      10813.59       209.67 o                         
  -5  17   3       5671.49       5442.22       166.54 o                         
  -4  17   3       1928.29       1825.19        94.84 o                         
  -3  17   3      12178.19      12053.31       198.15 o                         
  -2  17   3        354.74        376.98        50.58 o                         
  -1  17   3       8213.07       7928.05       180.35 o                         
   0  17   3       6378.39       6205.32       129.64 o                         
   1  17   3       1273.34       1197.14        64.04 o                         
   2  17   3      10713.80      10179.20       422.98 o                         
   3  17   3       1270.09       1376.69        71.67 o                         
   4  17   3       5362.20       5192.41       154.59 o                         
   5  17   3       9439.35       9094.94       182.80 o                         
   6  17   3         11.17        105.46        89.82 o                         
  -5  18   3       4443.51       4413.70       173.65 o                         
  -4  18   3       6838.42       6671.70       174.76 o                         
  -3  18   3        224.30        196.00        67.81 o                         
  -2  18   3       9779.54       9681.36       202.80 o                         
  -1  18   3       2664.45       2678.79       127.47 o                         
   0  18   3       5835.64       5628.78       141.88 o                         
   1  18   3      10448.36      10777.82       163.99 o                         
   2  18   3          4.90         23.37        57.52 o                         
   3  18   3       7423.99       7580.59       176.50 o                         
   4  18   3       2425.38       2455.18       163.82 o                         
  -3  19   3       1079.84       1096.85       194.96 o                         
  -2  19   3        214.22        135.59        88.98 o                         
  -1  19   3        595.70        484.34        86.78 o                         
   0  19   3       1570.92       1475.43        80.32 o                         
   1  19   3          4.39         44.38        75.63 o                         
 -15   0   4       3976.16       4172.28       347.77 o                         
 -14   0   4        297.79         93.53        88.45 o                         
 -13   0   4       3895.52       4234.11       166.32 o                         
 -12   0   4       6683.17       7117.10       206.13 o                         
 -11   0   4        332.51        392.98        62.79 o                         
 -10   0   4       6549.58       6564.83       153.19 o                         
  -9   0   4        917.73        968.65        89.72 o                         
  -8   0   4      11610.91      11572.30       174.00 o                         
  -7   0   4       8427.91       7784.30       125.54 o                         
  -6   0   4       9431.25       9276.85       143.19 o                         
  -5   0   4      27630.26      27693.04       356.56 o                         
  -4   0   4       1252.61       1548.36        39.45 o                         
  -3   0   4      33036.01      30746.35       344.26 o                         
  -2   0   4      38972.90      39709.78      1189.79 o                         
  -1   0   4      48062.66      46293.56       525.64 o                         
   1   0   4       1318.79       1552.47       115.12 o                         
   2   0   4      38507.56      37922.64      1013.74 o                         
   3   0   4      46907.46      45091.16       755.10 o                         
   4   0   4        277.82        252.19        33.75 o                         
   5   0   4      66138.95      66494.65      1303.85 o                         
   6   0   4      16077.08      16001.62       257.61 o                         
   7   0   4       4656.39       4431.84       129.84 o                         
   8   0   4      16530.83      15936.29       278.23 o                         
   9   0   4         25.96          7.05        61.98 o                         
  10   0   4      11555.46      12538.27       396.00 o                         
  11   0   4       8448.74       8014.30       235.42 o                         
  12   0   4       1177.70        938.92       183.34 o                         
  13   0   4       8503.50       8532.02       271.47 o                         
 -15   1   4        351.84        293.99        73.42 o                         
 -14   1   4       3223.62       3582.69       135.92 o                         
 -13   1   4        312.26        262.78        58.64 o                         
 -12   1   4       4056.80       4143.73       106.51 o                         
 -11   1   4       6695.20       7285.51       115.22 o                         
 -10   1   4        489.89        525.57        45.97 o                         
  -9   1   4      11968.70      11582.62       172.90 o                         
  -8   1   4       6405.48       6449.66        96.59 o                         
  -7   1   4      10411.08      11050.27       142.61 o                         
  -6   1   4      15603.55      14837.75       135.52 o                         
  -5   1   4        669.17        577.09        28.29 o                         
  -4   1   4      44609.35      43546.79       344.68 o                         
  -3   1   4      13486.38      13524.86       122.49 o                         
  -2   1   4        661.57        718.36        17.68 o                         
   0   1   4       1272.44       1061.46        23.28 o                         
   1   1   4      11256.01      12437.08       136.01 o                         
   2   1   4      38493.25      36662.82       374.94 o                         
   3   1   4       2395.02       2342.74        64.08 o                         
   4   1   4      22547.56      23868.81       239.24 o                         
   5   1   4       4284.31       3819.81        71.97 o                         
   6   1   4      11174.14      11061.64       139.47 o                         
   7   1   4       9144.86       9274.70       132.27 o                         
   8   1   4         50.28         64.69        38.63 o                         
   9   1   4       3706.42       3482.59       104.03 o                         
  10   1   4        516.32        612.88        62.90 o                         
  11   1   4       2812.74       2957.17       136.36 o                         
  12   1   4       2445.91       2234.71       191.69 o                         
  13   1   4        167.47        116.90        78.63 o                         
 -15   2   4          3.73        -69.76        69.76 o                         
 -14   2   4         22.83        114.85        62.01 o                         
 -13   2   4         94.15        102.28        79.55 o                         
 -12   2   4        115.83         61.48        47.79 o                         
 -11   2   4        420.63        354.90        46.73 o                         
 -10   2   4         29.83         -4.95        36.48 o                         
  -9   2   4        464.99        400.23        34.73 o                         
  -8   2   4        150.47         95.71        26.93 o                         
  -7   2   4         83.37         26.84        21.29 o                         
  -6   2   4        875.13        886.04        34.79 o                         
  -5   2   4        617.43        587.47        24.46 o                         
  -4   2   4       4153.55       3945.92        50.10 o                         
  -3   2   4        300.90        273.42        12.55 o                         
  -2   2   4        350.74        344.33        17.35 o                         
  -1   2   4      10855.77      10655.93       103.57 o                         
   0   2   4       1092.72        929.34        28.02 o                         
   1   2   4       3216.40       3464.83        45.99 o                         
   2   2   4       2114.13       1860.01        37.50 o                         
   3   2   4       6173.33       6192.62        79.23 o                         
   4   2   4        281.07        210.59        22.63 o                         
   5   2   4       1802.81       1846.22        55.71 o                         
   6   2   4       3258.58       3326.78        75.47 o                         
   7   2   4        258.26        267.71        36.86 o                         
   8   2   4        631.84        655.19        48.25 o                         
   9   2   4        254.18        276.14        51.31 o                         
  10   2   4         62.56         27.35        56.32 o                         
  11   2   4         16.96        -25.27        63.31 o                         
  12   2   4          4.27        117.01        87.48 o                         
  13   2   4         34.14        166.11        80.36 o                         
 -14   3   4       2751.81       3023.10       154.10 o                         
 -13   3   4        852.90        764.65        64.41 o                         
 -12   3   4       3778.83       3759.17       109.00 o                         
 -11   3   4       2110.16       2386.64        85.72 o                         
 -10   3   4       1200.56       1139.11        47.65 o                         
  -9   3   4       8860.46       8349.29       106.91 o                         
  -8   3   4       1921.24       2071.17        60.11 o                         
  -7   3   4       7667.01       8153.98        90.90 o                         
  -6   3   4      13175.02      12048.86       113.51 o                         
  -5   3   4         73.91         53.72        14.78 o                         
  -4   3   4      22944.68      23184.84       203.11 o                         
  -3   3   4       9340.44       9242.94        86.68 o                         
  -2   3   4       7278.49       7141.75        68.56 o                         
  -1   3   4      45601.75      43422.18       393.78 o                         
   0   3   4        666.58        959.74        29.61 o                         
   1   3   4      16909.76      17786.44       171.36 o                         
   2   3   4       5704.43       5062.35        64.24 o                         
   3   3   4       7023.30       6073.19        77.75 o                         
   4   3   4      11266.05      11255.81       128.08 o                         
   5   3   4        169.51        266.46        27.38 o                         
   6   3   4      13657.15      13564.43       161.54 o                         
   7   3   4      12481.53      12286.95       158.23 o                         
   8   3   4         16.81         -0.39        38.57 o                         
   9   3   4       5040.38       5314.69       130.90 o                         
  10   3   4       4248.10       3893.15       136.56 o                         
  11   3   4       3015.12       2987.98       138.47 o                         
  12   3   4       3562.07       3875.74       145.43 o                         
  13   3   4         40.21        174.00        96.57 o                         
 -14   4   4          2.15        -76.78        76.78 o                         
 -13   4   4       6839.72       7179.83       140.55 o                         
 -12   4   4       5891.30       5724.60       190.56 o                         
 -11   4   4       1775.24       1693.83        72.74 o                         
 -10   4   4       8392.52       8963.42       137.53 o                         
  -9   4   4       1115.12        971.80        44.88 o                         
  -8   4   4      10174.04       9746.30       117.07 o                         
  -7   4   4      12939.80      12572.62       132.30 o                         
  -6   4   4      11916.69      12183.69       122.95 o                         
  -5   4   4      29937.02      29646.54       260.26 o                         
  -4   4   4       2876.31       2480.24        36.40 o                         
  -3   4   4      30389.39      28783.63       247.32 o                         
  -2   4   4      21269.33      22006.40       191.35 o                         
  -1   4   4       1987.98       2354.18        39.58 o                         
   0   4   4      80401.66      73054.98       721.86 o                         
   1   4   4       9290.86       9974.41       104.24 o                         
   2   4   4      25154.14      27020.83       256.93 o                         
   3   4   4      61129.68      58172.48       588.04 o                         
   4   4   4         85.94         86.04        20.06 o                         
   5   4   4      53352.83      54571.89       445.80 o                         
   6   4   4      21518.45      21581.81       199.71 o                         
   7   4   4       5226.21       5159.36        93.44 o                         
   8   4   4       9871.90       9502.08       224.90 o                         
   9   4   4         25.10         50.04        50.13 o                         
  10   4   4      16008.44      16204.47       264.53 o                         
  11   4   4       5993.77       5447.50       277.41 o                         
  12   4   4       1939.97       1824.01       128.23 o                         
  13   4   4       6860.22       6922.99       214.26 o                         
 -14   5   4       2482.25       2337.08       113.35 o                         
 -13   5   4        356.52        313.82        69.03 o                         
 -12   5   4       3873.94       3776.97       118.46 o                         
 -11   5   4       2817.47       3030.92        98.78 o                         
 -10   5   4        902.79        904.43        48.13 o                         
  -9   5   4      11436.19      10969.16       169.67 o                         
  -8   5   4       2847.42       2820.61        64.45 o                         
  -7   5   4       4051.30       4417.97        67.92 o                         
  -6   5   4      18575.67      17405.41       165.53 o                         
  -5   5   4       1101.08        951.23        29.41 o                         
  -4   5   4       5259.61       5792.32        81.26 o                         
  -3   5   4       8198.04       7193.37        80.13 o                         
  -2   5   4      12007.63      11140.23       104.69 o                         
  -1   5   4      21463.31      22689.92       214.98 o                         
   0   5   4       3670.35       3636.87        49.67 o                         
   1   5   4      19378.43      19342.54       206.19 o                         
   2   5   4      11203.17      11424.24       121.19 o                         
   3   5   4         90.77        166.91        22.49 o                         
   4   5   4      11785.66      12104.52       138.65 o                         
   5   5   4        946.28        945.75        62.69 o                         
   6   5   4       6803.07       6704.34        89.11 o                         
   7   5   4       8173.67       8421.06       108.43 o                         
   8   5   4        209.47        100.98        36.59 o                         
   9   5   4       4700.11       4769.04       106.70 o                         
  10   5   4       3400.73       3723.96       214.53 o                         
  11   5   4       1442.57       1292.58        96.48 o                         
  12   5   4       2809.00       2512.94       124.39 o                         
  13   5   4         11.03        -38.13        91.22 o                         
 -14   6   4         14.24        -33.28        79.84 o                         
 -13   6   4        301.79        253.59        72.28 o                         
 -12   6   4        218.95        205.80        61.17 o                         
 -11   6   4        662.01        571.07        59.93 o                         
 -10   6   4       1628.07       1443.49        61.28 o                         
  -9   6   4         57.32         36.86        32.92 o                         
  -8   6   4       2641.33       2545.35        63.74 o                         
  -7   6   4       1384.15       1269.39        42.51 o                         
  -6   6   4        366.18        395.28        31.80 o                         
  -5   6   4        501.12        488.46        29.37 o                         
  -4   6   4         57.96         12.48        19.40 o                         
  -3   6   4       1572.96       1370.69        28.56 o                         
  -2   6   4       1403.53       1596.25        29.25 o                         
  -1   6   4       1912.45       2246.26        37.77 o                         
   0   6   4       8796.58       8953.23        98.15 o                         
   1   6   4       2766.52       2589.35        45.39 o                         
   2   6   4        243.26        238.92        18.27 o                         
   3   6   4        383.02        461.71        26.47 o                         
   4   6   4        226.08        113.32        24.81 o                         
   5   6   4         66.35        149.23        28.63 o                         
   6   6   4        316.68        379.22        31.38 o                         
   7   6   4        117.61         82.81        32.38 o                         
   8   6   4         46.38         55.79        42.00 o                         
   9   6   4         11.26        -26.17        47.80 o                         
  10   6   4          6.46         66.42        53.56 o                         
  11   6   4         43.39         95.48        62.34 o                         
  12   6   4         10.35          2.01        75.94 o                         
 -14   7   4       2737.60       2589.21       157.16 o                         
 -13   7   4        710.97        831.93        76.96 o                         
 -12   7   4       2106.82       1852.27       178.49 o                         
 -11   7   4       3469.67       3441.05       155.12 o                         
 -10   7   4         25.13        -42.11        42.11 o                         
  -9   7   4       6136.60       6702.28       138.10 o                         
  -8   7   4       1776.23       1581.41        76.90 o                         
  -7   7   4       6229.86       6162.19       109.78 o                         
  -6   7   4      14343.28      14764.19       182.49 o                         
  -5   7   4        177.27        231.29        24.84 o                         
  -4   7   4      25715.01      25088.14       271.20 o                         
  -3   7   4      23112.69      23896.49       256.83 o                         
  -2   7   4       2676.02       2564.63        43.28 o                         
  -1   7   4      35917.75      35907.14       311.99 o                         
   0   7   4        111.63         90.97        17.27 o                         
   1   7   4      26005.43      26011.44       251.61 o                         
   2   7   4       4312.08       4255.52        64.90 o                         
   3   7   4      19032.18      20180.87       191.37 o                         
   4   7   4      33306.04      32795.37       324.03 o                         
   5   7   4         69.92         64.28        28.90 o                         
   6   7   4      23304.16      24287.36       237.81 o                         
   7   7   4      13778.76      12825.74       299.48 o                         
   8   7   4        386.70        370.49        46.85 o                         
   9   7   4       5919.18       6304.64       134.95 o                         
  10   7   4       1617.47       1366.49       146.78 o                         
  11   7   4       3497.07       3523.41       163.07 o                         
  12   7   4       5012.76       5624.72       166.27 o                         
 -13   8   4       5587.20       5893.03       230.81 o                         
 -12   8   4       5558.76       5834.33       181.67 o                         
 -11   8   4       2343.15       2496.73       126.93 o                         
 -10   8   4      14639.57      15230.46       251.85 o                         
  -9   8   4       1392.80       1435.36       103.48 o                         
  -8   8   4      20915.82      21313.55       327.52 o                         
  -7   8   4      24414.85      24018.97       280.83 o                         
  -6   8   4       6481.91       6536.56        98.57 o                         
  -5   8   4      30628.40      31392.29       339.91 o                         
  -4   8   4       3788.47       3449.60        70.46 o                         
  -3   8   4      17730.18      17022.45       194.09 o                         
  -2   8   4      27111.93      28040.02       250.33 o                         
  -1   8   4       1571.96       1842.37        41.33 o                         
   0   8   4      45030.05      44003.16       411.67 o                         
   1   8   4      24686.46      24852.24       226.23 o                         
   2   8   4       5623.75       6034.57        76.30 o                         
   3   8   4      23771.21      23234.00       218.29 o                         
   4   8   4       2841.50       3035.52        68.86 o                         
   5   8   4      28671.68      29519.92       302.15 o                         
   6   8   4      10227.04      10002.33       124.35 o                         
   7   8   4       4565.61       4414.67        92.49 o                         
   8   8   4      10472.19      10342.24       210.25 o                         
   9   8   4        181.76        123.74        51.01 o                         
  10   8   4       9053.43       8978.80       171.90 o                         
  11   8   4       4390.97       4416.78       203.00 o                         
  12   8   4        537.96        530.19        81.89 o                         
 -13   9   4        251.93        193.92        95.22 o                         
 -12   9   4       1354.11       1157.59        95.16 o                         
 -11   9   4       1691.57       1551.23       146.28 o                         
 -10   9   4          6.31        -62.35        62.35 o                         
  -9   9   4       2271.81       2096.22       162.99 o                         
  -8   9   4       1532.00       1576.82        82.41 o                         
  -7   9   4       2419.39       2506.34        80.39 o                         
  -6   9   4       7317.66       7292.48       108.96 o                         
  -5   9   4          2.04          4.72        29.69 o                         
  -4   9   4       5670.73       5753.59        95.71 o                         
  -3   9   4      10071.01      10379.68       134.57 o                         
  -2   9   4       1587.08       1516.13        43.65 o                         
  -1   9   4       8912.65       9145.89       108.17 o                         
   0   9   4         73.56         71.35        21.69 o                         
   1   9   4      13552.12      13802.10       139.03 o                         
   2   9   4       1142.14       1122.97        41.35 o                         
   3   9   4       5119.66       5199.44        70.91 o                         
   4   9   4      12160.34      12298.66       149.75 o                         
   5   9   4        345.89        354.47        37.10 o                         
   6   9   4       7952.57       8082.85       172.82 o                         
   7   9   4       3103.39       3178.65        82.58 o                         
   8   9   4         90.30        120.05        41.28 o                         
   9   9   4       2571.27       2704.45       108.23 o                         
  10   9   4        720.52        590.34        57.84 o                         
  11   9   4       1927.53       1737.58        90.66 o                         
 -13  10   4        216.05        423.36       141.70 o                         
 -12  10   4        339.85        364.52        89.97 o                         
 -11  10   4        112.09        141.98        73.25 o                         
 -10  10   4        127.48        168.68        69.57 o                         
  -9  10   4         66.70          1.80        58.50 o                         
  -8  10   4        150.15        159.40        43.12 o                         
  -7  10   4        150.98        138.73        45.90 o                         
  -6  10   4        149.08        143.98        35.44 o                         
  -5  10   4        300.76        337.47        38.02 o                         
  -4  10   4          3.63        -29.32        29.32 o                         
  -3  10   4       1048.97        954.74        52.38 o                         
  -2  10   4        809.23        755.18        31.97 o                         
  -1  10   4        488.30        424.60        28.57 o                         
   0  10   4       3502.20       3505.86        65.59 o                         
   1  10   4          8.12         10.14        21.92 o                         
   2  10   4       4923.03       5149.29        75.63 o                         
   3  10   4       2442.59       2492.15        58.11 o                         
   4  10   4        377.52        382.92        35.84 o                         
   5  10   4       2420.90       2454.74        79.97 o                         
   6  10   4       1499.58       1432.82        57.74 o                         
   7  10   4        880.92        880.91        54.80 o                         
   8  10   4        352.81        413.90        46.21 o                         
   9  10   4          7.24         62.98        62.43 o                         
  10  10   4        106.88        125.19        66.87 o                         
  11  10   4        418.95        549.73        76.11 o                         
 -12  11   4       2412.42       2280.01       119.17 o                         
 -11  11   4       4974.83       5187.83       176.19 o                         
 -10  11   4        312.76        267.09        74.43 o                         
  -9  11   4      12366.44      13355.33       190.45 o                         
  -8  11   4       4828.13       4826.66       112.92 o                         
  -7  11   4       3688.51       3703.08        97.88 o                         
  -6  11   4      16983.17      17479.31       247.36 o                         
  -5  11   4         45.86         31.31        36.96 o                         
  -4  11   4      11925.49      11976.75       162.51 o                         
  -3  11   4       8221.83       8195.81       123.89 o                         
  -2  11   4       1635.36       1659.49        50.62 o                         
  -1  11   4      28238.75      28698.53       284.78 o                         
   0  11   4       3887.66       3838.39        72.73 o                         
   1  11   4       7889.13       7804.76        97.99 o                         
   2  11   4      17659.31      17920.72       180.09 o                         
   3  11   4         67.14         58.35        26.37 o                         
   4  11   4      11347.55      11144.28       141.05 o                         
   5  11   4       1139.08       1056.60        60.70 o                         
   6  11   4       7443.43       7436.81       115.31 o                         
   7  11   4       6771.31       6721.02       115.52 o                         
   8  11   4         75.77         50.21        47.76 o                         
   9  11   4       3753.54       4007.38       145.42 o                         
  10  11   4        399.90        363.48        57.31 o                         
  11  11   4       1371.38       1331.25       293.98 o                         
 -11  12   4        594.97        787.08        80.86 o                         
 -10  12   4       6258.85       6034.32       151.20 o                         
  -9  12   4         24.21         15.51        63.37 o                         
  -8  12   4       7045.01       7563.99       140.72 o                         
  -7  12   4       6020.18       5763.26       117.15 o                         
  -6  12   4       8245.42       7871.46       160.63 o                         
  -5  12   4      19114.50      19866.18       260.17 o                         
  -4  12   4        912.07        805.46        51.67 o                         
  -3  12   4       9068.34       8612.76       133.19 o                         
  -2  12   4      12804.94      13263.47       153.92 o                         
  -1  12   4        784.78        827.40        40.30 o                         
   0  12   4      15851.17      15901.54       179.62 o                         
   1  12   4       2036.62       2201.15        60.57 o                         
   2  12   4       6654.30       6685.66       133.59 o                         
   3  12   4      11750.01      12050.73       139.24 o                         
   4  12   4          4.38        -36.35        36.35 o                         
   5  12   4      21824.93      21930.91       271.60 o                         
   6  12   4       5692.07       5646.50       102.91 o                         
   7  12   4       2050.88       2064.75        91.42 o                         
   8  12   4       8819.08       9117.99       218.34 o                         
   9  12   4          7.60        -73.83        73.83 o                         
  10  12   4       6707.48       6866.88       212.26 o                         
 -11  13   4        959.75        620.93        85.13 o                         
 -10  13   4         78.58        101.33        69.78 o                         
  -9  13   4       2268.51       1957.51        92.25 o                         
  -8  13   4       1965.51       1916.44       106.83 o                         
  -7  13   4        318.38        346.56        67.39 o                         
  -6  13   4       4315.29       4267.53       117.16 o                         
  -5  13   4        555.20        583.14        64.73 o                         
  -4  13   4       1341.12       1372.70        74.61 o                         
  -3  13   4       2045.07       1823.89        85.37 o                         
  -2  13   4        666.11        618.70        41.66 o                         
  -1  13   4      12094.46      12665.64       172.67 o                         
   0  13   4          9.59         -7.37        40.15 o                         
   1  13   4       5853.37       5928.07        92.77 o                         
   2  13   4       5010.51       5350.04        89.77 o                         
   3  13   4         20.95         19.43        31.88 o                         
   4  13   4       4926.03       4736.50       119.40 o                         
   5  13   4        667.27        620.53        56.66 o                         
   6  13   4       2556.20       2769.76       244.48 o                         
   7  13   4       2547.08       2573.28       149.79 o                         
   8  13   4         30.90         59.86        74.94 o                         
   9  13   4       2458.35       2549.19       135.99 o                         
 -10  14   4         80.78        147.74        77.03 o                         
  -9  14   4          1.29        -71.91        81.93 o                         
  -8  14   4         86.81        103.90        66.62 o                         
  -7  14   4         79.39         21.29        51.54 o                         
  -6  14   4        102.86         49.22        61.05 o                         
  -5  14   4        417.26        495.34        56.06 o                         
  -4  14   4          6.02        -33.85        45.91 o                         
  -3  14   4       3162.16       3094.68       107.27 o                         
  -2  14   4        729.10        722.79        45.28 o                         
  -1  14   4       1347.23       1208.51        60.58 o                         
   0  14   4       5828.82       5669.56        99.89 o                         
   1  14   4       1568.48       1511.38        69.67 o                         
   2  14   4       6135.18       6231.30       121.38 o                         
   3  14   4       2415.45       2250.38       142.78 o                         
   4  14   4        933.36        889.39        61.62 o                         
   5  14   4       3279.41       3349.74       133.71 o                         
   6  14   4        286.67        187.47        63.42 o                         
   7  14   4        529.99        519.99        69.91 o                         
   8  14   4        354.92        328.16       106.08 o                         
   9  14   4         59.26        -67.65       103.82 o                         
  -9  15   4      10035.00      10232.61       195.33 o                         
  -8  15   4       4019.25       4702.17       171.41 o                         
  -7  15   4       4447.54       4562.30       135.36 o                         
  -6  15   4      13832.12      14301.49       250.62 o                         
  -5  15   4          2.24        -50.89        50.89 o                         
  -4  15   4      12603.36      13031.79       221.64 o                         
  -3  15   4       6415.06       6143.34       399.52 o                         
  -2  15   4       2049.38       1815.33        80.35 o                         
  -1  15   4      10901.19      11181.65       162.52 o                         
   0  15   4       2651.80       2735.69        89.83 o                         
   1  15   4       6247.47       6398.17       133.75 o                         
   2  15   4      10451.51      10352.37       157.69 o                         
   3  15   4        193.31        150.14        43.36 o                         
   4  15   4       9375.60       9579.58       155.72 o                         
   5  15   4       2207.55       2154.34       120.64 o                         
   6  15   4       3933.44       3917.97       136.30 o                         
   7  15   4       5895.36       5994.57       164.51 o                         
   8  15   4         18.72        165.34       103.83 o                         
  -8  16   4       3157.82       2696.28       165.26 o                         
  -7  16   4       4261.31       4464.92       142.57 o                         
  -6  16   4       1315.74       1268.64        80.67 o                         
  -5  16   4      11669.61      11210.09       194.19 o                         
  -4  16   4       1850.86       1641.83       132.09 o                         
  -3  16   4       7242.36       7545.88       172.56 o                         
  -2  16   4       9426.70       9150.34       166.16 o                         
  -1  16   4        757.22        807.68        74.08 o                         
   0  16   4      15755.89      15705.05       247.30 o                         
   1  16   4       2520.43       2354.22        94.69 o                         
   2  16   4       7490.65       7413.40       139.42 o                         
   3  16   4       9537.28       9671.21       146.66 o                         
   4  16   4        288.49        384.67        60.04 o                         
   5  16   4      12820.71      12790.78       201.33 o                         
   6  16   4       3188.35       3313.18       145.22 o                         
   7  16   4       3368.69       3569.72       203.34 o                         
  -7  17   4        573.47        579.81        77.39 o                         
  -6  17   4       3430.66       3749.02       157.99 o                         
  -5  17   4        288.13        226.10        96.20 o                         
  -4  17   4       1971.23       1932.07       107.73 o                         
  -3  17   4       1177.03       1200.69        83.47 o                         
  -2  17   4        397.46        326.21        49.18 o                         
  -1  17   4       4062.01       3808.39       113.06 o                         
   0  17   4        173.20        189.23        47.65 o                         
   1  17   4       1157.23       1211.33        65.66 o                         
   2  17   4       1962.04       1887.26        82.79 o                         
   3  17   4        224.58        355.46        54.09 o                         
   4  17   4        644.24        644.40        71.65 o                         
   5  17   4        489.77        453.43        77.91 o                         
  -5  18   4       1593.33       1631.68        96.74 o                         
  -4  18   4        222.09        112.63        72.88 o                         
  -3  18   4       1151.20       1213.22        91.23 o                         
  -2  18   4       1401.26       1449.34        92.75 o                         
  -1  18   4          7.89        -84.90        86.84 o                         
   0  18   4       1742.57       1603.45        75.12 o                         
   1  18   4       1143.08       1063.63        66.71 o                         
   2  18   4        353.24        304.36        55.69 o                         
   3  18   4        871.05        827.75        61.86 o                         
   4  18   4          4.96        154.36       105.32 o                         
  -2  19   4        923.68        756.85       105.93 o                         
  -1  19   4       5674.04       5497.65       200.11 o                         
   0  19   4        132.62          7.71        69.19 o                         
 -15   1   5       1668.34       1521.06       110.58 o                         
 -14   1   5       1752.08       1520.57       118.81 o                         
 -13   1   5        614.08        552.50        60.22 o                         
 -12   1   5       8336.75       8117.18       140.31 o                         
 -11   1   5       1498.55       1345.72        75.74 o                         
 -10   1   5       5985.80       6132.44       111.16 o                         
  -9   1   5       9366.70       9155.77       111.04 o                         
  -8   1   5         12.15        -22.69        24.84 o                         
  -7   1   5      23014.58      22761.88       199.31 o                         
  -6   1   5       5831.15       5704.30        66.08 o                         
  -5   1   5       6396.72       6110.15        63.43 o                         
  -4   1   5      34257.05      33326.80       265.96 o                         
  -3   1   5         33.12         34.27         9.16 o                         
  -2   1   5       5744.39       5478.03        66.06 o                         
  -1   1   5      35337.73      34177.95       288.95 o                         
   0   1   5       5468.64       5557.48        58.12 o                         
   1   1   5      11432.63      10628.50       110.96 o                         
   2   1   5       4907.55       5215.36        76.05 o                         
   3   1   5       6259.20       6301.79        92.34 o                         
   4   1   5       3127.23       2491.33        57.11 o                         
   5   1   5       3405.04       3437.55        70.87 o                         
   6   1   5      15169.54      15337.83       179.00 o                         
   7   1   5       3380.73       3049.60        85.61 o                         
   8   1   5       4037.74       4080.51       115.95 o                         
   9   1   5       4470.64       4371.01       148.72 o                         
  10   1   5        236.53        282.42        71.64 o                         
  11   1   5       6325.49       2873.85       281.51 o                         
  12   1   5        696.38        718.85       110.44 o                         
  13   1   5       1684.54       1562.54       115.98 o                         
 -15   2   5        744.17        611.74        78.84 o                         
 -14   2   5       1856.46       1788.83        83.29 o                         
 -13   2   5       7554.96       7625.84       197.31 o                         
 -12   2   5        156.76        156.77        62.56 o                         
 -11   2   5       8999.01       9690.84       140.54 o                         
 -10   2   5       5405.20       5141.36        92.33 o                         
  -9   2   5       5533.92       5392.55        85.23 o                         
  -8   2   5      22424.96      22863.67       205.62 o                         
  -7   2   5       2475.21       2525.93        50.79 o                         
  -6   2   5      27898.04      27425.68       229.43 o                         
  -5   2   5      23126.43      22175.56       184.56 o                         
  -4   2   5       2645.93       2369.49        36.79 o                         
  -3   2   5      19288.42      20021.52       162.43 o                         
  -2   2   5       7321.27       6782.08        65.20 o                         
  -1   2   5      26450.33      25162.05       255.28 o                         
   0   2   5      31240.49      32081.08       296.63 o                         
   1   2   5       7044.09       7455.27        82.73 o                         
   2   2   5      47295.91      46424.51       471.43 o                         
   3   2   5       1516.33       1557.51        43.41 o                         
   4   2   5      49203.14      50130.66       519.43 o                         
   5   2   5      22992.34      21386.59       225.17 o                         
   6   2   5       3578.56       3413.38        79.06 o                         
   7   2   5      33372.40      33674.84       345.64 o                         
   8   2   5       3177.14       2936.94       139.81 o                         
   9   2   5       6370.91       6237.60       157.88 o                         
  10   2   5      14086.69      14096.00       460.33 o                         
  11   2   5          3.21        -31.57        57.03 o                         
  12   2   5       7678.48       7805.66       195.48 o                         
  13   2   5       3704.85       4483.61       196.23 o                         
 -14   3   5       1046.70       1083.48        77.45 o                         
 -13   3   5       1390.44       1283.49        69.82 o                         
 -12   3   5       6996.80       6532.24       159.78 o                         
 -11   3   5        263.20        207.00        44.98 o                         
 -10   3   5       9531.96       9850.24       123.55 o                         
  -9   3   5       6676.12       6421.11        92.15 o                         
  -8   3   5        832.93        635.02        31.79 o                         
  -7   3   5      21945.50      22399.15       196.06 o                         
  -6   3   5       5559.06       5268.37        67.12 o                         
  -5   3   5      14978.54      14117.48       132.72 o                         
  -4   3   5      19025.15      18887.02       168.13 o                         
  -3   3   5        380.76        492.56        21.02 o                         
  -2   3   5      19414.51      18420.85       150.55 o                         
  -1   3   5       8062.51       7915.60        82.36 o                         
   0   3   5       8493.32       8874.36       101.16 o                         
   1   3   5      19819.18      19341.13       204.65 o                         
   2   3   5        855.68        780.39        32.27 o                         
   3   3   5       5252.11       5127.36        72.70 o                         
   4   3   5       9314.65       8916.14       111.03 o                         
   5   3   5        987.95        966.86        40.85 o                         
   6   3   5      11226.50      11504.52       146.58 o                         
   7   3   5       5340.77       5063.72       103.11 o                         
   8   3   5       3689.65       3549.04       157.78 o                         
   9   3   5       4989.66       5316.60       151.43 o                         
  10   3   5        343.15        419.40        89.48 o                         
  11   3   5       5586.06       5350.93       208.45 o                         
  12   3   5        795.55        611.33        84.62 o                         
  13   3   5       1512.96       1280.20       109.05 o                         
 -14   4   5         66.69         54.04        76.21 o                         
 -13   4   5        203.55         79.85        58.01 o                         
 -12   4   5         42.01         40.21        50.02 o                         
 -11   4   5        418.78        344.41        44.22 o                         
 -10   4   5        206.99        169.17        42.65 o                         
  -9   4   5        721.20        703.39        41.04 o                         
  -8   4   5       2252.38       2045.02        59.55 o                         
  -7   4   5         36.67        -12.69        21.59 o                         
  -6   4   5        216.50        189.24        23.32 o                         
  -5   4   5         49.40         97.64        15.16 o                         
  -4   4   5        508.60        598.88        22.27 o                         
  -3   4   5        945.14       1027.71        25.78 o                         
  -2   4   5       3528.27       3833.20        45.06 o                         
  -1   4   5        982.24       1149.15        27.57 o                         
   0   4   5        174.31        272.34        19.56 o                         
   1   4   5        127.58        116.37        15.42 o                         
   2   4   5        782.85        875.24        33.54 o                         
   3   4   5       2009.59       1798.68        50.60 o                         
   4   4   5       1102.05       1163.96        47.74 o                         
   5   4   5         11.30         28.94        26.66 o                         
   6   4   5       1624.24       1630.16        60.26 o                         
   7   4   5         71.48         67.28        33.60 o                         
   8   4   5        245.49        179.03        48.00 o                         
   9   4   5        136.05        123.79        60.24 o                         
  10   4   5         31.18         27.54        68.43 o                         
  11   4   5        167.08        111.09        63.92 o                         
  12   4   5         82.31        -73.89        96.52 o                         
 -14   5   5       2224.67       1943.93       143.93 o                         
 -13   5   5         61.11         48.94        61.75 o                         
 -12   5   5       7631.25       7883.95       159.05 o                         
 -11   5   5       2278.00       1960.22        89.09 o                         
 -10   5   5        603.55        577.96        43.28 o                         
  -9   5   5       8602.30       8930.13       124.45 o                         
  -8   5   5        113.59         34.98        26.81 o                         
  -7   5   5       6175.36       5442.63        74.77 o                         
  -6   5   5       3114.32       3218.22        51.51 o                         
  -5   5   5       4611.40       4763.67        58.75 o                         
  -4   5   5      21008.05      19994.85       179.29 o                         
  -3   5   5          6.32         -3.79        12.99 o                         
  -2   5   5      28960.99      29165.23       252.42 o                         
  -1   5   5      18687.09      19273.89       204.00 o                         
   0   5   5      10861.84      11159.69       116.20 o                         
   1   5   5      24760.46      23867.80       229.89 o                         
   2   5   5       1372.32       1200.92        37.47 o                         
   3   5   5      12390.21      12107.07       147.18 o                         
   4   5   5        727.94        468.30        31.96 o                         
   5   5   5      19921.48      19647.20       231.31 o                         
   6   5   5      26081.14      26583.51       255.53 o                         
   7   5   5        101.24         47.96        33.21 o                         
   8   5   5       7689.96       7666.73       140.70 o                         
   9   5   5       4683.10       4576.03       135.74 o                         
  10   5   5       1099.88       1080.64        89.03 o                         
  11   5   5       7500.75       7839.68       199.97 o                         
  12   5   5        518.97        425.73        78.27 o                         
 -14   6   5       2804.26       3305.84       170.34 o                         
 -13   6   5       7684.41       7713.68       201.51 o                         
 -12   6   5         10.69          8.43        73.42 o                         
 -11   6   5      11838.54      12077.83       166.28 o                         
 -10   6   5       4819.22       4797.47       108.85 o                         
  -9   6   5      11477.83      11871.79       273.07 o                         
  -8   6   5      28409.17      28632.58       266.56 o                         
  -7   6   5        220.08        246.55        23.68 o                         
  -6   6   5      37559.54      37105.09       326.11 o                         
  -5   6   5      16657.69      16314.22       154.70 o                         
  -4   6   5       1702.34       1453.01        36.71 o                         
  -3   6   5      34623.66      35343.58       330.82 o                         
  -2   6   5       2054.35       1710.52        31.26 o                         
  -1   6   5      21981.26      20775.04       201.77 o                         
   0   6   5      41329.41      43595.77       404.10 o                         
   1   6   5        728.33        852.14        37.96 o                         
   2   6   5      41661.81      40739.56       383.25 o                         
   3   6   5      17046.17      17526.06       201.19 o                         
   4   6   5       4703.57       4656.02        85.46 o                         
   5   6   5      36005.65      36336.51       392.92 o                         
   6   6   5        766.02        829.59        44.92 o                         
   7   6   5      15117.93      14327.57       318.67 o                         
   8   6   5       4901.67       5094.67       125.89 o                         
   9   6   5       1723.59       1679.80       109.29 o                         
  10   6   5      10785.13      11044.42       194.77 o                         
  11   6   5        191.52         85.48        79.17 o                         
  12   6   5       4457.09       4829.25       171.08 o                         
 -14   7   5        789.20        671.94        84.80 o                         
 -13   7   5        184.88         -1.16        66.52 o                         
 -12   7   5       3055.86       3097.96       149.83 o                         
 -11   7   5        440.58        279.70        49.12 o                         
 -10   7   5        942.06        774.71        58.42 o                         
  -9   7   5       4217.00       4426.48       103.07 o                         
  -8   7   5        141.03         74.87        39.29 o                         
  -7   7   5       3826.24       3536.73        85.38 o                         
  -6   7   5       3427.29       3697.93        70.54 o                         
  -5   7   5       1862.17       1875.32        56.84 o                         
  -4   7   5      11485.30      11119.99       136.86 o                         
  -3   7   5         37.17         56.90        14.93 o                         
  -2   7   5      25398.97      26448.73       219.13 o                         
  -1   7   5       5298.82       5174.46        69.04 o                         
   0   7   5       8602.78       8574.72        98.82 o                         
   1   7   5      19406.21      20725.82       206.59 o                         
   2   7   5       1349.04       1520.80        44.85 o                         
   3   7   5       4785.66       4397.56        71.00 o                         
   4   7   5       3237.13       3232.67        79.93 o                         
   5   7   5       3196.71       3310.77        78.46 o                         
   6   7   5      12507.90      12433.10       145.18 o                         
   7   7   5        438.22        506.62        42.62 o                         
   8   7   5       3267.73       3225.16       122.09 o                         
   9   7   5       3255.12       3119.47       122.83 o                         
  10   7   5        536.58        509.63        61.09 o                         
  11   7   5       3262.48       3245.68       138.49 o                         
  12   7   5        355.58        397.53        82.69 o                         
 -13   8   5        251.68        127.79        87.15 o                         
 -12   8   5         24.78        -61.01        73.90 o                         
 -11   8   5        198.62        231.19        67.34 o                         
 -10   8   5        256.27        207.54        86.07 o                         
  -9   8   5          6.70         63.42        66.35 o                         
  -8   8   5        947.99       1024.55        87.66 o                         
  -7   8   5       1347.54       1247.00        68.19 o                         
  -6   8   5         50.83         37.67        27.54 o                         
  -5   8   5       1202.60       1315.21        57.04 o                         
  -4   8   5         61.42         94.39        25.07 o                         
  -3   8   5         44.55         52.25        16.74 o                         
  -2   8   5        117.13        168.61        19.53 o                         
  -1   8   5       3304.78       3628.31        59.79 o                         
   0   8   5         92.51         48.64        19.85 o                         
   1   8   5        146.51        109.38        21.27 o                         
   2   8   5       1168.93       1214.05        53.79 o                         
   3   8   5        117.56        137.88        24.63 o                         
   4   8   5       1695.57       1857.82        63.91 o                         
   5   8   5         39.46         54.12        33.07 o                         
   6   8   5        185.25        192.17        40.69 o                         
   7   8   5        376.52        405.35        42.13 o                         
   8   8   5        517.71        420.31        53.47 o                         
   9   8   5        125.47         75.76        55.80 o                         
  10   8   5        270.80        336.09        66.27 o                         
  11   8   5         40.85         10.11        70.80 o                         
 -13   9   5        446.68        400.64        97.14 o                         
 -12   9   5       7583.50       8233.00       203.22 o                         
 -11   9   5       1931.68       1883.94       119.71 o                         
 -10   9   5       3224.91       3448.74       146.62 o                         
  -9   9   5       5654.89       5823.81       210.40 o                         
  -8   9   5         45.28         23.57        39.37 o                         
  -7   9   5      10606.01      10806.33       155.65 o                         
  -6   9   5       3431.46       3410.81        76.83 o                         
  -5   9   5       7144.60       7078.57       111.23 o                         
  -4   9   5      15369.37      15760.53       188.67 o                         
  -3   9   5        147.19        120.29        19.26 o                         
  -2   9   5      12933.20      12339.85       126.71 o                         
  -1   9   5      10565.90      11164.05       127.00 o                         
   0   9   5       4322.39       4501.06        71.46 o                         
   1   9   5      15746.64      14870.70       160.90 o                         
   2   9   5        192.51        260.31        26.19 o                         
   3   9   5      10098.60      10464.78       119.39 o                         
   4   9   5       4802.66       4386.02        86.56 o                         
   5   9   5       5674.10       5564.00       111.50 o                         
   6   9   5      11036.56      11547.83       157.45 o                         
   7   9   5       2454.44       2304.84        82.32 o                         
   8   9   5       3204.84       3068.26        97.33 o                         
   9   9   5       3936.06       3961.40       139.43 o                         
  10   9   5        879.76        853.12        86.08 o                         
  11   9   5       5990.09       5892.85       162.45 o                         
 -13  10   5       5207.42       5342.47       263.60 o                         
 -12  10   5         54.58         21.81        89.97 o                         
 -11  10   5       7281.47       8018.47       205.64 o                         
 -10  10   5       2949.17       2985.91       171.55 o                         
  -9  10   5       4207.81       3924.54       150.59 o                         
  -8  10   5      15944.68      17074.44       212.12 o                         
  -7  10   5       1925.47       1647.06        69.33 o                         
  -6  10   5      20971.07      19954.91       219.54 o                         
  -5  10   5      15296.76      16419.83       203.66 o                         
  -4  10   5       2596.55       2848.90        74.91 o                         
  -3  10   5      23802.05      22943.29       212.29 o                         
  -2  10   5       3985.39       4351.24        67.72 o                         
  -1  10   5      19535.47      20472.46       211.04 o                         
   0  10   5      26799.10      26482.66       264.55 o                         
   1  10   5         56.22         28.59        25.30 o                         
   2  10   5      24607.68      25804.18       260.89 o                         
   3  10   5       5529.96       5477.13        78.37 o                         
   4  10   5       7016.51       6759.77       113.65 o                         
   5  10   5      14146.33      14320.70       234.91 o                         
   6  10   5        601.34        627.03        50.33 o                         
   7  10   5      12523.20      12482.52       192.58 o                         
   8  10   5       3881.98       3778.11       104.00 o                         
   9  10   5       4463.13       4448.08       148.71 o                         
  10  10   5       7620.28       7648.40       179.39 o                         
  11  10   5         15.51        171.34        81.68 o                         
 -12  11   5       1759.49       1410.45       104.70 o                         
 -11  11   5        152.66        128.16        67.87 o                         
 -10  11   5        580.59        609.67        92.32 o                         
  -9  11   5        501.28        443.23        55.64 o                         
  -8  11   5         59.68         -1.09        46.95 o                         
  -7  11   5       1155.17       1266.82        76.04 o                         
  -6  11   5        334.15        186.14        45.16 o                         
  -5  11   5       2929.18       2664.40        92.80 o                         
  -4  11   5       2739.84       3230.39        98.27 o                         
  -3  11   5        986.77       1206.35        41.19 o                         
  -2  11   5       5448.02       4993.03        75.73 o                         
  -1  11   5        267.61        334.34        31.43 o                         
   0  11   5       6405.77       7117.99       100.72 o                         
   1  11   5       4148.93       3692.30        74.12 o                         
   2  11   5       2260.90       1998.55        62.45 o                         
   3  11   5       8463.22       8929.77       181.60 o                         
   4  11   5       1698.83       1339.36        55.43 o                         
   5  11   5       2051.12       1849.50        88.57 o                         
   6  11   5       4260.67       4613.31       115.48 o                         
   7  11   5        276.01        200.80        42.93 o                         
   8  11   5       2033.73       1885.35        82.06 o                         
   9  11   5       1481.39       1459.64        82.45 o                         
  10  11   5       1155.75       1163.93        80.15 o                         
 -11  12   5         29.82         16.41        71.40 o                         
 -10  12   5        295.58        166.22        85.76 o                         
  -9  12   5         54.89         14.56        62.32 o                         
  -8  12   5         43.01        -22.36        46.54 o                         
  -7  12   5        140.63         74.09        43.01 o                         
  -6  12   5         66.41        105.64        44.17 o                         
  -5  12   5         41.21         -2.70        46.14 o                         
  -4  12   5        345.25        339.70        44.95 o                         
  -3  12   5         82.45         38.68        26.99 o                         
  -2  12   5         16.77         -2.29        28.26 o                         
  -1  12   5        244.36        224.11        32.61 o                         
   0  12   5       2136.32       2276.45        67.27 o                         
   1  12   5       3257.23       3157.73        78.54 o                         
   2  12   5         83.12        116.58        35.01 o                         
   3  12   5       3922.79       3911.04        77.78 o                         
   4  12   5       2087.89       2038.05        88.17 o                         
   5  12   5         78.28        122.80        52.24 o                         
   6  12   5       1057.51        936.27        69.63 o                         
   7  12   5        848.15        869.07        54.20 o                         
   8  12   5         17.31        -20.46        53.24 o                         
   9  12   5        891.47        910.64        64.19 o                         
  10  12   5        831.28        793.51        76.18 o                         
 -11  13   5        472.19        266.41        81.27 o                         
 -10  13   5       5941.97       6241.75       160.38 o                         
  -9  13   5       7040.28       7436.13       175.08 o                         
  -8  13   5        269.57        293.50        63.96 o                         
  -7  13   5      14696.11      15172.22       198.65 o                         
  -6  13   5       3685.77       3649.54       111.96 o                         
  -5  13   5       4058.85       4087.35       108.09 o                         
  -4  13   5      12937.60      12846.34       209.36 o                         
  -3  13   5         90.73         30.39        40.31 o                         
  -2  13   5      17161.08      17300.98       214.10 o                         
  -1  13   5       9253.44       9014.47       279.83 o                         
   0  13   5       5392.23       5169.03        98.25 o                         
   1  13   5      19157.35      19740.43       216.57 o                         
   2  13   5       1278.06       1120.98        51.88 o                         
   3  13   5       5667.69       5632.54       104.06 o                         
   4  13   5       6439.40       6472.02       159.72 o                         
   5  13   5       3669.70       3815.18       114.82 o                         
   6  13   5      10726.31      10522.64       164.47 o                         
   7  13   5        810.48        801.43        57.36 o                         
   8  13   5       4426.63       4369.01       185.19 o                         
   9  13   5       2760.08       3016.04       179.16 o                         
 -10  14   5       2194.83       1889.93       104.67 o                         
  -9  14   5       1389.32       1218.10        79.07 o                         
  -8  14   5       5625.95       5617.21       194.79 o                         
  -7  14   5         76.19         31.69        63.16 o                         
  -6  14   5      11516.12      12149.36       220.74 o                         
  -5  14   5       7201.17       7544.40       145.00 o                         
  -4  14   5       1703.91       1581.20        86.44 o                         
  -3  14   5      16044.29      16889.56       220.84 o                         
  -2  14   5       4464.89       4103.51        94.94 o                         
  -1  14   5       8664.40       8458.39       122.56 o                         
   0  14   5       7822.22       8190.43       121.64 o                         
   1  14   5        594.27        612.89        43.50 o                         
   2  14   5      10220.68      10317.28       154.13 o                         
   3  14   5       1590.28       1713.38       114.44 o                         
   4  14   5       6432.54       6705.84       174.50 o                         
   5  14   5      12311.34      12093.16       177.49 o                         
   6  14   5         95.67         70.30        39.49 o                         
   7  14   5       9791.23      10476.18       190.46 o                         
   8  14   5       2985.41       2944.09       160.03 o                         
  -9  15   5       1606.99       1553.40        88.37 o                         
  -8  15   5          6.65         33.69        63.86 o                         
  -7  15   5       2896.02       2833.32       118.71 o                         
  -6  15   5       1604.36       1425.32        90.22 o                         
  -5  15   5        555.71        602.66        69.91 o                         
  -4  15   5       1863.45       1669.12       105.31 o                         
  -3  15   5          1.15         18.20        54.68 o                         
  -2  15   5       3016.79       3264.33        99.87 o                         
  -1  15   5       2137.04       1851.92        85.17 o                         
   0  15   5       2279.70       2082.58        88.10 o                         
   1  15   5       4443.96       4807.29       111.56 o                         
   2  15   5        809.60        710.43        76.94 o                         
   3  15   5       1820.96       1758.81        85.78 o                         
   4  15   5       2913.48       2955.37       118.34 o                         
   5  15   5         41.92          1.20        51.87 o                         
   6  15   5       1422.32       1223.70        82.54 o                         
   7  15   5        228.16        297.84        82.31 o                         
  -8  16   5       1331.23       1040.30        81.93 o                         
  -7  16   5        496.47        520.95        68.90 o                         
  -6  16   5        483.85        513.04        69.77 o                         
  -5  16   5       1137.01        993.59        87.26 o                         
  -4  16   5         49.42         28.67        53.86 o                         
  -3  16   5       2135.13       1941.52       126.12 o                         
  -2  16   5         12.22        -37.20        46.61 o                         
  -1  16   5       1562.24       1519.28        77.19 o                         
   0  16   5       1768.51       1661.55        79.47 o                         
   1  16   5        173.90         96.19        45.44 o                         
   2  16   5       1231.12       1095.95        66.01 o                         
   3  16   5         46.18         58.12        53.68 o                         
   4  16   5        228.89        218.38        58.41 o                         
   5  16   5        306.66        237.44        69.62 o                         
   6  16   5         46.31         83.17        76.51 o                         
  -7  17   5       7184.17       7219.53       174.78 o                         
  -6  17   5       1350.10       1211.90       102.38 o                         
  -5  17   5       4615.79       4480.65       146.77 o                         
  -4  17   5       9406.08       9342.41       181.00 o                         
  -3  17   5          4.36        -37.44        74.37 o                         
  -2  17   5       9158.20       9205.91       155.56 o                         
  -1  17   5       4989.13       4901.95       152.90 o                         
   0  17   5       2048.06       2080.76        88.10 o                         
   1  17   5      10456.50      10695.90       161.24 o                         
   2  17   5        229.73        196.55        60.07 o                         
   3  17   5       7217.28       7313.59       152.95 o                         
   4  17   5       5508.59       5988.54       151.36 o                         
   5  17   5       1792.10       1623.18       105.45 o                         
  -5  18   5       3638.86       3390.96       153.98 o                         
  -4  18   5       1095.91        954.86        94.30 o                         
  -3  18   5       6902.03       6568.20       184.75 o                         
  -2  18   5        402.06        273.80        53.99 o                         
  -1  18   5       6080.06       5731.71       160.50 o                         
   0  18   5       6288.15       5964.94       130.81 o                         
   1  18   5        575.16        564.96        66.01 o                         
   2  18   5       7257.87       7035.58       141.99 o                         
   3  18   5       1149.28        928.13        71.77 o                         
 -15   0   6        106.88         30.80       113.88 o                         
 -14   0   6       5998.01       6251.54       242.58 o                         
 -13   0   6       2386.15       2255.71       134.05 o                         
 -12   0   6       5882.23       5870.79       232.11 o                         
 -11   0   6      10889.95      10912.43       282.65 o                         
 -10   0   6         12.03          5.60        47.11 o                         
  -9   0   6      18551.07      18021.31       245.86 o                         
  -8   0   6      12814.23      12936.19       183.90 o                         
  -7   0   6       1429.64       1320.12        59.81 o                         
  -6   0   6      20366.34      19443.93       237.27 o                         
  -5   0   6       2530.95       2722.59        74.76 o                         
  -4   0   6       6436.17       6542.56        86.09 o                         
  -3   0   6      16408.61      16128.43       276.25 o                         
  -2   0   6       6569.81       6524.02       130.24 o                         
  -1   0   6     113612.31     105173.69      1454.88 o                         
   0   0   6        525.26        448.55        28.10 o                         
   1   0   6      36893.76      37867.71       499.82 o                         
   2   0   6      36858.32      36272.10       486.29 o                         
   3   0   6        194.74         82.59        39.82 o                         
   4   0   6      34106.26      34443.51       476.74 o                         
   5   0   6        232.20        145.62        40.86 o                         
   6   0   6      22471.21      22499.82       345.40 o                         
   7   0   6      24837.57      25416.52       390.24 o                         
   8   0   6        407.13        457.67        71.91 o                         
   9   0   6      11559.51      11955.75       308.66 o                         
  10   0   6       5731.94       5550.99       377.97 o                         
  11   0   6       3679.96        796.88       168.39 o                         
  12   0   6       6575.95       6288.17       245.09 o                         
 -15   1   6       1692.15       1532.99        82.82 o                         
 -14   1   6          6.33        -62.48        62.48 o                         
 -13   1   6       4256.32       4413.76       121.31 o                         
 -12   1   6       4346.19       4344.90       106.64 o                         
 -11   1   6        170.84        146.22        40.37 o                         
 -10   1   6       8315.04       8740.45       114.04 o                         
  -9   1   6        210.42         75.12        29.82 o                         
  -8   1   6      10673.95      10107.04       109.27 o                         
  -7   1   6      16777.87      17957.44       161.24 o                         
  -6   1   6      13084.52      14032.63       126.76 o                         
  -5   1   6      39781.77      38111.51       305.57 o                         
  -4   1   6       7909.08       7768.83        76.55 o                         
  -3   1   6      28943.08      27819.96       258.07 o                         
  -2   1   6      52848.29      51633.53       468.07 o                         
  -1   1   6       4859.26       5471.72        57.67 o                         
   0   1   6      42290.03      40708.81       346.37 o                         
   1   1   6       1638.90       1785.43        38.86 o                         
   2   1   6       5519.52       6054.86        87.12 o                         
   3   1   6      33175.23      32058.06       341.79 o                         
   4   1   6       1614.12       1637.16        61.27 o                         
   5   1   6      19096.04      20514.58       220.57 o                         
   6   1   6      15222.88      14848.26       178.00 o                         
   7   1   6        586.42        609.56        46.86 o                         
   8   1   6       7943.14       8187.48       141.77 o                         
   9   1   6        137.96         15.14       115.93 o                         
  10   1   6       5521.02       5651.88       199.71 o                         
  11   1   6       3388.84       2341.12       601.73 o                         
  12   1   6        448.12        652.91        88.73 o                         
 -15   2   6          1.97        -82.25        85.23 o                         
 -14   2   6          0.80        -59.89        59.89 o                         
 -13   2   6          4.18        -75.62        75.62 o                         
 -12   2   6        171.88        149.83        47.78 o                         
 -11   2   6         11.79        -43.69        43.69 o                         
 -10   2   6          4.61        -36.82        36.82 o                         
  -9   2   6        218.23        215.92        31.63 o                         
  -8   2   6          2.11        -23.58        23.58 o                         
  -7   2   6        307.04        130.90        21.57 o                         
  -6   2   6       2963.64       3084.72        46.33 o                         
  -5   2   6        336.69        317.41        17.80 o                         
  -4   2   6        877.53        749.88        23.39 o                         
  -3   2   6       2070.18       2001.29        25.62 o                         
  -2   2   6        385.35        553.64        18.18 o                         
  -1   2   6       4002.24       4191.06        51.23 o                         
   0   2   6        488.53        412.76        24.13 o                         
   1   2   6       1896.49       1714.21        37.45 o                         
   2   2   6          9.53         10.22        18.94 o                         
   3   2   6        130.01         65.12        21.15 o                         
   4   2   6       1172.23       1097.67        50.63 o                         
   5   2   6       2023.00       1859.90        62.26 o                         
   6   2   6       1081.61       1002.61        51.63 o                         
   7   2   6        260.50        293.58        41.17 o                         
   8   2   6        264.52        157.41        68.19 o                         
   9   2   6         45.10        128.76        62.73 o                         
  10   2   6          7.73        -79.93        79.93 o                         
  11   2   6         69.83          0.33        67.04 o                         
  12   2   6          2.68         31.37        84.89 o                         
 -14   3   6         79.73        123.44        68.00 o                         
 -13   3   6       4088.19       4155.91       121.90 o                         
 -12   3   6       2879.98       2875.92       110.80 o                         
 -11   3   6        638.89        506.54        46.22 o                         
 -10   3   6       2909.31       2993.05        76.55 o                         
  -9   3   6        624.28        506.20        37.17 o                         
  -8   3   6       4347.14       4082.49        66.60 o                         
  -7   3   6       3874.81       3945.63        63.39 o                         
  -6   3   6       1373.46       1337.87        39.19 o                         
  -5   3   6      11692.69      10957.52       107.15 o                         
  -4   3   6        149.09        151.03        11.93 o                         
  -3   3   6      18688.48      18620.38       164.73 o                         
  -2   3   6      19971.69      19112.93       168.35 o                         
  -1   3   6       2750.90       2948.87        44.61 o                         
   0   3   6      21342.76      21290.50       204.14 o                         
   1   3   6       6477.78       6379.33        83.70 o                         
   2   3   6       3297.21       3232.24        54.49 o                         
   3   3   6       3342.34       3093.20        58.85 o                         
   4   3   6        820.87        783.57        38.30 o                         
   5   3   6      19365.83      20049.33       217.13 o                         
   6   3   6       6603.92       6497.56        98.90 o                         
   7   3   6       7392.89       7363.35       124.54 o                         
   8   3   6      19437.98      19576.45       286.36 o                         
   9   3   6       1781.89       1584.58       114.40 o                         
  10   3   6      12452.41      12432.92       271.93 o                         
  11   3   6       6756.97       6728.25       225.33 o                         
  12   3   6        772.97        795.04        84.55 o                         
 -14   4   6       5466.29       5579.52       149.75 o                         
 -13   4   6       1577.26       1441.96        79.19 o                         
 -12   4   6       7705.12       7718.62       147.82 o                         
 -11   4   6       8312.37       8012.64       154.54 o                         
 -10   4   6         95.98        -26.68        39.89 o                         
  -9   4   6      19218.92      19954.03       203.13 o                         
  -8   4   6       8368.27       8022.50       101.29 o                         
  -7   4   6      11630.43      11325.53       120.06 o                         
  -6   4   6      39282.32      38660.89       337.24 o                         
  -5   4   6        854.68        817.82        29.24 o                         
  -4   4   6      26193.39      26204.90       229.50 o                         
  -3   4   6      32351.60      30432.10       282.57 o                         
  -2   4   6       3365.51       3042.33        46.22 o                         
  -1   4   6      55067.20      55127.64       502.14 o                         
   0   4   6       1307.88       1165.80        34.96 o                         
   1   4   6      60755.17      58949.62       540.20 o                         
   2   4   6      37953.20      38895.84       366.47 o                         
   3   4   6       3282.69       3289.70        67.22 o                         
   4   4   6      56212.64      55137.33       519.36 o                         
   5   4   6       4878.96       4830.39        87.64 o                         
   6   4   6      15403.87      15594.90       170.01 o                         
   7   4   6      19910.38      19788.57       214.26 o                         
   8   4   6         16.66         15.77        82.27 o                         
   9   4   6       9818.14       9684.18       191.15 o                         
  10   4   6       3933.84       4095.75       160.40 o                         
  11   4   6       4472.10       4573.71       138.55 o                         
  12   4   6       6455.98       6139.44       183.06 o                         
 -14   5   6         15.62         16.51        67.75 o                         
 -13   5   6       3114.89       3005.68       130.76 o                         
 -12   5   6       2496.21       2185.97       109.40 o                         
 -11   5   6       1003.88        858.33        55.14 o                         
 -10   5   6       5410.94       5542.31       106.12 o                         
  -9   5   6       1184.13       1033.25        45.74 o                         
  -8   5   6       7975.36       7505.49        97.10 o                         
  -7   5   6      12093.27      12684.80       131.38 o                         
  -6   5   6        759.82        911.16        38.12 o                         
  -5   5   6      13550.02      12591.23       113.78 o                         
  -4   5   6       1127.31       1403.66        32.01 o                         
  -3   5   6       5697.27       5859.30        75.62 o                         
  -2   5   6      19526.09      19364.59       187.61 o                         
  -1   5   6         46.74         25.49        14.04 o                         
   0   5   6      10029.81       9764.46       116.36 o                         
   1   5   6      19054.19      19834.18       196.59 o                         
   2   5   6        104.90        134.89        20.21 o                         
   3   5   6       8233.17       8234.89       113.76 o                         
   4   5   6       6177.84       6769.10       106.47 o                         
   5   5   6       7652.98       8052.15       125.78 o                         
   6   5   6       7254.94       7230.88       105.13 o                         
   7   5   6         80.09        103.48        43.34 o                         
   8   5   6       7083.36       7095.71       151.64 o                         
   9   5   6       1702.38       1506.60       108.60 o                         
  10   5   6       3561.21       3428.11       170.52 o                         
  11   5   6       2440.53       2274.00       147.88 o                         
  12   5   6        179.31        210.78        84.91 o                         
 -14   6   6         12.12         35.70        91.33 o                         
 -13   6   6          0.86        -48.07        57.90 o                         
 -12   6   6        406.02        328.27        53.66 o                         
 -11   6   6        110.86        105.99        49.71 o                         
 -10   6   6        351.89        357.62        39.87 o                         
  -9   6   6       3060.73       2910.87        71.53 o                         
  -8   6   6        395.50        458.55        30.35 o                         
  -7   6   6        767.66        732.87        32.29 o                         
  -6   6   6       3034.70       2828.74        46.07 o                         
  -5   6   6        255.49        363.79        18.63 o                         
  -4   6   6       1264.49       1436.90        37.86 o                         
  -3   6   6         11.79         43.39        16.12 o                         
  -2   6   6       1059.49        967.36        32.66 o                         
  -1   6   6       1369.82       1412.08        37.18 o                         
   0   6   6        572.95        670.74        31.28 o                         
   1   6   6        894.29        958.79        37.99 o                         
   2   6   6       2068.03       1923.67        47.97 o                         
   3   6   6       1134.21       1324.12        54.37 o                         
   4   6   6         90.83        148.55        30.70 o                         
   5   6   6       1952.17       1703.76        73.28 o                         
   6   6   6        148.58        199.58        34.99 o                         
   7   6   6       2470.53       2539.86        90.34 o                         
   8   6   6         70.79         -7.70        49.81 o                         
   9   6   6        598.84        403.94        64.89 o                         
  10   6   6        332.49        386.16        84.43 o                         
  11   6   6         54.72         30.05        70.91 o                         
  12   6   6         61.46        -63.61       105.70 o                         
 -14   7   6         83.06        123.38       102.04 o                         
 -13   7   6       3829.10       4033.78       161.75 o                         
 -12   7   6       5613.75       5487.62       134.39 o                         
 -11   7   6         36.30         39.51        42.26 o                         
 -10   7   6       4660.33       4642.02        91.18 o                         
  -9   7   6       1730.42       1929.91       140.90 o                         
  -8   7   6       2713.40       2834.96       111.18 o                         
  -7   7   6       6417.49       6339.11        97.18 o                         
  -6   7   6       1819.33       1764.77        55.01 o                         
  -5   7   6      17109.43      17164.19       198.13 o                         
  -4   7   6       6706.33       6762.39        84.30 o                         
  -3   7   6      14311.91      14197.93       135.90 o                         
  -2   7   6      32257.35      32463.57       284.39 o                         
  -1   7   6         21.81         28.37        17.97 o                         
   0   7   6      19720.44      19991.36       200.07 o                         
   1   7   6       1408.49       1276.53        42.88 o                         
   2   7   6       9064.67       9055.62       109.33 o                         
   3   7   6       6216.89       5863.19        96.14 o                         
   4   7   6       3327.35       3419.69        81.29 o                         
   5   7   6      21400.85      21820.40       258.73 o                         
   6   7   6       3842.17       3882.81       141.31 o                         
   7   7   6       6609.35       6699.72       127.06 o                         
   8   7   6       8467.47       8656.53       165.26 o                         
   9   7   6         88.83         92.73        59.94 o                         
  10   7   6       8651.27       8718.18       205.87 o                         
  11   7   6       4065.51       4053.37       153.25 o                         
 -13   8   6       1075.37        996.26       104.17 o                         
 -12   8   6       5372.39       5780.73       226.83 o                         
 -11   8   6       7569.80       7799.87       266.06 o                         
 -10   8   6        899.62        890.26        77.59 o                         
  -9   8   6      25544.58      25972.39       342.89 o                         
  -8   8   6       8682.03       9179.19       133.85 o                         
  -7   8   6      15279.93      15743.44       180.38 o                         
  -6   8   6      34797.39      34289.70       336.76 o                         
  -5   8   6        706.76        847.20        47.62 o                         
  -4   8   6      19605.92      19968.24       185.21 o                         
  -3   8   6      17722.97      17407.80       164.35 o                         
  -2   8   6       5523.09       5026.41        65.49 o                         
  -1   8   6      45376.32      46808.77       437.97 o                         
   0   8   6       3472.50       3365.60        60.24 o                         
   1   8   6      30659.67      30821.01       299.54 o                         
   2   8   6      36333.97      37568.19       361.56 o                         
   3   8   6         58.62         67.89        26.88 o                         
   4   8   6      31427.96      31858.14       351.40 o                         
   5   8   6       6119.96       6099.06       114.89 o                         
   6   8   6      14532.83      14713.59       200.09 o                         
   7   8   6      14815.86      15301.56       192.57 o                         
   8   8   6         56.20        -10.91        49.55 o                         
   9   8   6       9346.51       9445.22       187.81 o                         
  10   8   6       3561.58       3423.22       137.75 o                         
  11   8   6       1506.50       1472.14       113.86 o                         
 -13   9   6       1349.00       1110.90       104.13 o                         
 -12   9   6       1822.99       1653.86        99.36 o                         
 -11   9   6         12.57          2.63        65.34 o                         
 -10   9   6       2109.32       2110.11       136.90 o                         
  -9   9   6       2063.23       1902.07       103.41 o                         
  -8   9   6        638.33        484.19        46.71 o                         
  -7   9   6       3970.57       4232.06       110.65 o                         
  -6   9   6        364.41        412.25        35.47 o                         
  -5   9   6       3059.12       2931.10        74.83 o                         
  -4   9   6       1814.69       1842.10        61.76 o                         
  -3   9   6       4700.04       4896.86        67.61 o                         
  -2   9   6       5252.93       5140.42        69.65 o                         
  -1   9   6        397.00        349.80        27.00 o                         
   0   9   6       5535.97       5930.61        85.09 o                         
   1   9   6        163.27        216.66        26.47 o                         
   2   9   6       5759.67       5652.10        80.68 o                         
   3   9   6       3279.99       3563.80        73.02 o                         
   4   9   6        954.51       1026.24        56.24 o                         
   5   9   6      12190.60      11752.64       220.43 o                         
   6   9   6       1653.64       1722.43        82.71 o                         
   7   9   6       2491.40       2758.76        95.93 o                         
   8   9   6       2941.49       2800.91       106.58 o                         
   9   9   6         42.18        137.56        55.13 o                         
  10   9   6       4541.88       4660.75       143.89 o                         
  11   9   6       1718.87       1491.01        98.92 o                         
 -12  10   6         37.38         76.12        83.10 o                         
 -11  10   6        851.22        707.69        86.91 o                         
 -10  10   6        194.15        111.07        57.76 o                         
  -9  10   6         20.21        -31.67        49.11 o                         
  -8  10   6        612.37        629.16        58.46 o                         
  -7  10   6        427.21        394.09        41.22 o                         
  -6  10   6        187.79        168.96        39.89 o                         
  -5  10   6        310.57        309.53        37.39 o                         
  -4  10   6        294.28        295.26        34.64 o                         
  -3  10   6        196.89        141.42        22.57 o                         
  -2  10   6        149.33        140.23        26.98 o                         
  -1  10   6        205.65        253.07        28.58 o                         
   0  10   6         74.57         80.96        26.85 o                         
   1  10   6         27.30         56.29        26.53 o                         
   2  10   6        124.96        142.11        37.19 o                         
   3  10   6         11.09          8.44        28.45 o                         
   4  10   6        158.66        182.59        48.22 o                         
   5  10   6        260.92        230.52        43.86 o                         
   6  10   6         25.06         59.19        50.40 o                         
   7  10   6       2048.31       2128.52        87.69 o                         
   8  10   6         33.68        -44.22        47.01 o                         
   9  10   6        330.50        372.48        60.79 o                         
  10  10   6         62.59         82.44        68.68 o                         
 -12  11   6       2528.38       2453.78       224.57 o                         
 -11  11   6        299.73        264.12        69.77 o                         
 -10  11   6       4331.97       4576.40       146.67 o                         
  -9  11   6         24.88        -24.72        49.73 o                         
  -8  11   6       5059.19       5017.22       115.90 o                         
  -7  11   6       5743.80       5806.78       123.52 o                         
  -6  11   6       2830.07       3008.89        92.79 o                         
  -5  11   6      10548.51      10351.82       150.58 o                         
  -4  11   6        519.32        547.71        42.52 o                         
  -3  11   6       9647.15      10138.83       113.07 o                         
  -2  11   6      15230.12      14904.52       166.80 o                         
  -1  11   6       2398.44       2060.94        62.72 o                         
   0  11   6      24415.94      24995.30       256.23 o                         
   1  11   6       5818.87       5681.74        92.39 o                         
   2  11   6      11033.39      10559.88       134.21 o                         
   3  11   6      15191.27      15054.08       240.44 o                         
   4  11   6        113.91        199.79        39.68 o                         
   5  11   6      20283.44      20316.56       260.47 o                         
   6  11   6       4528.72       4852.36       135.21 o                         
   7  11   6       3329.16       3494.50       103.04 o                         
   8  11   6      10890.87      10825.74       199.35 o                         
   9  11   6         98.18        121.54        58.79 o                         
  10  11   6       5995.87       5927.15       166.71 o                         
 -11  12   6       5485.83       5594.01       162.78 o                         
 -10  12   6        178.68         47.74        72.91 o                         
  -9  12   6       7648.82       7840.21       150.68 o                         
  -8  12   6       3003.87       3098.17       105.45 o                         
  -7  12   6       5513.31       5546.62       138.50 o                         
  -6  12   6      10470.99      10513.05       162.89 o                         
  -5  12   6        250.89        174.49        45.43 o                         
  -4  12   6      11591.41      11917.34       187.99 o                         
  -3  12   6       6564.62       6636.74        88.48 o                         
  -2  12   6       3449.75       3432.63        76.14 o                         
  -1  12   6      23460.99      23957.78       249.62 o                         
   0  12   6        641.80        647.59        40.02 o                         
   1  12   6      11686.80      11936.05       159.37 o                         
   2  12   6      12164.61      12225.18       152.57 o                         
   3  12   6        953.71        888.19        44.34 o                         
   4  12   6      21313.52      21943.38       250.66 o                         
   5  12   6       1370.92       1325.18        77.19 o                         
   6  12   6      11384.40      11245.54       200.66 o                         
   7  12   6      12990.61      13183.10       235.77 o                         
   8  12   6        133.21        207.22        57.24 o                         
   9  12   6       8718.52       8717.46       167.13 o                         
 -11  13   6         54.75        -32.91        79.79 o                         
 -10  13   6       1718.07       1465.03        84.25 o                         
  -9  13   6        785.50        604.01        75.00 o                         
  -8  13   6       1026.15        861.62        81.12 o                         
  -7  13   6       5118.49       5225.20       119.06 o                         
  -6  13   6        122.07        103.96        49.45 o                         
  -5  13   6       2801.85       2657.47        99.06 o                         
  -4  13   6       2173.77       2157.12       123.66 o                         
  -3  13   6        264.87        225.84        29.16 o                         
  -2  13   6       5288.36       5250.33       107.21 o                         
  -1  13   6        154.09        131.05        39.76 o                         
   0  13   6       3978.27       3927.42        85.60 o                         
   1  13   6        753.06        725.23        43.40 o                         
   2  13   6        701.92        672.09        43.78 o                         
   3  13   6       3624.40       3557.01        89.18 o                         
   4  13   6        294.30        206.63        50.97 o                         
   5  13   6       2071.86       2047.51       108.44 o                         
   6  13   6        830.57        738.23        68.15 o                         
   7  13   6         31.59         27.03        45.80 o                         
   8  13   6        632.04        639.31        70.36 o                         
 -10  14   6         28.84         64.50        72.30 o                         
  -9  14   6        658.39        664.05        72.87 o                         
  -8  14   6        744.88        615.72        73.45 o                         
  -7  14   6         59.82          1.17        59.94 o                         
  -6  14   6       1618.25       1710.94       103.53 o                         
  -5  14   6        128.95         88.73        49.33 o                         
  -4  14   6       1686.83       1641.40        94.21 o                         
  -3  14   6        395.13        401.27        60.48 o                         
  -2  14   6       1553.62       1592.58        79.90 o                         
  -1  14   6       1136.43       1074.06        52.83 o                         
   0  14   6         20.92        -36.39        36.39 o                         
   1  14   6       5417.16       5336.90       111.91 o                         
   2  14   6        909.21        846.37        53.73 o                         
   3  14   6       1079.60        920.09        51.48 o                         
   4  14   6       1423.54       1251.47        90.46 o                         
   5  14   6          7.59         25.61        49.73 o                         
   6  14   6       1622.48       1526.48       100.33 o                         
   7  14   6       1038.42       1022.46        64.50 o                         
   8  14   6         59.44        145.40        97.19 o                         
  -9  15   6        281.78        183.35        99.28 o                         
  -8  15   6       4699.68       4722.22       144.15 o                         
  -7  15   6       5170.89       5421.00       138.16 o                         
  -6  15   6       1527.50       1430.29        89.50 o                         
  -5  15   6       9263.72       9475.39       195.42 o                         
  -4  15   6       1188.18       1193.71        76.33 o                         
  -3  15   6       7188.61       7265.07       185.84 o                         
  -2  15   6      10546.04      10569.68       260.56 o                         
  -1  15   6         21.70          0.99        42.82 o                         
   0  15   6      13127.64      13107.98       185.24 o                         
   1  15   6       7737.55       7990.74       144.68 o                         
   2  15   6       4173.84       4327.30       142.40 o                         
   3  15   6      11146.08      10895.51       147.67 o                         
   4  15   6        250.96        237.81        54.47 o                         
   5  15   6       9432.37       9515.00       173.01 o                         
   6  15   6       5329.85       5495.14       140.87 o                         
   7  15   6        693.88        666.95       106.41 o                         
  -8  16   6       3561.90       3548.74       149.97 o                         
  -7  16   6       1242.75       1070.93        77.41 o                         
  -6  16   6       8128.17       8457.19       180.43 o                         
  -5  16   6        194.02        104.78        77.92 o                         
  -4  16   6       7845.53       7529.09       159.78 o                         
  -3  16   6       4215.43       4345.15       166.74 o                         
  -2  16   6       2709.37       2716.81       121.79 o                         
  -1  16   6      13817.64      13863.69       200.87 o                         
   0  16   6        362.61        273.35        49.52 o                         
   1  16   6       9194.72       9371.30       147.89 o                         
   2  16   6       5470.38       5320.34       147.14 o                         
   3  16   6       1574.55       1553.11        66.75 o                         
   4  16   6       8484.56       8255.24       157.60 o                         
   5  16   6        153.10        119.38        64.24 o                         
   6  16   6       6232.18       6286.63       289.18 o                         
  -6  17   6        260.85        124.23        82.04 o                         
  -5  17   6       2386.19       2364.74       116.66 o                         
  -4  17   6        133.79         36.83        94.42 o                         
  -3  17   6       1254.28       1121.37        85.48 o                         
  -2  17   6       1869.63       1882.42        80.40 o                         
  -1  17   6        217.56        318.91        57.25 o                         
   0  17   6       3025.76       3100.60       105.74 o                         
   1  17   6        632.86        703.24        61.60 o                         
   2  17   6        834.13        902.86        62.83 o                         
   3  17   6       3206.38       3067.59       107.81 o                         
   4  17   6        289.55        333.60        69.65 o                         
  -4  18   6       1574.65       1594.07       104.85 o                         
  -3  18   6       1643.42       1643.99       114.61 o                         
  -2  18   6        123.66         80.95        45.30 o                         
  -1  18   6       1966.30       1716.89        90.64 o                         
   0  18   6        665.02        774.50        90.95 o                         
   1  18   6       1004.64       1023.54        84.10 o                         
   2  18   6       2115.78       1952.32       128.53 o                         
 -15   1   7        453.99        226.26        74.50 o                         
 -14   1   7        772.12        699.53        69.60 o                         
 -13   1   7       4715.11       4850.54       159.07 o                         
 -12   1   7         37.62        -45.37        45.37 o                         
 -11   1   7       4396.07       4204.65        91.07 o                         
 -10   1   7       3422.61       3302.21        77.08 o                         
  -9   1   7       3196.93       3303.88        68.78 o                         
  -8   1   7      13371.66      12648.96       126.29 o                         
  -7   1   7        132.26        144.31        21.36 o                         
  -6   1   7      24223.63      24524.05       205.19 o                         
  -5   1   7      15178.94      14829.58       137.27 o                         
  -4   1   7       7366.86       7093.73       104.11 o                         
  -3   1   7      27673.07      27389.29       319.80 o                         
  -2   1   7      21223.72      21051.92       200.38 o                         
  -1   1   7      11510.74      11114.48       113.33 o                         
   0   1   7      19640.27      20127.85       180.90 o                         
   1   1   7        779.46        707.98        38.35 o                         
   2   1   7      20263.14      19942.23       202.89 o                         
   3   1   7      13449.99      14371.58       175.14 o                         
   4   1   7       4772.51       4871.06        84.01 o                         
   5   1   7      19970.00      19768.19       217.31 o                         
   6   1   7        559.52        531.70        41.46 o                         
   7   1   7      14052.36      14001.40       183.50 o                         
   8   1   7       5002.70       5048.62       141.46 o                         
   9   1   7       1498.83       1482.23        89.45 o                         
  10   1   7       8323.25       7994.92       285.62 o                         
  11   1   7        344.06        322.51        71.66 o                         
  12   1   7       2352.00       2279.73       144.74 o                         
 -15   2   7       2851.90       2807.36       144.55 o                         
 -14   2   7       3487.10       3681.28       126.27 o                         
 -13   2   7       1137.53        889.39       104.56 o                         
 -12   2   7      15444.69      15483.96       255.40 o                         
 -11   2   7       1860.02       1721.43        76.23 o                         
 -10   2   7       9577.91       9716.46       119.38 o                         
  -9   2   7      19247.35      19240.52       181.92 o                         
  -8   2   7         92.61         53.23        24.58 o                         
  -7   2   7      27565.21      27510.09       249.99 o                         
  -6   2   7      20521.88      21391.29       195.44 o                         
  -5   2   7       6587.86       6827.25        73.97 o                         
  -4   2   7      31481.57      30261.62       283.56 o                         
  -3   2   7       1126.54       1238.15        35.94 o                         
  -2   2   7      64248.45      63453.99       496.53 o                         
  -1   2   7      51359.86      51179.92       433.09 o                         
   0   2   7      20267.22      20358.07       198.39 o                         
   1   2   7      81528.30      81884.99       689.18 o                         
   2   2   7       1554.41       1608.08        50.99 o                         
   3   2   7      29651.03      29092.31       287.84 o                         
   4   2   7      16230.34      16574.75       183.83 o                         
   5   2   7       9788.66      10640.02       127.84 o                         
   6   2   7      24269.87      24256.96       242.32 o                         
   7   2   7       2197.20       2073.53        90.74 o                         
   8   2   7       9199.76       9759.04       174.24 o                         
   9   2   7       8708.33       8638.94       219.72 o                         
  10   2   7        273.88        123.44        69.91 o                         
  11   2   7       9584.20       9566.85       208.77 o                         
  12   2   7       2049.18       1796.16       101.19 o                         
 -14   3   7       1120.65        989.94        70.61 o                         
 -13   3   7       3015.46       2898.67       115.10 o                         
 -12   3   7          0.91        -48.56        48.56 o                         
 -11   3   7       5428.71       5407.87       119.85 o                         
 -10   3   7       1211.35       1031.59        43.97 o                         
  -9   3   7       4584.96       4421.80        87.59 o                         
  -8   3   7      13911.49      13939.90       146.83 o                         
  -7   3   7         52.04         78.50        22.26 o                         
  -6   3   7      32423.89      33040.56       290.64 o                         
  -5   3   7      15236.18      14874.59       128.99 o                         
  -4   3   7       8729.81       8403.97        77.64 o                         
  -3   3   7      21778.03      22342.37       213.17 o                         
  -2   3   7       9041.74       8479.13        83.57 o                         
  -1   3   7       9731.85       9675.37       102.28 o                         
   0   3   7      10014.48      10044.02       108.18 o                         
   1   3   7         17.20         33.00        18.58 o                         
   2   3   7      21111.17      22103.21       241.66 o                         
   3   3   7      14314.98      14252.89       157.49 o                         
   4   3   7       5659.98       5644.26        90.25 o                         
   5   3   7      27320.74      27616.71       286.27 o                         
   6   3   7       2354.90       2326.54        72.92 o                         
   7   3   7      13794.95      13029.22       638.28 o                         
   8   3   7       6701.67       6758.91       132.52 o                         
   9   3   7       1624.85       1642.70       102.32 o                         
  10   3   7       7682.80       7528.82       246.99 o                         
  11   3   7        289.85        119.30        64.97 o                         
  12   3   7       2378.15       2001.57       130.59 o                         
 -14   4   7         66.67         -1.15        68.81 o                         
 -13   4   7        164.36        101.01        60.37 o                         
 -12   4   7        126.72         86.76        53.83 o                         
 -11   4   7        431.46        386.46        46.82 o                         
 -10   4   7        350.50        217.49        39.28 o                         
  -9   4   7         91.17        101.07        32.22 o                         
  -8   4   7       6558.47       6801.71        91.55 o                         
  -7   4   7       1354.76       1293.11        44.70 o                         
  -6   4   7        971.23       1047.32        36.18 o                         
  -5   4   7       7091.53       7276.20        72.81 o                         
  -4   4   7        682.05        707.49        25.92 o                         
  -3   4   7       1025.24       1192.84        31.80 o                         
  -2   4   7       2619.53       2665.79        42.07 o                         
  -1   4   7         11.15         -4.59        16.91 o                         
   0   4   7       1593.41       1808.77        40.04 o                         
   1   4   7       6442.90       6838.02        92.27 o                         
   2   4   7       1413.27       1444.33        45.29 o                         
   3   4   7       5617.93       5910.10        95.00 o                         
   4   4   7      13797.86      14166.80       162.87 o                         
   5   4   7       1074.37        941.58        47.21 o                         
   6   4   7       5871.02       6038.27        99.45 o                         
   7   4   7       2121.57       1981.46        79.96 o                         
   8   4   7         27.12         54.67        47.39 o                         
   9   4   7        791.02        697.66       101.26 o                         
  10   4   7         17.99         97.57        55.90 o                         
  11   4   7        174.35        173.46        73.39 o                         
  12   4   7         93.46        182.42        85.12 o                         
 -14   5   7        889.26        838.73        75.54 o                         
 -13   5   7       5868.39       5798.90       218.71 o                         
 -12   5   7        147.04        114.10        51.12 o                         
 -11   5   7       4509.80       4818.16       125.87 o                         
 -10   5   7       6585.04       6265.36       103.65 o                         
  -9   5   7        849.04        722.85        42.32 o                         
  -8   5   7      13663.72      14180.39       149.03 o                         
  -7   5   7       2265.83       1916.68        49.64 o                         
  -6   5   7       7654.60       7020.68        75.33 o                         
  -5   5   7      11958.66      12230.97       111.85 o                         
  -4   5   7       4246.40       4614.00        57.34 o                         
  -3   5   7      41194.11      40469.83       376.94 o                         
  -2   5   7       7899.40       8049.12        90.15 o                         
  -1   5   7      26805.18      27996.84       266.19 o                         
   0   5   7      33553.57      34286.35       354.01 o                         
   1   5   7        325.60        344.79        22.66 o                         
   2   5   7      16102.92      16265.80       171.08 o                         
   3   5   7       3332.47       3635.81        75.72 o                         
   4   5   7       5350.58       5312.72        98.02 o                         
   5   5   7       9292.23       9523.97       143.59 o                         
   6   5   7       2227.28       2310.43        73.93 o                         
   7   5   7      14152.94      13968.67       180.39 o                         
   8   5   7       2336.44       2172.36       113.42 o                         
   9   5   7       2682.01       2734.11       139.53 o                         
  10   5   7       8748.56       7896.17       247.44 o                         
  11   5   7        215.34         43.05        75.36 o                         
  12   5   7       3292.71       3778.09       477.41 o                         
 -14   6   7       3015.89       2589.10       141.30 o                         
 -13   6   7        935.59        762.26        64.80 o                         
 -12   6   7      12440.08      12672.91       281.71 o                         
 -11   6   7       1481.02       1305.34        66.19 o                         
 -10   6   7       6879.61       7081.26       108.75 o                         
  -9   6   7      11884.31      12021.82       138.43 o                         
  -8   6   7        955.05        851.59        37.16 o                         
  -7   6   7      25453.89      25375.46       218.58 o                         
  -6   6   7       8156.75       8177.11        85.28 o                         
  -5   6   7       6888.45       6640.55        76.86 o                         
  -4   6   7      34980.39      33945.42       321.60 o                         
  -3   6   7        982.53       1106.70        36.38 o                         
  -2   6   7      31797.93      31690.68       299.84 o                         
  -1   6   7      30389.26      30486.70       290.10 o                         
   0   6   7       8131.81       7780.62        93.35 o                         
   1   6   7      52338.48      52716.57       490.39 o                         
   2   6   7       3319.51       3367.23        62.81 o                         
   3   6   7      20750.72      20196.85       232.28 o                         
   4   6   7      35578.77      35388.40       383.61 o                         
   5   6   7        739.00        764.65        47.74 o                         
   6   6   7      30893.92      29023.02      1246.70 o                         
   7   6   7       4742.76       4680.55       113.49 o                         
   8   6   7       3311.79       3388.65       124.62 o                         
   9   6   7       8902.06       9211.67       249.36 o                         
  10   6   7        375.04        375.58        69.46 o                         
  11   6   7       7552.91       7775.25       194.66 o                         
 -14   7   7        342.34        243.10        77.73 o                         
 -13   7   7       2220.03       1797.01       113.84 o                         
 -12   7   7        160.30         69.40        47.92 o                         
 -11   7   7       2426.90       2330.35       114.08 o                         
 -10   7   7       3120.39       3017.10       117.48 o                         
  -9   7   7        560.96        505.80        43.79 o                         
  -8   7   7       9086.67       9123.26       172.66 o                         
  -7   7   7       2195.49       1990.16        46.81 o                         
  -6   7   7       5497.22       5165.52        71.24 o                         
  -5   7   7       5520.56       5593.05        77.72 o                         
  -4   7   7       1777.94       1740.23        44.92 o                         
  -3   7   7      12618.98      12369.25       133.07 o                         
  -2   7   7        197.84        215.89        19.01 o                         
  -1   7   7      11929.22      12118.56       121.68 o                         
   0   7   7       9449.21       9703.67       112.51 o                         
   1   7   7       1832.85       1937.33        51.20 o                         
   2   7   7       5226.79       5123.45        79.44 o                         
   3   7   7       1473.30       1470.16        62.49 o                         
   4   7   7       1475.67       1559.51        71.68 o                         
   5   7   7       8073.15       8307.55       136.24 o                         
   6   7   7        363.52        272.45        47.47 o                         
   7   7   7       6269.15       6358.45       127.76 o                         
   8   7   7       1737.40       1803.18        94.41 o                         
   9   7   7       1316.81       1171.72        76.33 o                         
  10   7   7       3326.83       3314.34       141.43 o                         
  11   7   7         84.19        116.72        78.86 o                         
 -13   8   7         49.55        101.45        87.00 o                         
 -12   8   7        508.87        375.92        77.99 o                         
 -11   8   7        127.14        125.30        66.67 o                         
 -10   8   7        745.50        941.93       100.21 o                         
  -9   8   7       1621.09       1438.46        99.14 o                         
  -8   8   7        138.80        106.75        38.01 o                         
  -7   8   7       2078.73       2335.45        81.51 o                         
  -6   8   7        746.52        632.18        34.60 o                         
  -5   8   7        499.67        405.82        29.04 o                         
  -4   8   7        180.47        225.83        21.95 o                         
  -3   8   7        851.66        946.80        36.91 o                         
  -2   8   7       2125.03       2026.61        45.39 o                         
  -1   8   7         65.98         78.81        22.04 o                         
   0   8   7       1216.05       1234.75        46.94 o                         
   1   8   7       1632.30       1624.58        51.79 o                         
   2   8   7        618.68        633.81        36.24 o                         
   3   8   7        781.90        784.41        42.12 o                         
   4   8   7        192.68        222.00        38.70 o                         
   5   8   7        356.12        325.67        52.40 o                         
   6   8   7        361.21        353.03        50.57 o                         
   7   8   7        113.31         87.66        45.72 o                         
   8   8   7        892.10        806.94        91.79 o                         
   9   8   7        195.12         99.01        58.00 o                         
  10   8   7        100.32         27.92        88.43 o                         
  11   8   7        150.77        136.38        95.38 o                         
 -13   9   7       4413.52       4748.06       196.42 o                         
 -12   9   7         74.88        112.29        79.39 o                         
 -11   9   7       3911.13       3913.58       161.05 o                         
 -10   9   7       2322.35       2587.36       116.55 o                         
  -9   9   7        770.92        769.74        55.37 o                         
  -8   9   7       7157.46       6956.96       123.27 o                         
  -7   9   7       1038.83       1218.96        60.80 o                         
  -6   9   7      11343.66      11779.22       158.82 o                         
  -5   9   7      11880.54      11364.63       151.02 o                         
  -4   9   7        994.58        824.49        35.92 o                         
  -3   9   7      24602.80      25774.21       236.04 o                         
  -2   9   7      12669.82      12384.13       128.09 o                         
  -1   9   7       7798.31       7365.81        97.77 o                         
   0   9   7      15865.80      16644.46       178.50 o                         
   1   9   7        121.67        153.50        27.04 o                         
   2   9   7      18201.07      17823.64       179.02 o                         
   3   9   7       5443.77       5943.40        96.11 o                         
   4   9   7       6941.63       7191.12       139.41 o                         
   5   9   7      11940.32      12094.96       176.10 o                         
   6   9   7        145.40        178.85        49.66 o                         
   7   9   7       8925.02       9304.45       162.72 o                         
   8   9   7       4376.04       4129.92       117.50 o                         
   9   9   7       2291.42       2219.48       158.76 o                         
  10   9   7       7471.14       7263.95       229.18 o                         
 -12  10   7       7727.57       8076.20       204.32 o                         
 -11  10   7        543.65        532.90        67.38 o                         
 -10  10   7       8145.93       8643.92       168.82 o                         
  -9  10   7       8127.65       8538.33       151.60 o                         
  -8  10   7        414.49        338.81        45.41 o                         
  -7  10   7      26614.71      27615.76       289.33 o                         
  -6  10   7       4765.63       4573.94       103.72 o                         
  -5  10   7      14209.15      14177.13       181.69 o                         
  -4  10   7      20841.70      21199.90       201.36 o                         
  -3  10   7       2056.93       2087.16        53.02 o                         
  -2  10   7      46057.23      46216.28       405.41 o                         
  -1  10   7      18083.05      18569.39       197.82 o                         
   0  10   7      13558.74      13717.38       156.71 o                         
   1  10   7      48814.04      49666.44       473.24 o                         
   2  10   7       2504.68       2601.69        64.88 o                         
   3  10   7      16392.84      16391.38       189.12 o                         
   4  10   7      18028.39      18258.89       234.32 o                         
   5  10   7       2729.93       2916.12        99.21 o                         
   6  10   7      20240.32      20309.61       292.12 o                         
   7  10   7       5020.82       5101.19       166.59 o                         
   8  10   7       5965.32       5996.94       139.13 o                         
   9  10   7      10100.36       9904.95       234.80 o                         
  10  10   7         29.90        212.63        77.03 o                         
 -12  11   7         17.18        -91.16        91.16 o                         
 -11  11   7       1105.80        872.36        84.65 o                         
 -10  11   7        610.35        730.61        96.63 o                         
  -9  11   7        110.89         31.89        50.16 o                         
  -8  11   7       1863.45       1919.29        96.38 o                         
  -7  11   7        410.86        439.82        60.22 o                         
  -6  11   7       4228.07       4461.52       105.10 o                         
  -5  11   7       2174.13       1846.11        82.34 o                         
  -4  11   7       1116.43        913.81        50.03 o                         
  -3  11   7       3533.02       3919.41        73.74 o                         
  -2  11   7         43.72         -1.50        25.59 o                         
  -1  11   7       4250.53       3898.73        79.09 o                         
   0  11   7       2597.38       2900.24        72.70 o                         
   1  11   7       2415.69       2777.03        72.94 o                         
   2  11   7       8104.56       7613.29       114.11 o                         
   3  11   7        731.81        882.81        44.50 o                         
   4  11   7       4380.57       4751.74       102.12 o                         
   5  11   7       7189.47       7023.19       153.02 o                         
   6  11   7         81.24         25.70        50.04 o                         
   7  11   7       3581.84       3760.70       109.32 o                         
   8  11   7       1517.90       1276.94        69.38 o                         
   9  11   7       1290.97       1203.97       113.99 o                         
 -11  12   7         76.55         -7.25        70.26 o                         
 -10  12   7        506.34        446.87       109.15 o                         
  -9  12   7        541.75        524.59        59.03 o                         
  -8  12   7         25.83         -0.41        55.72 o                         
  -7  12   7       1004.78       1005.34        60.87 o                         
  -6  12   7         95.36        102.30        44.65 o                         
  -5  12   7        464.68        495.57        51.46 o                         
  -4  12   7       2085.10       2032.00        93.58 o                         
  -3  12   7         15.54        -11.77        28.19 o                         
  -2  12   7       3117.19       3155.91        68.05 o                         
  -1  12   7        177.87        148.42        35.37 o                         
   0  12   7       1136.06       1095.48        71.81 o                         
   1  12   7       1478.25       1538.17        75.07 o                         
   2  12   7          8.41         12.96        34.08 o                         
   3  12   7       1853.76       1806.78        69.72 o                         
   4  12   7       2298.95       2382.67        96.93 o                         
   5  12   7        573.01        602.35        57.12 o                         
   6  12   7       2885.40       2767.21       144.83 o                         
   7  12   7        320.51        390.41        54.65 o                         
   8  12   7       1207.86       1146.54        69.45 o                         
   9  12   7        841.64        887.34        84.95 o                         
 -11  13   7       4382.19       4355.87       176.95 o                         
 -10  13   7       1003.99        915.20        75.23 o                         
  -9  13   7       4927.82       5144.14       163.12 o                         
  -8  13   7      11281.26      11829.85       178.27 o                         
  -7  13   7         59.62         33.76        48.40 o                         
  -6  13   7      15053.42      15445.49       214.72 o                         
  -5  13   7      10338.32      10245.84       257.98 o                         
  -4  13   7       2765.47       2611.48       105.43 o                         
  -3  13   7      27410.23      27759.41       322.20 o                         
  -2  13   7       3360.76       3492.13        81.65 o                         
  -1  13   7      19204.62      19346.29       236.39 o                         
   0  13   7      17438.81      17717.58       202.45 o                         
   1  13   7        802.92        780.03        46.21 o                         
   2  13   7      20210.39      20440.91       228.82 o                         
   3  13   7       6884.91       7088.04       119.30 o                         
   4  13   7       5862.92       5939.91       131.99 o                         
   5  13   7      15687.24      15993.81       207.77 o                         
   6  13   7        123.88        151.69        53.90 o                         
   7  13   7      10136.89       9749.51       162.25 o                         
   8  13   7       6249.57       6288.44       191.23 o                         
 -10  14   7       2105.88       2234.14       156.95 o                         
  -9  14   7       5598.11       5786.64       184.90 o                         
  -8  14   7        120.39        -57.14        62.03 o                         
  -7  14   7       7844.15       7868.44       164.93 o                         
  -6  14   7       3535.94       3660.75       139.01 o                         
  -5  14   7       2136.57       2255.46       102.75 o                         
  -4  14   7       8742.70       8610.61       149.25 o                         
  -3  14   7        243.55        250.14        34.56 o                         
  -2  14   7      11223.78      11584.07       140.88 o                         
  -1  14   7       6892.23       6914.28       115.59 o                         
   0  14   7       1555.12       1537.89        86.97 o                         
   1  14   7       8387.34       8636.85       144.02 o                         
   2  14   7        415.91        389.95        50.57 o                         
   3  14   7       4764.10       4884.35       107.75 o                         
   4  14   7       4973.65       5137.70       163.80 o                         
   5  14   7       2694.57       2712.86       109.09 o                         
   6  14   7       9379.52       9715.74       174.57 o                         
   7  14   7        665.02        560.70        62.00 o                         
  -9  15   7        536.74        428.72        75.87 o                         
  -8  15   7       1843.18       1716.86       143.08 o                         
  -7  15   7         45.64         -5.84        57.12 o                         
  -6  15   7       2182.57       1967.51       115.60 o                         
  -5  15   7       1543.13       1405.72        83.30 o                         
  -4  15   7        230.65        223.34        94.35 o                         
  -3  15   7        943.88        813.43        56.04 o                         
  -2  15   7        101.93         70.68        44.26 o                         
  -1  15   7       3497.41       3833.52       106.27 o                         
   0  15   7       1246.98       1120.64        60.96 o                         
   1  15   7        441.68        342.64        46.47 o                         
   2  15   7       3577.22       3713.29       103.37 o                         
   3  15   7        956.69        802.30        54.14 o                         
   4  15   7       1494.55       1534.23        76.55 o                         
   5  15   7       2976.30       3238.50       153.05 o                         
   6  15   7         90.00        180.06        68.75 o                         
  -8  16   7          1.24        -56.66        72.07 o                         
  -7  16   7       1586.34       1565.89        81.91 o                         
  -6  16   7        818.09        805.15        75.86 o                         
  -5  16   7        281.44        200.73        63.67 o                         
  -4  16   7       2144.21       2246.02       129.53 o                         
  -3  16   7        115.87        131.89        62.80 o                         
  -2  16   7       2645.77       2498.45       123.12 o                         
  -1  16   7        583.82        604.09        72.25 o                         
   0  16   7        771.39        849.17        59.20 o                         
   1  16   7       2809.31       2553.62       104.79 o                         
   2  16   7        151.21        140.69        50.94 o                         
   3  16   7        651.33        695.47        55.29 o                         
   4  16   7       1133.15       1134.82        74.27 o                         
   5  16   7         60.00         90.30        90.27 o                         
  -6  17   7       6126.26       6022.93       171.49 o                         
  -5  17   7       5752.89       5329.71       174.82 o                         
  -4  17   7        747.03        859.78       140.95 o                         
  -3  17   7      11068.79      10741.13       216.74 o                         
  -2  17   7       1876.08       1738.23        72.67 o                         
  -1  17   7       4913.91       4891.19       132.33 o                         
   0  17   7       7639.66       7741.19       224.17 o                         
   1  17   7        431.76        529.81        61.27 o                         
   2  17   7       9186.24       9139.11       197.41 o                         
   3  17   7       2241.28       2172.34        93.85 o                         
   4  17   7       3747.16       3194.33       375.48 o                         
  -4  18   7       4843.02       5232.97       383.64 o                         
  -3  18   7         80.40         87.87        88.34 o                         
  -2  18   7       7233.42       7153.46       131.72 o                         
  -1  18   7       4156.97       4033.90       144.78 o                         
   0  18   7       2179.42       2212.22       108.03 o                         
   1  18   7       8063.66       8064.90       266.29 o                         
 -15   0   8       5313.67       5751.75       309.92 o                         
 -14   0   8        416.82        206.87        91.57 o                         
 -13   0   8       5677.65       5724.00       172.81 o                         
 -12   0   8       6574.79       6332.64       230.67 o                         
 -11   0   8        750.97        654.83        68.99 o                         
 -10   0   8      13260.05      13102.08       200.27 o                         
  -9   0   8       7223.08       7368.06       132.90 o                         
  -8   0   8       7549.45       7740.18       127.48 o                         
  -7   0   8      36644.71      36526.35       424.05 o                         
  -6   0   8      11209.36      11300.89       146.01 o                         
  -5   0   8      13392.04      13399.12       249.48 o                         
  -4   0   8       9910.25       9568.06       188.63 o                         
  -3   0   8      13739.25      14277.37       257.91 o                         
  -2   0   8      94206.07      91271.81      1163.27 o                         
  -1   0   8       7085.69       7773.68       128.64 o                         
   0   0   8      55186.68      53970.38       608.56 o                         
   1   0   8      21090.86      21854.46       379.69 o                         
   2   0   8       4840.28       5247.69       123.42 o                         
   3   0   8      31998.40      31646.77       443.82 o                         
   4   0   8        107.82        308.40        66.39 o                         
   5   0   8      17026.58      18045.88       351.53 o                         
   6   0   8       8580.91       8627.64       188.25 o                         
   7   0   8       4630.68       4890.81       161.18 o                         
   8   0   8      12145.49      12335.77       334.46 o                         
   9   0   8       1147.95       1006.06       178.94 o                         
  10   0   8       8123.31       7943.61       416.61 o                         
  11   0   8       5673.59       5473.09       233.89 o                         
  12   0   8        737.87        375.66       315.43 o                         
 -15   1   8        147.40        -20.08        72.51 o                         
 -14   1   8       2926.27       2951.12       117.78 o                         
 -13   1   8       1304.56       1166.55        68.36 o                         
 -12   1   8       2234.05       2093.30        86.36 o                         
 -11   1   8       7651.99       7658.67       114.50 o                         
 -10   1   8          0.24        -31.93        31.93 o                         
  -9   1   8       9931.16      10195.96       113.92 o                         
  -8   1   8       2649.35       2336.50        52.73 o                         
  -7   1   8      17948.64      17737.81       157.32 o                         
  -6   1   8      23721.70      24322.67       217.94 o                         
  -5   1   8       2433.20       2713.90        50.90 o                         
  -4   1   8      38755.15      38580.68       445.18 o                         
  -3   1   8      21774.61      21617.67       261.11 o                         
  -2   1   8      14786.38      14090.26       141.38 o                         
  -1   1   8      30954.69      33005.73       286.50 o                         
   0   1   8        302.86        217.92        17.86 o                         
   1   1   8      16465.36      15641.44       162.96 o                         
   2   1   8      18554.06      19555.51       202.27 o                         
   3   1   8         13.02         43.78        26.03 o                         
   4   1   8      42873.63      43521.80       423.33 o                         
   5   1   8       9006.35       8928.93       118.21 o                         
   6   1   8       3793.89       3592.67        85.71 o                         
   7   1   8      15612.58      15420.44       218.72 o                         
   8   1   8        102.82        117.99        53.32 o                         
  10   1   8       2574.75       2083.80       138.33 o                         
  11   1   8        874.59        991.49        85.82 o                         
  12   1   8       3347.96       3386.36       356.60 o                         
 -14   2   8          3.22        -61.54        64.88 o                         
 -13   2   8         82.64        -10.14        64.96 o                         
 -12   2   8          0.33        -44.77        44.77 o                         
 -11   2   8          2.49        -37.00        37.00 o                         
 -10   2   8         11.04        -31.47        31.47 o                         
  -9   2   8         52.99          3.78        27.83 o                         
  -8   2   8        514.83        578.15        57.28 o                         
  -7   2   8         94.76        155.41        23.04 o                         
  -6   2   8       1534.26       1347.50        38.04 o                         
  -5   2   8       3776.07       4036.01        57.24 o                         
  -4   2   8          7.74         20.46        16.06 o                         
  -3   2   8        263.93        177.10        24.23 o                         
  -2   2   8         33.34         -4.58        10.83 o                         
  -1   2   8        696.60        728.33        30.66 o                         
   0   2   8       1527.83       1668.14        44.41 o                         
   1   2   8        812.92        824.38        34.04 o                         
   2   2   8        947.24        915.38        45.26 o                         
   3   2   8        193.78        130.23        29.84 o                         
   4   2   8        355.61        358.53        33.78 o                         
   5   2   8        257.76        257.33        36.13 o                         
   6   2   8       1690.93       1473.77        61.11 o                         
   7   2   8        698.16        739.70        58.64 o                         
   8   2   8          1.55        -11.55        53.57 o                         
   9   2   8        203.67         62.93        58.50 o                         
  10   2   8          1.47        -50.93        60.84 o                         
  11   2   8          5.90         57.71        69.34 o                         
  12   2   8         34.99        -35.81       152.38 o                         
 -14   3   8       3329.08       3550.90       138.91 o                         
 -13   3   8        643.06        645.40        74.12 o                         
 -12   3   8       4702.66       4601.43       121.32 o                         
 -11   3   8       4275.78       4278.18        98.81 o                         
 -10   3   8         25.06         40.92        38.18 o                         
  -9   3   8      13712.16      13936.69       163.02 o                         
  -8   3   8      11000.43      11134.00       124.23 o                         
  -7   3   8       3090.91       3183.41        58.57 o                         
  -6   3   8      22253.31      22415.95       204.45 o                         
  -5   3   8       3404.75       3447.03        43.57 o                         
  -4   3   8      25340.85      25057.08       240.06 o                         
  -3   3   8      10913.77      11354.70       118.36 o                         
  -2   3   8       5236.71       5834.03        59.97 o                         
  -1   3   8      73835.89      72472.60       658.53 o                         
   0   3   8       8183.98       8839.18       100.90 o                         
   1   3   8      11500.17      11745.73       129.89 o                         
   2   3   8      46265.23      48960.63       504.02 o                         
   3   3   8        890.07        970.05        48.04 o                         
   4   3   8      13855.00      13726.23       162.63 o                         
   5   3   8       7713.44       8082.23       122.40 o                         
   6   3   8       8661.14       8841.68       124.67 o                         
   7   3   8      12651.88      12187.08       157.42 o                         
   8   3   8         73.06         34.45        69.13 o                         
   9   3   8      11195.75      11503.53       221.64 o                         
  10   3   8       4075.55       3598.61       144.40 o                         
  11   3   8       1294.11       1260.33        87.28 o                         
 -14   4   8        147.49        -18.09        73.13 o                         
 -13   4   8       7683.19       7549.06       160.31 o                         
 -12   4   8       5860.53       6017.68       208.42 o                         
 -11   4   8        675.03        706.35        49.14 o                         
 -10   4   8      11165.24      11098.35       138.25 o                         
  -9   4   8       2372.80       2373.39        74.23 o                         
  -8   4   8      11719.88      11958.95       152.31 o                         
  -7   4   8      24921.44      24838.53       228.83 o                         
  -6   4   8        916.99        997.00        32.51 o                         
  -5   4   8      34491.57      34075.66       277.06 o                         
  -4   4   8      11208.12      11109.35       108.67 o                         
  -3   4   8      28106.29      28596.47       271.63 o                         
  -2   4   8      64210.20      64157.02       584.49 o                         
  -1   4   8         18.03         33.54        15.08 o                         
   0   4   8      40009.69      40665.79       380.99 o                         
   1   4   8       9125.04       9334.65       109.63 o                         
   2   4   8      18890.36      19156.10       218.26 o                         
   3   4   8      37322.61      38550.81       409.91 o                         
   4   4   8        449.24        416.13        34.91 o                         
   5   4   8      27110.85      27887.21       292.30 o                         
   6   4   8      18451.22      18311.89       215.19 o                         
   7   4   8        538.11        377.53        49.12 o                         
   8   4   8      12647.76      12531.15       246.60 o                         
   9   4   8       2813.60       2502.85       136.42 o                         
  10   4   8       8128.13       7990.10       175.38 o                         
  11   4   8       6821.09       6714.47       170.17 o                         
 -14   5   8       1480.65       1383.98        82.17 o                         
 -13   5   8        721.68        612.90        64.96 o                         
 -12   5   8        840.66        688.56        70.89 o                         
 -11   5   8       2748.04       2747.17        95.07 o                         
 -10   5   8          5.08        -34.63        34.63 o                         
  -9   5   8       4977.19       4751.53       113.88 o                         
  -8   5   8       4498.65       4196.85        72.15 o                         
  -7   5   8       3750.50       3508.37        69.81 o                         
  -6   5   8       5683.16       5471.35        64.53 o                         
  -5   5   8        190.99        133.51        16.17 o                         
  -4   5   8       2697.67       2304.34        41.11 o                         
  -3   5   8        878.99        719.54        29.44 o                         
  -2   5   8       1163.52       1154.06        35.45 o                         
  -1   5   8      11508.31      11119.24       120.15 o                         
   0   5   8       2953.25       2792.26        52.69 o                         
   1   5   8       5310.40       5219.52        75.40 o                         
   2   5   8      17407.21      17733.20       187.10 o                         
   3   5   8        350.09        316.26        33.89 o                         
   4   5   8      14107.31      14108.17       182.32 o                         
   5   5   8       3064.08       3149.93        92.82 o                         
   6   5   8       6076.05       5899.77       265.73 o                         
   7   5   8       8018.70       8072.62       136.17 o                         
   8   5   8          4.70        -57.36        59.64 o                         
   9   5   8       6668.24       6485.73       148.22 o                         
  10   5   8       1690.18       1594.82        87.73 o                         
  11   5   8        854.94        913.40        92.95 o                         
 -14   6   8          0.27        -11.84        67.70 o                         
 -13   6   8         57.69        -57.40        57.40 o                         
 -12   6   8          7.56        -49.21        49.21 o                         
 -11   6   8        387.97        242.16        64.96 o                         
 -10   6   8        716.98        661.70        43.67 o                         
  -9   6   8         34.01         20.86        30.25 o                         
  -8   6   8       2584.86       2469.34        56.32 o                         
  -7   6   8       1164.36       1238.53        41.53 o                         
  -6   6   8         17.83         25.47        18.88 o                         
  -5   6   8       1825.44       1723.73        41.45 o                         
  -4   6   8        259.01        174.65        20.41 o                         
  -3   6   8       2141.73       2382.08        46.70 o                         
  -2   6   8       1235.69       1229.68        39.65 o                         
  -1   6   8        821.83        716.62        36.92 o                         
   0   6   8       1745.95       1781.18        40.90 o                         
   1   6   8       1159.00       1113.37        45.48 o                         
   2   6   8        132.13        104.76        25.32 o                         
   3   6   8       3967.65       3941.44        84.53 o                         
   4   6   8        679.14        619.08        43.19 o                         
   5   6   8       1810.52       1784.44        83.95 o                         
   6   6   8       2906.58       3033.99       106.08 o                         
   7   6   8        306.82        229.80        52.10 o                         
   8   6   8       1205.33       1251.48        79.44 o                         
   9   6   8        318.27        235.48        62.62 o                         
  10   6   8         76.58        -13.96        67.86 o                         
  11   6   8        171.07        161.59        96.93 o                         
 -14   7   8       3370.49       3650.45       288.64 o                         
 -13   7   8       1342.50       1241.03        70.46 o                         
 -12   7   8       2820.72       2787.41       102.14 o                         
 -11   7   8       6672.40       6851.77       122.73 o                         
 -10   7   8        284.24        252.50        38.95 o                         
  -9   7   8       8952.20       8982.43       111.43 o                         
  -8   7   8       8307.54       8211.94        96.13 o                         
  -7   7   8       2238.82       2155.22        49.47 o                         
  -6   7   8      20630.79      20714.44       195.87 o                         
  -5   7   8       1804.30       1788.92        49.01 o                         
  -4   7   8      20842.38      20605.37       207.17 o                         
  -3   7   8      20084.10      20021.46       200.96 o                         
  -2   7   8       6391.07       6580.91        84.89 o                         
  -1   7   8      35280.49      36067.52       318.12 o                         
   0   7   8       1471.98       1262.94        46.32 o                         
   1   7   8      18279.31      18121.35       190.33 o                         
   2   7   8      12180.30      12546.21       145.33 o                         
   3   7   8        699.61        710.42        41.82 o                         
   4   7   8      17809.92      17460.15       217.90 o                         
   5   7   8       1932.24       1917.38        89.06 o                         
   6   7   8       7180.64       7314.58       140.41 o                         
   7   7   8       7139.99       6903.71       150.81 o                         
   8   7   8         96.46         18.72        55.92 o                         
   9   7   8       7025.27       7212.56       169.11 o                         
  10   7   8       2060.79       1722.64       115.31 o                         
  11   7   8       1777.83       1557.67       140.52 o                         
 -13   8   8       4467.76       4774.92       279.40 o                         
 -12   8   8       4086.51       4288.90       213.05 o                         
 -11   8   8       1152.63       1052.32        76.15 o                         
 -10   8   8      10771.55      11220.31       173.17 o                         
  -9   8   8        498.79        491.72        59.37 o                         
  -8   8   8      15725.10      15796.24       198.08 o                         
  -7   8   8      18007.49      18006.89       235.34 o                         
  -6   8   8       2490.74       2596.20        56.06 o                         
  -5   8   8      23057.56      22847.27       230.94 o                         
  -4   8   8       5180.19       5337.70        78.57 o                         
  -3   8   8      21872.13      22225.34       205.81 o                         
  -2   8   8      40717.77      41224.90       360.94 o                         
  -1   8   8          2.30         22.05        20.98 o                         
   0   8   8      34344.00      35152.96       339.76 o                         
   1   8   8      13855.66      13930.56       144.71 o                         
   2   8   8       7122.29       7233.18       102.89 o                         
   3   8   8      29189.44      29454.25       328.66 o                         
   4   8   8        679.46        716.39        49.10 o                         
   5   8   8      26292.88      27488.02       321.99 o                         
   6   8   8      13015.19      13010.21       194.10 o                         
   7   8   8       1807.54       1714.52        83.57 o                         
   8   8   8      14048.52      14389.96       216.85 o                         
   9   8   8       2777.98       2618.94       189.12 o                         
  10   8   8       5291.93       5241.93       166.14 o                         
 -13   9   8        744.89        680.24       100.73 o                         
 -12   9   8       1334.54       1299.99        98.23 o                         
 -11   9   8       3866.16       3969.28       168.23 o                         
 -10   9   8        236.15        310.63        55.17 o                         
  -9   9   8       6074.05       6196.82       138.33 o                         
  -8   9   8       5705.12       5897.83       117.17 o                         
  -7   9   8       1411.54       1393.93        90.57 o                         
  -6   9   8      10123.87      10231.55       161.44 o                         
  -5   9   8       3351.54       3153.75        64.34 o                         
  -4   9   8       1651.07       1583.93        47.45 o                         
  -3   9   8       7828.90       7880.00        93.72 o                         
  -2   9   8        131.40        140.59        23.32 o                         
  -1   9   8       4465.45       4310.83        68.89 o                         
   0   9   8       2262.03       2327.47        61.60 o                         
   1   9   8       2235.72       2517.89        60.52 o                         
   2   9   8       4342.09       4133.94        74.92 o                         
   3   9   8         62.16         90.22        33.25 o                         
   4   9   8       5627.16       5602.89       155.99 o                         
   5   9   8        772.40        675.13        54.59 o                         
   6   9   8       2128.04       1967.21       113.79 o                         
   7   9   8        932.78        994.08        79.98 o                         
   8   9   8         10.36        -16.30        55.87 o                         
   9   9   8       2147.38       1978.99       159.02 o                         
  10   9   8        261.76         96.66        84.67 o                         
 -12  10   8        465.89        504.07        90.68 o                         
 -11  10   8         12.84         53.39        60.67 o                         
 -10  10   8        511.39        639.85        67.17 o                         
  -9  10   8        538.74        452.40        55.71 o                         
  -8  10   8         24.14        -39.66        39.66 o                         
  -7  10   8       1458.61       1581.51        74.82 o                         
  -6  10   8       1036.40        951.46        53.05 o                         
  -5  10   8         29.49         11.54        23.43 o                         
  -4  10   8         17.84         21.92        23.74 o                         
  -3  10   8         22.49         14.45        27.35 o                         
  -2  10   8        275.05        320.48        31.63 o                         
  -1  10   8          0.97        -11.94        27.39 o                         
   0  10   8         41.35         32.31        28.52 o                         
   1  10   8        441.77        468.49        35.65 o                         
   2  10   8         79.55         38.14        29.63 o                         
   3  10   8       1046.47        962.72        54.62 o                         
   4  10   8        253.15        278.70        45.77 o                         
   5  10   8        310.28        259.75        53.59 o                         
   6  10   8        615.76        518.34        98.69 o                         
   7  10   8         95.34        101.30        50.69 o                         
   8  10   8        281.28        200.01        88.30 o                         
   9  10   8         85.33         82.07        69.31 o                         
 -12  11   8       3286.77       3146.95       296.39 o                         
 -11  11   8       5910.28       5893.29       175.81 o                         
 -10  11   8        613.62        489.77        62.04 o                         
  -9  11   8      10292.18      10633.38       186.00 o                         
  -8  11   8       4881.16       4877.83       110.92 o                         
  -7  11   8       7756.76       7645.39       190.60 o                         
  -6  11   8      20695.05      21623.64       261.10 o                         
  -5  11   8        169.25        149.44        38.86 o                         
  -4  11   8      21457.52      20909.89       203.60 o                         
  -3  11   8      17259.12      18135.29       196.39 o                         
  -2  11   8       5698.65       6076.62        88.20 o                         
  -1  11   8      38526.83      38256.46       374.95 o                         
   0  11   8       4718.85       5155.77        92.71 o                         
   1  11   8      16983.37      17364.34       240.19 o                         
   2  11   8      23646.91      23885.04       257.88 o                         
   3  11   8         69.17        117.12        35.48 o                         
   4  11   8      21059.62      21704.08       271.15 o                         
   5  11   8       6481.46       6780.88       163.12 o                         
   6  11   8       2991.07       3021.85       121.28 o                         
   7  11   8      13605.86      13729.70       205.06 o                         
   8  11   8        605.83        602.56        66.97 o                         
   9  11   8       4547.79       4627.34       154.69 o                         
 -11  12   8        947.15        998.45       102.71 o                         
 -10  12   8       8833.41       9230.43       176.95 o                         
  -9  12   8        788.72        825.16        66.66 o                         
  -8  12   8       8011.52       8173.40       221.04 o                         
  -7  12   8      12788.93      13215.80       175.56 o                         
  -6  12   8        766.57        655.38        55.20 o                         
  -5  12   8      13851.07      13861.32       213.48 o                         
  -4  12   8       4604.14       4401.14        86.41 o                         
  -3  12   8       7192.88       7014.13       106.87 o                         
  -2  12   8      30040.67      30588.40       287.29 o                         
  -1  12   8        419.07        398.26        44.49 o                         
   0  12   8      17305.89      17136.72       196.35 o                         
   1  12   8      15187.64      15599.65       198.95 o                         
   2  12   8       1822.85       2015.92        72.13 o                         
   3  12   8      18976.70      18772.20       201.81 o                         
   4  12   8       1348.05       1340.63        76.59 o                         
   5  12   8      12599.79      13050.93       199.15 o                         
   6  12   8       8224.86       8107.61       166.57 o                         
   7  12   8        904.01        852.59        65.21 o                         
   8  12   8       9057.98       8950.36       208.64 o                         
 -10  13   8         68.83         87.05        67.22 o                         
  -9  13   8        876.19        811.31        77.31 o                         
  -8  13   8       1179.14       1187.59        67.20 o                         
  -7  13   8        419.74        498.94        53.98 o                         
  -6  13   8       2316.13       2315.03       103.30 o                         
  -5  13   8        650.32        606.01        67.57 o                         
  -4  13   8        109.58         95.03        37.89 o                         
  -3  13   8       1275.23       1137.45        53.52 o                         
  -2  13   8         10.52        -35.96        35.96 o                         
  -1  13   8        981.29        972.78        51.00 o                         
   0  13   8         48.91         23.53        37.79 o                         
   1  13   8        512.98        551.36        45.17 o                         
   2  13   8        806.39        839.14        55.67 o                         
   3  13   8         89.04         53.63        40.64 o                         
   4  13   8       2268.24       2390.91       109.27 o                         
   5  13   8         68.14         70.50        53.16 o                         
   6  13   8        780.38        749.09        65.46 o                         
   7  13   8        974.74        969.70       119.21 o                         
 -10  14   8       1403.50       1216.59        90.57 o                         
  -9  14   8        287.13        175.97        67.74 o                         
  -8  14   8        938.54       1034.52        78.93 o                         
  -7  14   8       2663.58       2613.60       126.35 o                         
  -6  14   8          2.88         42.14        53.88 o                         
  -5  14   8       1621.19       1648.72        82.33 o                         
  -4  14   8        199.89        177.17        55.81 o                         
  -3  14   8       2013.54       1823.38        71.02 o                         
  -2  14   8       1272.74       1307.86        53.11 o                         
  -1  14   8         37.48         30.81        39.27 o                         
   0  14   8       2206.82       2019.14        93.30 o                         
   1  14   8        867.55        788.17        61.73 o                         
   2  14   8        991.78        949.04        55.21 o                         
   3  14   8       1234.86       1164.34        64.88 o                         
   4  14   8         22.82         30.66        53.19 o                         
   5  14   8       1102.39       1027.04        70.54 o                         
   6  14   8        386.00        319.93        66.46 o                         
   7  14   8        194.80        197.04        67.14 o                         
  -9  15   8       5721.43       5831.98       165.11 o                         
  -8  15   8       2588.42       2818.33       190.48 o                         
  -7  15   8       3526.41       3446.70       143.55 o                         
  -6  15   8      10289.79      10174.83       208.90 o                         
  -5  15   8        137.24        167.03        80.55 o                         
  -4  15   8      10259.90      10326.43       256.27 o                         
  -3  15   8       6327.13       6301.73       115.59 o                         
  -2  15   8       2597.26       2509.24        85.57 o                         
  -1  15   8      17940.65      18095.50       244.22 o                         
   0  15   8       2375.80       2349.72       107.23 o                         
   1  15   8      13354.51      13396.66       196.95 o                         
   2  15   8      13591.95      13762.51       176.13 o                         
   3  15   8        132.45        179.43        48.26 o                         
   4  15   8      14005.47      13821.84       202.51 o                         
   5  15   8       4166.12       4238.16       153.33 o                         
   6  15   8       3335.91       3009.08       155.88 o                         
  -7  16   8       7175.03       7296.23       163.79 o                         
  -6  16   8         42.14         83.74        65.89 o                         
  -5  16   8       7457.63       7424.34       182.48 o                         
  -4  16   8       2029.02       2051.45       122.03 o                         
  -3  16   8       3537.36       3709.34        91.57 o                         
  -2  16   8      10570.14      10670.36       153.71 o                         
  -1  16   8        105.89         60.68        49.62 o                         
   0  16   8       8038.73       8075.44       145.03 o                         
   1  16   8       4046.05       3927.74       117.28 o                         
   2  16   8       1341.92       1254.93        69.13 o                         
   3  16   8       4838.05       4729.92       118.97 o                         
   4  16   8          9.54        -15.58        71.36 o                         
  -6  17   8       2104.58       1967.91       120.05 o                         
  -5  17   8         22.18        117.59        89.45 o                         
  -4  17   8       1369.42       1299.17        92.55 o                         
  -3  17   8       1038.11       1020.63        86.41 o                         
  -2  17   8        171.51        121.85        47.25 o                         
  -1  17   8       2494.68       2600.81       101.18 o                         
   0  17   8        112.86         87.73        57.58 o                         
   1  17   8       1531.96       1452.15        75.08 o                         
   2  17   8       2301.49       2396.47       101.05 o                         
   3  17   8         15.44        155.12        64.78 o                         
  -2  18   8       1477.00       1413.36        79.69 o                         
  -1  18   8         26.88          0.38        62.41 o                         
 -14   1   9       2566.56       2253.08       117.42 o                         
 -13   1   9         69.58        -19.50        56.56 o                         
 -12   1   9       6150.46       6179.99       121.93 o                         
 -11   1   9       2392.50       2213.39       100.18 o                         
 -10   1   9       2667.26       2631.42        77.28 o                         
  -9   1   9       8312.11       8431.40        99.29 o                         
  -8   1   9         76.73         67.49        22.45 o                         
  -7   1   9      17148.10      16634.62       159.27 o                         
  -6   1   9       6024.75       6069.95       107.93 o                         
  -5   1   9       4422.53       4398.72        86.03 o                         
  -4   1   9       7849.60       7349.89       113.82 o                         
  -3   1   9         13.40          2.15        22.94 o                         
  -2   1   9      17873.61      18210.29       165.07 o                         
  -1   1   9      20038.43      19945.37       182.50 o                         
   0   1   9        635.84        485.75        42.25 o                         
   1   1   9      20621.07      20942.62       212.25 o                         
   2   1   9       5204.48       5075.17        81.50 o                         
   3   1   9      10642.31      10703.35       134.78 o                         
   4   1   9      10742.29      10285.94       127.24 o                         
   5   1   9       1383.93       1341.64        85.59 o                         
   6   1   9      14292.19      14334.24       178.38 o                         
   7   1   9        895.85        853.58        52.92 o                         
   8   1   9       4402.94       4184.16       149.93 o                         
   9   1   9       5691.65       5954.14       163.82 o                         
  10   1   9         58.04         71.62        91.90 o                         
  11   1   9       4208.64       3963.47       173.08 o                         
 -14   2   9       1576.87       1446.74        75.16 o                         
 -13   2   9       9166.15       9356.96       258.03 o                         
 -12   2   9        160.58         71.90        46.30 o                         
 -11   2   9      10043.88      10057.45       138.67 o                         
 -10   2   9       9429.52       9543.84       126.15 o                         
  -9   2   9       2552.18       2713.32        68.56 o                         
  -8   2   9      42109.31      42583.49       410.21 o                         
  -7   2   9      15983.90      16051.41       156.43 o                         
  -6   2   9      17540.16      16940.79       173.78 o                         
  -5   2   9      42826.44      43378.12       445.19 o                         
  -4   2   9        120.48        143.61        26.73 o                         
  -3   2   9      26384.27      25628.51       245.58 o                         
  -2   2   9      15427.45      15896.07       137.04 o                         
  -1   2   9      17227.56      17516.42       175.84 o                         
   0   2   9      21941.04      21626.54       215.49 o                         
   1   2   9        862.71        732.10        34.74 o                         
   2   2   9      22428.54      23580.96       240.64 o                         
   3   2   9       6683.63       6514.82        99.96 o                         
   4   2   9       9493.45       9395.56       130.04 o                         
   5   2   9      17277.43      17421.02       204.73 o                         
   6   2   9        402.53        360.01        48.58 o                         
   7   2   9      13444.74      13844.01       177.17 o                         
   8   2   9       5877.20       5837.88       166.35 o                         
   9   2   9       1501.97       1373.08        90.85 o                         
  10   2   9      10986.08      11050.53       185.75 o                         
  11   2   9        460.08        329.66        78.94 o                         
 -14   3   9       1427.50       1196.67        78.99 o                         
 -13   3   9        205.22         68.33        60.56 o                         
 -12   3   9       4837.89       4939.43       121.55 o                         
 -11   3   9       1053.36        845.90        50.25 o                         
 -10   3   9       3491.40       3430.28        82.85 o                         
  -9   3   9       4421.29       4539.52        81.42 o                         
  -8   3   9        651.13        674.34        34.80 o                         
  -7   3   9      19132.20      18589.97       177.64 o                         
  -6   3   9       2195.29       2338.44        39.72 o                         
  -5   3   9      11171.68      11502.12       124.31 o                         
  -4   3   9      11208.02      10402.43       126.66 o                         
  -3   3   9         73.26        100.28        18.89 o                         
  -2   3   9      23721.07      24850.61       206.34 o                         
  -1   3   9      18074.21      18032.24       181.26 o                         
   0   3   9        538.25        383.25        24.30 o                         
   1   3   9      28079.66      29609.75       289.68 o                         
   2   3   9       3178.42       3091.27        65.85 o                         
   3   3   9      13902.12      14046.86       163.00 o                         
   4   3   9      19745.50      20332.43       223.64 o                         
   5   3   9       1948.83       2064.70        80.74 o                         
   6   3   9      18983.24      18802.50       387.54 o                         
   7   3   9       3023.50       3103.15       120.46 o                         
   8   3   9       5354.43       5231.05       156.50 o                         
   9   3   9       6507.70       6489.65       154.86 o                         
  10   3   9          2.31        -40.45        66.87 o                         
  11   3   9       3996.67       4060.17       169.37 o                         
 -14   4   9         18.63        -22.56        77.88 o                         
 -13   4   9        318.72        136.47        71.89 o                         
 -12   4   9          7.47        -50.44        50.44 o                         
 -11   4   9        169.10         87.37        44.48 o                         
 -10   4   9        519.57        502.86        40.97 o                         
  -9   4   9        451.57        426.33        37.74 o                         
  -8   4   9        717.27        703.94        36.19 o                         
  -7   4   9        399.19        369.09        23.18 o                         
  -6   4   9        427.28        445.99        21.77 o                         
  -5   4   9        631.66        615.40        23.77 o                         
  -4   4   9        727.82        595.22        33.50 o                         
  -3   4   9        349.45        364.67        19.04 o                         
  -2   4   9       1759.37       1923.49        37.52 o                         
  -1   4   9          8.30         30.43        17.90 o                         
   0   4   9        802.72        788.35        39.78 o                         
   1   4   9        569.23        702.86        34.45 o                         
   2   4   9       2052.73       2237.63        73.93 o                         
   3   4   9       1466.99       1532.56        67.52 o                         
   4   4   9       1142.36       1020.60        77.90 o                         
   5   4   9       4882.77       4957.03       103.00 o                         
   6   4   9        140.85        127.89        43.45 o                         
   7   4   9        639.61        587.24        60.69 o                         
   8   4   9        642.82        569.83        72.99 o                         
   9   4   9         37.52        -49.55        62.25 o                         
  10   4   9        148.41        232.15        67.79 o                         
  11   4   9         21.87         78.51        93.62 o                         
 -14   5   9       4178.75       4462.19       199.04 o                         
 -13   5   9        154.87        153.26        60.24 o                         
 -12   5   9       8219.44       8322.49       146.26 o                         
 -11   5   9       3405.58       3573.55        99.05 o                         
 -10   5   9       4015.01       4307.34        99.96 o                         
  -9   5   9      16100.94      16112.93       170.09 o                         
  -8   5   9        217.23        283.25        26.26 o                         
  -7   5   9      20387.94      20629.71       181.78 o                         
  -6   5   9      18474.97      18212.59       160.42 o                         
  -5   5   9        228.74        183.04        17.33 o                         
  -4   5   9      13720.38      13639.90       144.48 o                         
  -3   5   9         45.24         92.54        17.40 o                         
  -2   5   9      20096.30      20011.41       198.86 o                         
  -1   5   9      20009.64      20840.95       191.92 o                         
   0   5   9       2792.57       2781.17        58.65 o                         
   1   5   9      21624.42      21646.57       220.75 o                         
   2   5   9       8070.85       8373.83       110.17 o                         
   3   5   9       2894.27       2854.40        90.14 o                         
   4   5   9       7209.78       7182.48       124.31 o                         
   5   5   9        133.62        126.70        49.24 o                         
   6   5   9       5928.92       6026.29       130.71 o                         
   7   5   9         84.59         84.47        59.18 o                         
   8   5   9       2117.77       1922.54       133.39 o                         
   9   5   9       4220.79       4062.70       131.74 o                         
  10   5   9        170.77        118.27        66.59 o                         
  11   5   9       3868.23       3930.76       224.92 o                         
 -14   6   9        994.14        883.40        78.00 o                         
 -13   6   9       5881.68       5718.72       175.55 o                         
 -12   6   9        127.99         87.70        56.38 o                         
 -11   6   9       4895.62       4986.07       121.69 o                         
 -10   6   9       5219.52       5386.09       124.59 o                         
  -9   6   9       1963.18       1992.77        59.50 o                         
  -8   6   9      16373.57      16104.67       158.42 o                         
  -7   6   9       1392.73       1272.95        49.05 o                         
  -6   6   9      16550.81      16422.04       148.43 o                         
  -5   6   9      19871.27      19934.18       201.43 o                         
  -4   6   9       3704.38       3878.38        68.93 o                         
  -3   6   9      39093.39      38560.96       363.15 o                         
  -2   6   9       8749.13       8872.23       103.78 o                         
  -1   6   9      18481.27      19027.40       193.53 o                         
   0   6   9      27493.16      27714.13       272.25 o                         
   1   6   9       1869.53       1955.73        55.85 o                         
   2   6   9      28577.40      29176.31       291.67 o                         
   3   6   9      11351.44      11549.19       158.14 o                         
   4   6   9      14171.70      14281.14       190.37 o                         
   5   6   9      40036.64      39535.63       520.25 o                         
   6   6   9        430.65        382.94        59.37 o                         
   7   6   9      16195.80      16688.31       255.55 o                         
   8   6   9      10347.30      10129.09       184.26 o                         
   9   6   9       1555.56       1499.07        82.76 o                         
  10   6   9      10907.91      10906.22       322.93 o                         
 -13   7   9         47.48        -56.26        58.03 o                         
 -12   7   9       3122.67       2984.45       122.72 o                         
 -11   7   9        791.84        862.90        50.71 o                         
 -10   7   9       2782.04       2977.18        76.47 o                         
  -9   7   9       5142.89       4933.04        80.58 o                         
  -8   7   9          8.58         23.79        25.44 o                         
  -7   7   9      10263.95      10331.88       127.85 o                         
  -6   7   9       4523.90       4433.94        67.47 o                         
  -5   7   9        303.51        194.23        25.17 o                         
  -4   7   9       5501.65       5618.35        87.70 o                         
  -3   7   9         82.51         77.57        21.63 o                         
  -2   7   9       6661.07       6702.15        88.13 o                         
  -1   7   9       6200.89       6386.36        81.02 o                         
   0   7   9       2867.05       2930.80        53.93 o                         
   1   7   9      11607.09      11924.19       139.69 o                         
   2   7   9       2232.09       2388.13        65.69 o                         
   3   7   9       1696.10       1648.22        74.33 o                         
   4   7   9       7248.44       7485.15       132.26 o                         
   5   7   9        209.54        184.00        47.88 o                         
   6   7   9       4461.69       4559.58       122.97 o                         
   7   7   9        187.34        108.90        67.41 o                         
   8   7   9       1082.97        983.36        74.56 o                         
   9   7   9       2357.17       2393.09       114.43 o                         
  10   7   9          4.78         86.12        97.72 o                         
 -13   8   9        234.95        441.72        93.10 o                         
 -12   8   9         16.13        -11.21        55.71 o                         
 -11   8   9        929.50        829.19        55.08 o                         
 -10   8   9        224.03        206.43        52.14 o                         
  -9   8   9       1626.11       1854.39        59.29 o                         
  -8   8   9       5023.58       4857.08        85.08 o                         
  -7   8   9        440.44        487.41        31.41 o                         
  -6   8   9       1571.48       1703.55        51.30 o                         
  -5   8   9        602.83        534.18        32.75 o                         
  -4   8   9         70.28         51.44        26.73 o                         
  -3   8   9         33.97         40.73        23.31 o                         
  -2   8   9         20.36          9.74        21.25 o                         
  -1   8   9        580.58        481.35        27.92 o                         
   0   8   9        529.50        593.63        28.71 o                         
   1   8   9        136.39        113.83        25.97 o                         
   2   8   9       1887.29       1810.98        64.44 o                         
   3   8   9        599.75        699.50        47.14 o                         
   4   8   9        450.24        469.07        50.28 o                         
   5   8   9        242.53        263.94        48.22 o                         
   6   8   9         60.09         53.79        57.57 o                         
   7   8   9        658.81        690.21        72.13 o                         
   8   8   9        251.14        237.16        61.54 o                         
   9   8   9         19.56         11.94        66.36 o                         
  10   8   9        220.81        280.08       111.69 o                         
 -13   9   9        184.76        247.38       102.55 o                         
 -12   9   9       5784.98       6356.46       160.05 o                         
 -11   9   9       2577.00       2245.80       102.03 o                         
 -10   9   9       1226.01       1127.31        94.16 o                         
  -9   9   9       7032.12       7528.46       134.71 o                         
  -8   9   9        527.72        457.43        45.84 o                         
  -7   9   9      13085.85      13022.99       142.81 o                         
  -6   9   9       9832.77      10246.62       127.70 o                         
  -5   9   9       2039.19       2192.36        54.34 o                         
  -4   9   9      13457.42      13186.27       148.88 o                         
  -3   9   9        715.28        807.65        37.47 o                         
  -2   9   9      18773.74      19997.64       192.83 o                         
  -1   9   9      14355.13      14061.82       146.75 o                         
   0   9   9        918.17        842.66        39.50 o                         
   1   9   9      18491.09      19222.35       192.36 o                         
   2   9   9       1880.41       1949.48        68.79 o                         
   3   9   9       7630.59       7857.62       150.05 o                         
   4   9   9       8716.25       8850.72       148.13 o                         
   5   9   9        727.91        695.67        57.85 o                         
   6   9   9       7925.55       7917.96       202.32 o                         
   7   9   9       1380.88       1269.00        68.65 o                         
   8   9   9       3939.34       4125.70       144.27 o                         
   9   9   9       3777.64       3786.06       149.76 o                         
 -12  10   9        235.42        283.72        75.67 o                         
 -11  10   9       6429.06       6705.72       150.75 o                         
 -10  10   9       5067.98       5078.67       132.58 o                         
  -9  10   9       1341.10       1150.95        72.48 o                         
  -8  10   9      18789.79      18945.24       381.34 o                         
  -7  10   9       3136.27       3062.18        84.22 o                         
  -6  10   9      13076.18      12589.66       136.92 o                         
  -5  10   9      12673.94      12969.97       139.53 o                         
  -4  10   9       1428.11       1426.91        55.15 o                         
  -3  10   9      20503.11      20316.35       197.20 o                         
  -2  10   9       4644.76       4982.06        78.39 o                         
  -1  10   9      11871.59      12314.42       135.99 o                         
   0  10   9      20548.36      20717.84       221.32 o                         
   1  10   9          5.77         31.58        29.45 o                         
   2  10   9      14728.18      15048.62       180.81 o                         
   3  10   9       8131.70       7905.43       128.16 o                         
   4  10   9       3686.10       3614.30       107.76 o                         
   5  10   9      14056.39      14474.48       234.25 o                         
   6  10   9        738.89        653.01        68.37 o                         
   7  10   9       8812.86       8997.08       193.68 o                         
   8  10   9       7031.02       6835.53       210.35 o                         
   9  10   9        988.39        955.07        86.09 o                         
 -12  11   9       2844.37       2255.12       226.30 o                         
 -11  11   9        774.53        595.45        71.88 o                         
 -10  11   9        668.71        580.46        63.88 o                         
  -9  11   9       2866.40       3013.28       107.14 o                         
  -8  11   9        363.97        229.00        52.10 o                         
  -7  11   9       4991.50       4787.51       116.32 o                         
  -6  11   9       4404.53       4436.48       108.77 o                         
  -5  11   9        432.69        395.14        30.98 o                         
  -4  11   9       6604.97       6219.28        96.95 o                         
  -3  11   9       2844.26       2788.85        66.15 o                         
  -2  11   9       2821.09       2974.42        68.39 o                         
  -1  11   9       7462.42       7053.24        98.59 o                         
   0  11   9        257.88        169.57        35.25 o                         
   1  11   9       7872.76       8304.80       114.21 o                         
   2  11   9        874.08        765.67        44.22 o                         
   3  11   9       3109.17       3047.64        82.13 o                         
   4  11   9       4906.44       4991.16       139.07 o                         
   5  11   9         14.77        -29.86        51.19 o                         
   6  11   9       2344.16       2326.25       116.40 o                         
   7  11   9        559.61        543.73        63.75 o                         
   8  11   9        577.92        678.73       107.79 o                         
 -11  12   9       1372.80       1305.40       112.22 o                         
 -10  12   9       1767.23       1773.96       113.68 o                         
  -9  12   9        259.70        269.21        56.57 o                         
  -8  12   9       5256.39       5251.73       135.10 o                         
  -7  12   9       2806.14       2624.58        96.10 o                         
  -6  12   9        333.85        291.35        49.22 o                         
  -5  12   9       6305.83       6322.38       127.66 o                         
  -4  12   9       2399.20       2210.54        77.37 o                         
  -3  12   9       1362.56       1348.56        66.62 o                         
  -2  12   9       3189.08       3282.52        82.22 o                         
  -1  12   9        431.93        379.59        36.63 o                         
   0  12   9        722.20        678.82        51.61 o                         
   1  12   9        647.47        708.31        42.94 o                         
   2  12   9        359.95        374.16        42.13 o                         
   3  12   9       1015.26        986.11        55.49 o                         
   4  12   9        225.93        197.21        53.72 o                         
   5  12   9        606.51        602.62        61.43 o                         
   6  12   9          0.21         13.52        65.44 o                         
   7  12   9        213.65        182.72        68.24 o                         
   8  12   9         10.90        -39.88        74.57 o                         
 -10  13   9       3227.47       3313.07       164.97 o                         
  -9  13   9       6119.07       6494.95       151.00 o                         
  -8  13   9         56.16         19.10        53.62 o                         
  -7  13   9      13900.06      14237.99       190.66 o                         
  -6  13   9       5739.79       5743.15       151.38 o                         
  -5  13   9       2751.89       2917.85       120.28 o                         
  -4  13   9      11791.92      12177.37       151.89 o                         
  -3  13   9         50.76         24.99        36.66 o                         
  -2  13   9      19694.54      19519.09       306.67 o                         
  -1  13   9       7694.49       7797.26       122.71 o                         
   0  13   9       2307.26       2347.40        93.80 o                         
   1  13   9      14702.49      14681.04       183.24 o                         
   2  13   9       2043.91       2145.97        89.15 o                         
   3  13   9       5209.85       5758.39       122.16 o                         
   4  13   9       9353.04       9151.93       205.23 o                         
   5  13   9        735.06        570.46        62.35 o                         
   6  13   9      10348.36      10512.97       227.60 o                         
   7  13   9       2223.80       1877.53       100.06 o                         
  -9  14   9        398.96        542.88        80.62 o                         
  -8  14   9       7450.98       7937.18       255.94 o                         
  -7  14   9       1387.90       1236.89        68.69 o                         
  -6  14   9       5217.36       5358.37       137.25 o                         
  -5  14   9       9350.61       9476.67       184.34 o                         
  -4  14   9         14.52         22.06        34.00 o                         
  -3  14   9      12296.89      12438.57       158.92 o                         
  -2  14   9       6158.93       6090.96       102.14 o                         
  -1  14   9       4025.34       3792.53        88.54 o                         
   0  14   9       9160.50       9338.62       361.83 o                         
   1  14   9          4.86         52.91        76.40 o                         
   2  14   9       8018.50       8016.58       138.12 o                         
   3  14   9       4502.08       4614.39       128.77 o                         
   4  14   9       2901.38       3137.56       122.83 o                         
   5  14   9       7592.92       7487.77       156.33 o                         
   6  14   9        109.45         24.49        70.18 o                         
  -8  15   9         58.62         51.84        67.32 o                         
  -7  15   9       1404.31       1482.54       181.03 o                         
  -6  15   9        372.70        166.03        91.46 o                         
  -5  15   9        758.10        629.34        91.34 o                         
  -4  15   9       1365.48       1219.98       123.39 o                         
  -3  15   9        185.25        149.22        46.27 o                         
  -2  15   9       2638.42       2594.49        90.28 o                         
  -1  15   9       1622.72       1556.36        70.89 o                         
   0  15   9        535.61        511.38        53.33 o                         
   1  15   9       2780.30       2807.29       116.73 o                         
   2  15   9        375.03        383.66        52.55 o                         
   3  15   9       1532.90       1506.45        69.51 o                         
   4  15   9       1713.74       1657.03       128.21 o                         
   5  15   9        160.49        180.91        69.65 o                         
  -7  16   9        400.19        363.41        78.21 o                         
  -6  16   9        684.22        656.92        85.34 o                         
  -5  16   9       1163.79       1117.76        88.58 o                         
  -4  16   9        130.89         90.42        71.22 o                         
  -3  16   9       1824.75       1793.47        73.83 o                         
  -2  16   9         88.78         79.54        47.26 o                         
  -1  16   9        702.04        778.57        53.01 o                         
   0  16   9       1956.13       2122.80       105.99 o                         
   1  16   9          1.09        -36.83        53.17 o                         
   2  16   9       1379.55       1288.60        72.16 o                         
   3  16   9        506.21        474.26        63.25 o                         
  -5  17   9       1669.19       1503.45       100.03 o                         
  -4  17   9       7105.12       7238.63       196.93 o                         
  -3  17   9          5.81        -46.19        46.19 o                         
  -2  17   9       7578.21       7568.92       137.19 o                         
  -1  17   9       4314.41       3946.09       110.33 o                         
   0  17   9       1980.74       2084.18       103.58 o                         
   1  17   9       8735.75       8690.23       162.84 o                         
 -14   0  10       4677.77       4942.95       207.62 o                         
 -13   0  10       2827.58       2888.04       169.42 o                         
 -12   0  10       1881.76       1723.62       290.60 o                         
 -11   0  10       8939.30       8490.45       185.63 o                         
 -10   0  10        252.40        294.14        45.10 o                         
  -9   0  10      15389.48      15734.81       267.56 o                         
  -8   0  10      18198.01      18346.46       231.36 o                         
  -7   0  10       4898.13       5290.22       154.59 o                         
  -6   0  10      51415.96      52329.67       854.86 o                         
  -5   0  10      15278.51      15858.78       296.52 o                         
  -4   0  10      11543.58      10842.56       218.24 o                         
  -3   0  10      26395.68      25394.07       437.33 o                         
  -2   0  10       9690.31       9650.17       152.25 o                         
  -1   0  10      45265.39      46989.88       534.85 o                         
   0   0  10       2176.22       1791.02        66.17 o                         
   1   0  10      22994.31      22333.35       439.87 o                         
   2   0  10      39534.09      40841.59       558.55 o                         
   3   0  10          7.71         77.51        44.94 o                         
   4   0  10      29740.83      29887.80       620.91 o                         
   5   0  10       8740.84       8918.06       167.40 o                         
   6   0  10       4313.27       4451.21       155.44 o                         
   7   0  10      11621.88      12163.66       220.73 o                         
   8   0  10         38.98         73.47        76.64 o                         
   9   0  10       6257.03       6054.70       191.68 o                         
  10   0  10       2869.06       2966.18       204.09 o                         
  11   0  10       1632.17       1688.32       297.34 o                         
 -14   1  10        415.99        363.08        69.19 o                         
 -13   1  10       2538.16       2415.07       121.23 o                         
 -12   1  10       5026.88       4886.57       101.99 o                         
 -11   1  10         30.79         26.87        42.31 o                         
 -10   1  10       4892.39       4716.97        78.46 o                         
  -9   1  10        327.29        351.06        31.70 o                         
  -8   1  10       6893.35       7013.33       118.47 o                         
  -7   1  10       3035.15       2706.21        66.16 o                         
  -6   1  10       3434.07       3318.82        85.07 o                         
  -5   1  10       9490.57       9478.14       142.46 o                         
  -4   1  10        185.50        247.02        30.70 o                         
  -3   1  10      10654.27      10642.66       151.93 o                         
  -2   1  10      24510.02      24835.35       221.65 o                         
  -1   1  10       1347.39       1225.49        38.30 o                         
   0   1  10       8717.39       8793.79       105.70 o                         
   1   1  10       9776.64       9715.92       117.87 o                         
   2   1  10       4245.60       4263.13        80.24 o                         
   3   1  10      19014.57      19191.27       211.37 o                         
   4   1  10        214.21        130.01        36.58 o                         
   5   1  10      13981.42      14130.55       170.66 o                         
   6   1  10       7888.90       7713.78       131.67 o                         
   7   1  10       1285.51       1113.03        62.29 o                         
   9   1  10       1503.54       1244.37        76.82 o                         
  10   1  10       2845.99       3006.17       140.29 o                         
  11   1  10       4371.20       4190.39       301.83 o                         
 -14   2  10          8.82         34.73        92.66 o                         
 -13   2  10          7.20        -57.18        57.18 o                         
 -12   2  10          2.82        -49.00        49.00 o                         
 -11   2  10         68.02         -1.54        41.20 o                         
 -10   2  10          3.86        -35.43        35.43 o                         
  -9   2  10         92.77         44.18        29.16 o                         
  -8   2  10       1131.44        951.20        40.33 o                         
  -7   2  10        354.12        490.42        30.79 o                         
  -6   2  10        459.16        509.18        39.99 o                         
  -5   2  10       2240.17       2091.25        69.45 o                         
  -4   2  10        163.94        181.43        30.73 o                         
  -3   2  10       1733.08       1875.08        45.37 o                         
  -2   2  10        295.51        342.40        18.83 o                         
  -1   2  10        938.39        902.96        38.94 o                         
   0   2  10        280.45        281.54        25.16 o                         
   1   2  10         55.58         69.65        24.31 o                         
   2   2  10        399.55        349.44        32.18 o                         
   3   2  10        454.79        484.90        41.26 o                         
   4   2  10        258.53        177.64        34.89 o                         
   5   2  10        367.23        370.28        49.34 o                         
   6   2  10        134.68        101.50        42.87 o                         
   7   2  10        382.77        332.17        59.38 o                         
   8   2  10        162.78         29.39        51.09 o                         
   9   2  10        192.41        172.60        61.33 o                         
  10   2  10         64.50         25.49        81.32 o                         
 -14   3  10        765.77        425.78        73.76 o                         
 -13   3  10       2837.09       2889.78       184.95 o                         
 -12   3  10       3356.59       3487.44       110.54 o                         
 -11   3  10         12.63        -29.73        41.01 o                         
 -10   3  10       5865.02       5987.75        98.31 o                         
  -9   3  10       1629.57       1671.19        64.07 o                         
  -8   3  10       7026.09       6915.06        91.05 o                         
  -7   3  10      20583.14      20554.38       192.34 o                         
  -6   3  10       1027.98       1132.04        42.88 o                         
  -5   3  10       7998.98       7630.41       104.79 o                         
  -4   3  10       6330.49       5991.67        87.67 o                         
  -3   3  10       3720.27       3521.01        56.29 o                         
  -2   3  10      20527.29      20092.84       183.76 o                         
  -1   3  10       2014.09       2341.97        52.53 o                         
   0   3  10      23918.98      23778.36       237.95 o                         
   1   3  10      17823.40      17791.24       189.51 o                         
   2   3  10        441.85        376.41        32.67 o                         
   3   3  10      17392.13      18498.32       190.52 o                         
   4   3  10        561.06        460.73        42.01 o                         
   5   3  10       6748.50       6641.90       121.21 o                         
   6   3  10       4245.40       4622.44       132.83 o                         
   7   3  10       2600.85       2932.93       131.09 o                         
   8   3  10       7604.12       3628.65       441.32 o                         
   9   3  10        958.96        909.99        79.94 o                         
  10   3  10       3965.07       4204.79       149.71 o                         
 -14   4  10       4972.04       4830.02       174.26 o                         
 -13   4  10       2165.36       1817.13       107.00 o                         
 -12   4  10       2910.05       3019.93       108.94 o                         
 -11   4  10       8779.18       8840.75       138.78 o                         
 -10   4  10        534.65        509.80        40.85 o                         
  -9   4  10      11692.34      12053.85       137.36 o                         
  -8   4  10       8558.33       8611.20        95.37 o                         
  -7   4  10       8626.55       8801.61        92.12 o                         
  -6   4  10      35393.39      35300.05       338.46 o                         
  -5   4  10       2634.32       2854.07        77.26 o                         
  -4   4  10      17747.76      17444.95       198.29 o                         
  -3   4  10      20263.85      19808.64       182.10 o                         
  -2   4  10       2136.83       2042.11        41.18 o                         
  -1   4  10      26976.10      27716.32       269.97 o                         
   0   4  10       4045.27       3975.20        68.47 o                         
   1   4  10      17174.98      17588.84       188.30 o                         
   2   4  10      23370.72      24372.23       276.17 o                         
   3   4  10        134.92        145.50        37.49 o                         
   4   4  10      33623.13      34591.09       352.01 o                         
   5   4  10      14189.63      14227.20       202.36 o                         
   6   4  10       4225.15       4490.15       142.09 o                         
   7   4  10      16895.90      17052.81       266.06 o                         
   8   4  10       1042.70        909.62        68.38 o                         
   9   4  10      10454.75      10321.30       193.32 o                         
  10   4  10       4497.37       4138.90       158.32 o                         
 -14   5  10        175.97        193.56        72.99 o                         
 -13   5  10       1351.87       1101.62        92.16 o                         
 -12   5  10       1354.44       1139.27        63.39 o                         
 -11   5  10        285.75        231.88        46.63 o                         
 -10   5  10       3428.68       3414.71       109.04 o                         
  -9   5  10        235.52        251.57        29.49 o                         
  -8   5  10       5093.27       4848.72        73.06 o                         
  -7   5  10       6586.41       6362.89        75.30 o                         
  -6   5  10        126.83        142.44        18.96 o                         
  -5   5  10       3014.19       2959.35        49.06 o                         
  -4   5  10       1670.53       1557.74        47.38 o                         
  -3   5  10       4262.38       4386.83        64.00 o                         
  -2   5  10      13026.50      13179.93       130.31 o                         
  -1   5  10        448.74        527.80        26.64 o                         
   0   5  10      17141.50      17911.96       188.02 o                         
   1   5  10      11267.68      11578.69       137.32 o                         
   2   5  10       1880.88       1746.78        63.89 o                         
   3   5  10      14064.11      14761.53       191.26 o                         
   4   5  10        151.32        176.11        46.56 o                         
   5   5  10       8154.97       8001.08       166.61 o                         
   6   5  10       3678.82       3756.61       147.24 o                         
   7   5  10        905.40        840.96        74.05 o                         
   8   5  10       6396.67       6510.43       148.95 o                         
   9   5  10       1155.20       1150.73        96.72 o                         
  10   5  10       1805.14       1611.01        91.33 o                         
 -14   6  10          3.87         40.90       218.50 o                         
 -13   6  10         79.77        164.01        60.84 o                         
 -12   6  10          9.34        -50.09        50.09 o                         
 -11   6  10         61.29          9.26        42.76 o                         
 -10   6  10        138.31         53.96        33.75 o                         
  -9   6  10        753.36        785.02        37.24 o                         
  -8   6  10         11.67        -23.85        23.85 o                         
  -7   6  10        570.86        522.78        27.50 o                         
  -6   6  10        381.62        410.92        23.28 o                         
  -5   6  10          1.71         14.89        23.42 o                         
  -4   6  10         52.38         39.34        28.34 o                         
  -3   6  10        473.91        451.18        25.42 o                         
  -2   6  10        591.65        780.17        49.21 o                         
  -1   6  10        729.14        613.13        29.15 o                         
   0   6  10         67.22         52.45        24.96 o                         
   1   6  10        959.46       1055.76        45.26 o                         
   2   6  10        982.66        852.66        40.44 o                         
   3   6  10        598.21        527.65        44.36 o                         
   4   6  10       1525.18       1564.31        85.46 o                         
   5   6  10          3.32        -41.91        45.29 o                         
   6   6  10       2219.54       2375.52       164.26 o                         
   7   6  10        841.93        912.00        76.71 o                         
   8   6  10         52.81        -13.99        57.79 o                         
   9   6  10        460.96        404.37        81.56 o                         
  10   6  10        276.84        313.24        86.85 o                         
 -13   7  10       3733.51       3813.99       161.19 o                         
 -12   7  10       5234.88       5388.66       133.29 o                         
 -11   7  10         38.33         46.90        47.40 o                         
 -10   7  10       7365.70       7441.74       106.64 o                         
  -9   7  10       1550.35       1640.14        58.88 o                         
  -8   7  10       9434.78       9822.31       114.10 o                         
  -7   7  10      19052.22      19248.99       184.34 o                         
  -6   7  10        135.08        169.67        24.63 o                         
  -5   7  10      17499.53      17578.94       203.77 o                         
  -4   7  10      10124.59       9965.96       130.32 o                         
  -3   7  10       3647.05       3757.22        65.39 o                         
  -2   7  10      24570.10      24940.21       248.44 o                         
  -1   7  10       1348.64       1343.92        47.23 o                         
   0   7  10      11190.10      11231.64       115.88 o                         
   1   7  10       9205.13       9305.00       114.16 o                         
   2   7  10       1375.52       1310.07        63.24 o                         
   3   7  10      12755.46      13035.26       178.18 o                         
   4   7  10        770.89        684.16        54.18 o                         
   5   7  10       6301.60       6425.00       135.41 o                         
   6   7  10       2878.10       3166.56       173.59 o                         
   7   7  10        993.01        950.64        75.36 o                         
   8   7  10       4146.55       3962.10       138.93 o                         
   9   7  10        277.78        176.55        88.56 o                         
 -13   8  10       1578.18       1332.90        72.47 o                         
 -12   8  10       1639.85       1456.86        66.22 o                         
 -11   8  10       6406.61       6550.22       108.18 o                         
 -10   8  10         26.57         22.44        33.90 o                         
  -9   8  10       9229.86       9184.06       126.02 o                         
  -8   8  10       5600.15       5722.60       117.91 o                         
  -7   8  10       7229.89       7461.51       101.67 o                         
  -6   8  10      16465.59      16322.39       164.14 o                         
  -5   8  10        580.33        583.03        36.57 o                         
  -4   8  10      15246.48      15007.10       180.87 o                         
  -3   8  10       8487.51       8458.89       107.49 o                         
  -2   8  10       6722.65       6760.00        87.59 o                         
  -1   8  10      29182.68      30061.53       275.51 o                         
   0   8  10       2204.59       2211.29        55.20 o                         
   1   8  10      16389.97      16806.90       172.99 o                         
   2   8  10      17891.09      18675.66       207.20 o                         
   3   8  10        443.05        506.13        52.68 o                         
   4   8  10      26826.71      26988.94       321.13 o                         
   5   8  10       4720.42       4787.15       124.03 o                         
   6   8  10       8422.63       8555.33       222.59 o                         
   7   8  10      13602.25      13739.74       199.15 o                         
   8   8  10        220.09        243.01        64.90 o                         
   9   8  10      10088.07       9956.86       224.51 o                         
 -12   9  10       2050.95       1770.00       158.54 o                         
 -11   9  10          8.02         40.83        62.25 o                         
 -10   9  10       3342.12       3304.74       114.73 o                         
  -9   9  10       1298.76       1202.80        62.33 o                         
  -8   9  10       2096.07       2011.23        68.25 o                         
  -7   9  10       6857.39       6761.51        94.78 o                         
  -6   9  10        570.12        536.65        35.31 o                         
  -5   9  10       3913.26       3835.44        82.71 o                         
  -4   9  10       8413.49       8234.74       109.68 o                         
  -3   9  10        139.17        140.95        26.29 o                         
  -2   9  10       6910.41       7102.42        93.52 o                         
  -1   9  10       1259.41       1310.13        54.12 o                         
   0   9  10       3291.75       3256.59        64.67 o                         
   1   9  10       1319.92       1376.43        60.25 o                         
   2   9  10       1458.18       1337.49        66.29 o                         
   3   9  10       4667.61       4828.69       131.61 o                         
   4   9  10         42.86         67.71        47.19 o                         
   5   9  10       2961.08       2962.48       127.45 o                         
   6   9  10        551.57        365.24       126.79 o                         
   7   9  10         19.21         19.07        75.12 o                         
   8   9  10        825.98        827.36        75.41 o                         
   9   9  10         73.51        130.48        96.13 o                         
 -12  10  10         38.33         45.27        73.13 o                         
 -11  10  10        263.12        237.50        73.10 o                         
 -10  10  10         38.26         35.40        81.27 o                         
  -9  10  10        324.94        185.98        54.14 o                         
  -8  10  10        142.55        186.82        41.56 o                         
  -7  10  10        399.52        394.02        40.74 o                         
  -6  10  10       1643.18       1734.27        56.84 o                         
  -5  10  10        683.88        661.07        36.88 o                         
  -4  10  10        127.19         65.07        30.02 o                         
  -3  10  10        437.76        410.93        32.92 o                         
  -2  10  10        182.72        140.71        29.01 o                         
  -1  10  10        115.11         92.48        29.50 o                         
   0  10  10         92.69        126.58        29.50 o                         
   1  10  10       1240.01       1255.23        60.69 o                         
   2  10  10       1243.62       1186.71        51.68 o                         
   3  10  10        150.09        113.98        47.10 o                         
   4  10  10       1439.36       1472.48        82.32 o                         
   5  10  10        253.47        157.83        69.22 o                         
   6  10  10         37.28         83.43        77.72 o                         
   7  10  10        107.26         83.70        62.24 o                         
   8  10  10         56.48         60.22        70.98 o                         
 -11  11  10         17.01        101.03        79.37 o                         
 -10  11  10       3690.83       3832.92       151.00 o                         
  -9  11  10       1502.24       1497.40       109.41 o                         
  -8  11  10       3143.96       3349.66       100.38 o                         
  -7  11  10       8672.36       8765.97       137.20 o                         
  -6  11  10         38.31         31.02        32.18 o                         
  -5  11  10       4390.88       4456.39        84.60 o                         
  -4  11  10       1467.98       1441.44        61.43 o                         
  -3  11  10       3949.81       4005.88        77.00 o                         
  -2  11  10      12517.46      12676.50       181.02 o                         
  -1  11  10         73.49        117.36        31.66 o                         
   0  11  10       9457.52       9665.40       141.63 o                         
   1  11  10       7843.23       7971.31       124.85 o                         
   2  11  10        965.30        878.00        45.87 o                         
   3  11  10      10047.38      10395.33       152.95 o                         
   4  11  10        298.03        314.67        83.26 o                         
   5  11  10       6723.67       6561.40       247.40 o                         
   6  11  10       4583.67       4650.88       215.34 o                         
   7  11  10       1410.33       1471.03        93.27 o                         
   8  11  10       7230.30       7112.24       188.88 o                         
 -11  12  10       6536.98       6684.44       210.76 o                         
 -10  12  10        287.66        303.34        66.89 o                         
  -9  12  10       5056.71       5198.57       138.15 o                         
  -8  12  10       6105.37       6132.55       127.54 o                         
  -7  12  10       2369.03       2578.63        96.09 o                         
  -6  12  10      14043.95      14154.65       198.20 o                         
  -5  12  10       2483.94       2389.35        72.83 o                         
  -4  12  10       6419.11       6676.74       110.02 o                         
  -3  12  10      13999.04      13850.31       196.73 o                         
  -2  12  10        896.64        826.60        42.78 o                         
  -1  12  10      17081.51      17346.67       270.66 o                         
   0  12  10       3157.46       2901.29        89.43 o                         
   1  12  10       9138.93       9197.24       128.06 o                         
   2  12  10      14683.09      15235.45       177.13 o                         
   3  12  10          6.57         47.25        46.94 o                         
   4  12  10      16682.12      16860.96       237.43 o                         
   5  12  10       5315.35       5277.94       151.42 o                         
   6  12  10       1830.24       1819.35       101.30 o                         
   7  12  10       7454.65       7342.69       169.53 o                         
 -10  13  10       1189.06       1128.67       120.93 o                         
  -9  13  10        400.82        174.72        62.69 o                         
  -8  13  10        572.46        616.60        60.01 o                         
  -7  13  10       1712.06       1548.35        76.51 o                         
  -6  13  10         57.57         90.67        66.68 o                         
  -5  13  10       1049.76        930.66        68.58 o                         
  -4  13  10       1329.33       1213.52        61.14 o                         
  -3  13  10        403.00        385.90        47.67 o                         
  -2  13  10       4181.85       4039.71       107.77 o                         
  -1  13  10         25.70         33.69        36.44 o                         
   0  13  10       1168.80       1079.39        51.79 o                         
   1  13  10       1156.96       1150.18        72.07 o                         
   2  13  10         92.38         42.58        55.70 o                         
   3  13  10       1813.03       1743.72        85.45 o                         
   4  13  10         27.14         59.14        57.42 o                         
   5  13  10       1158.95       1049.25        88.08 o                         
   6  13  10       1126.19        988.46        84.91 o                         
  -9  14  10        956.88        908.96        89.86 o                         
  -8  14  10        538.21        631.55        97.50 o                         
  -7  14  10        483.16        448.78        73.42 o                         
  -6  14  10       1466.88       1398.02        94.63 o                         
  -5  14  10        241.89        152.68        61.67 o                         
  -4  14  10        354.49        467.03        44.21 o                         
  -3  14  10        193.79        177.42        43.90 o                         
  -2  14  10         57.14         50.84        41.44 o                         
  -1  14  10       1620.18       1817.95        81.83 o                         
   0  14  10        448.90        471.67        51.21 o                         
   1  14  10       2334.36       2225.68        96.75 o                         
   2  14  10       1262.62       1242.52        63.42 o                         
   3  14  10        100.92         71.02        57.66 o                         
   4  14  10       1282.80       1291.45        82.88 o                         
   5  14  10        127.70        161.53        75.68 o                         
  -8  15  10       3359.79       3491.64       152.37 o                         
  -7  15  10       6552.36       6738.67       193.09 o                         
  -6  15  10         61.10       -102.87       106.95 o                         
  -5  15  10       6338.38       6272.61       200.60 o                         
  -4  15  10       1340.06       1389.74        73.32 o                         
  -3  15  10       4367.75       4454.28       116.75 o                         
  -2  15  10       8931.54       8934.16       141.81 o                         
  -1  15  10          8.24         35.75        43.24 o                         
   0  15  10      10602.69      10532.36       277.24 o                         
   1  15  10       3892.35       4047.69       110.21 o                         
   2  15  10       3122.54       3243.36       146.60 o                         
   3  15  10       9566.18       9645.59       241.40 o                         
   4  15  10        270.03        182.16        68.91 o                         
  -6  16  10       7906.70       7589.22       199.50 o                         
  -5  16  10       1055.48        805.12        84.94 o                         
  -4  16  10       4598.70       4541.78       159.13 o                         
  -3  16  10       6305.43       6447.68       127.00 o                         
  -2  16  10        513.00        531.92        56.47 o                         
  -1  16  10      10319.88      10090.82       148.65 o                         
   0  16  10       1589.59       1487.08        69.48 o                         
   1  16  10       4123.71       4183.94       119.23 o                         
   2  16  10       5481.59       5523.50       136.30 o                         
  -3  17  10        646.80        604.32        58.99 o                         
  -2  17  10       1662.07       1512.45        77.22 o                         
  -1  17  10         54.94        -48.77        67.68 o                         
   0  17  10       1414.25       1277.51        69.17 o                         
 -14   1  11        284.37        168.70        68.40 o                         
 -13   1  11       3746.83       3576.77       153.93 o                         
 -12   1  11        162.55        136.28        51.75 o                         
 -11   1  11       3100.81       3144.35       128.69 o                         
 -10   1  11       3103.55       3133.25        76.81 o                         
  -9   1  11        862.14        862.98        41.59 o                         
  -8   1  11       7338.32       7519.51       142.28 o                         
  -7   1  11        621.16        617.01        48.09 o                         
  -6   1  11       5878.13       5920.26       114.06 o                         
  -5   1  11       7270.88       7086.18       122.37 o                         
  -4   1  11         33.59         25.28        30.70 o                         
  -3   1  11      12389.35      12493.56       176.10 o                         
  -2   1  11      10457.13      10347.22       106.14 o                         
  -1   1  11       7258.44       6949.45        83.54 o                         
   0   1  11      18099.81      18376.07       177.56 o                         
   1   1  11         15.69        -25.50        25.50 o                         
   2   1  11      12831.14      12652.04       152.43 o                         
   3   1  11       4062.09       4185.19        90.02 o                         
   4   1  11       3506.74       3537.77        99.35 o                         
   5   1  11       6549.38       6487.89       113.74 o                         
   6   1  11         27.89        -12.73        41.51 o                         
   7   1  11       4239.13       4472.70       183.86 o                         
   8   1  11       2047.17       1993.33        87.07 o                         
   9   1  11        528.14        473.61        64.51 o                         
  10   1  11       3921.36       4218.44       158.58 o                         
 -14   2  11       4456.68       4328.83       222.27 o                         
 -13   2  11        217.08        249.38        60.95 o                         
 -12   2  11       9429.54       9714.92       250.90 o                         
 -11   2  11       3252.27       3242.22        86.95 o                         
 -10   2  11       3211.41       3239.52        75.15 o                         
  -9   2  11      10899.87      11199.55       128.31 o                         
  -8   2  11        676.18        646.36        40.98 o                         
  -7   2  11      35812.79      37546.19       452.18 o                         
  -6   2  11      22430.68      23187.25       294.73 o                         
  -5   2  11       4886.78       4425.47        96.87 o                         
  -4   2  11      29126.74      29536.87       359.00 o                         
  -3   2  11       9445.54       8950.56       104.70 o                         
  -2   2  11      25050.85      24163.21       219.63 o                         
  -1   2  11      26996.28      28181.39       275.04 o                         
   0   2  11       1604.28       1827.79        54.96 o                         
   1   2  11      31356.68      31275.88       308.84 o                         
   2   2  11       5209.89       5413.99        92.83 o                         
   3   2  11      15085.47      15358.17       182.45 o                         
   4   2  11      22299.67      22606.78       255.37 o                         
   5   2  11        153.27        129.26        46.14 o                         
   6   2  11      12835.85      13312.49       172.34 o                         
   7   2  11       3130.91       3016.54       148.93 o                         
   8   2  11       2229.23       2050.10        92.06 o                         
   9   2  11       7395.21       7361.08       160.66 o                         
  10   2  11          0.06         -9.46        76.34 o                         
 -14   3  11        178.29        132.94        70.14 o                         
 -13   3  11       2927.99       2561.82       200.16 o                         
 -12   3  11        246.54        175.36        49.09 o                         
 -11   3  11       3141.13       3265.23        93.49 o                         
 -10   3  11       2765.64       2657.40        76.91 o                         
  -9   3  11        188.04        111.52        29.52 o                         
  -8   3  11       8031.65       8400.04       153.21 o                         
  -7   3  11        903.45        745.71        38.13 o                         
  -6   3  11       4860.93       4508.14        99.52 o                         
  -5   3  11       5665.14       6015.99        92.45 o                         
  -4   3  11        222.90        286.02        21.61 o                         
  -3   3  11      11598.99      10966.45       123.51 o                         
  -2   3  11       6420.92       6975.62        80.02 o                         
  -1   3  11       7188.14       7380.73       107.52 o                         
   0   3  11      14393.12      14255.88       158.69 o                         
   1   3  11         47.90         20.20        27.55 o                         
   2   3  11      11964.45      12729.21       169.71 o                         
   3   3  11       3481.97       3365.37        84.71 o                         
   4   3  11       5345.39       5268.43        99.96 o                         
   5   3  11       9700.20      10021.98       205.66 o                         
   6   3  11         88.73        101.57        48.22 o                         
   7   3  11       7094.30       7511.20       226.13 o                         
   8   3  11       4047.25       4226.86       189.24 o                         
   9   3  11        503.25        523.52        82.81 o                         
  10   3  11       5244.71       5351.31       169.07 o                         
 -14   4  11         58.70         55.42        75.12 o                         
 -13   4  11         52.36        -59.79        59.79 o                         
 -12   4  11          2.22        -36.56        49.10 o                         
 -11   4  11        205.38        130.89        44.88 o                         
 -10   4  11         15.55        -19.78        34.64 o                         
  -9   4  11         82.35         24.58        24.88 o                         
  -8   4  11        217.12        201.23        36.61 o                         
  -7   4  11        234.86        173.66        27.60 o                         
  -6   4  11        446.07        435.61        33.45 o                         
  -5   4  11         17.17          5.44        24.64 o                         
  -4   4  11         89.30         95.53        24.93 o                         
  -3   4  11        592.11        535.82        25.16 o                         
  -2   4  11        395.27        348.63        21.95 o                         
  -1   4  11         78.12         57.59        23.61 o                         
   0   4  11       1306.37       1253.53        52.68 o                         
   1   4  11       1075.34       1049.38        50.30 o                         
   2   4  11        146.01        100.24        36.19 o                         
   3   4  11       2020.66       2025.00        77.14 o                         
   4   4  11        286.02        254.34        39.75 o                         
   5   4  11        690.13        613.79        64.23 o                         
   6   4  11        557.58        586.38        64.14 o                         
   7   4  11          2.62        -56.63        56.63 o                         
   8   4  11        179.98        166.99        58.41 o                         
   9   4  11        293.65        374.71        69.31 o                         
  10   4  11          9.12        -75.15        79.41 o                         
 -14   5  11        853.77       1000.05        93.49 o                         
 -13   5  11       5446.14       5595.23       138.44 o                         
 -12   5  11        205.05        129.01        51.93 o                         
 -11   5  11       3655.27       3637.16        99.56 o                         
 -10   5  11       4295.75       4644.47        83.57 o                         
  -9   5  11       1560.60       1616.27        60.70 o                         
  -8   5  11       9599.46       9456.98       102.05 o                         
  -7   5  11       1748.29       1801.73        54.49 o                         
  -6   5  11       6616.59       6647.37        80.61 o                         
  -5   5  11      16136.27      15899.16       177.41 o                         
  -4   5  11        258.11        338.92        26.86 o                         
  -3   5  11      15922.42      16488.61       157.80 o                         
  -2   5  11      12534.29      12515.56       127.57 o                         
  -1   5  11       5658.31       5761.55        77.93 o                         
   0   5  11      22595.40      23197.59       237.79 o                         
   1   5  11        267.10        223.40        31.19 o                         
   2   5  11      12585.08      12718.62       156.35 o                         
   3   5  11       9544.80       9524.11       217.10 o                         
   4   5  11       1212.74       1145.53        59.94 o                         
   5   5  11       8593.61       8880.44       180.39 o                         
   6   5  11        483.39        401.78        79.76 o                         
   7   5  11       1761.00       1701.64       177.06 o                         
   8   5  11       3031.90       3038.81       155.99 o                         
   9   5  11        127.71         13.98        69.31 o                         
 -13   6  11         38.54         -7.84        68.84 o                         
 -12   6  11       6694.56       7035.34       172.24 o                         
 -11   6  11       4326.28       4430.05        91.70 o                         
 -10   6  11       1659.14       1885.12        66.04 o                         
  -9   6  11       7560.03       7575.38       101.78 o                         
  -8   6  11         63.38         91.30        24.89 o                         
  -7   6  11      18548.75      18876.15       171.81 o                         
  -6   6  11       8305.09       7973.12        96.02 o                         
  -5   6  11       4326.39       4073.58        75.90 o                         
  -4   6  11      18536.59      18604.75       212.33 o                         
  -3   6  11         48.14         63.12        32.62 o                         
  -2   6  11      24543.98      24791.71       228.70 o                         
  -1   6  11      16447.80      16862.83       166.73 o                         
   0   6  11       6016.89       6136.10        92.82 o                         
   1   6  11      25755.86      26329.88       250.41 o                         
   2   6  11       2143.36       2174.64        68.19 o                         
   3   6  11      15744.17      16102.36       214.22 o                         
   4   6  11      22842.97      22935.98       350.74 o                         
   5   6  11        891.94        931.67        63.98 o                         
   6   6  11      15128.50      15800.53       294.54 o                         
   7   6  11       2099.88       2103.18       136.84 o                         
   8   6  11       4723.64       4767.25       166.86 o                         
   9   6  11       8341.67       8505.58       190.73 o                         
 -13   7  11       2181.18       2043.59       126.83 o                         
 -12   7  11         50.58        -31.58        52.37 o                         
 -11   7  11       2185.69       2076.80        95.96 o                         
 -10   7  11       1855.06       1916.18        68.39 o                         
  -9   7  11        586.96        635.69        36.54 o                         
  -8   7  11       6417.14       6130.82        85.34 o                         
  -7   7  11       1722.55       1904.22        57.30 o                         
  -6   7  11       2631.94       2631.55        61.27 o                         
  -5   7  11       7650.45       7323.71       111.95 o                         
  -4   7  11        161.26        265.88        30.40 o                         
  -3   7  11       6396.78       6386.93        89.59 o                         
  -2   7  11       3996.65       3794.99        65.07 o                         
  -1   7  11       1639.62       1559.84        52.15 o                         
   0   7  11       7014.88       7287.97        90.53 o                         
   1   7  11         49.17         35.88        28.92 o                         
   2   7  11       2368.60       2226.85        69.95 o                         
   3   7  11       4110.66       4326.84       106.57 o                         
   4   7  11        664.07        647.99        59.15 o                         
   5   7  11       5930.35       5971.20       140.39 o                         
   6   7  11        366.55        424.85        71.87 o                         
   7   7  11       1001.94        951.86        73.30 o                         
   8   7  11       2532.28       2735.43       141.95 o                         
   9   7  11         17.17        -45.45        78.22 o                         
 -13   8  11         23.04         -4.43        55.87 o                         
 -12   8  11        425.04        456.77        66.90 o                         
 -11   8  11         19.97        -12.48        39.92 o                         
 -10   8  11        242.23        199.36        44.99 o                         
  -9   8  11         67.52         89.54        35.86 o                         
  -8   8  11        563.05        503.27        36.44 o                         
  -7   8  11       1096.31       1067.81        65.84 o                         
  -6   8  11        412.02        398.54        32.00 o                         
  -5   8  11          6.76        -25.41        29.54 o                         
  -4   8  11        189.09         84.50        32.68 o                         
  -3   8  11       1008.85       1032.37        46.67 o                         
  -2   8  11        105.52        136.66        28.59 o                         
  -1   8  11        448.17        326.36        27.91 o                         
   0   8  11         10.67         33.35        25.81 o                         
   1   8  11       1340.61       1523.06        57.92 o                         
   2   8  11          6.87          4.90        36.05 o                         
   3   8  11       1022.81        875.07        55.25 o                         
   4   8  11         73.38        206.63        52.03 o                         
   5   8  11         45.47         58.86        60.45 o                         
   6   8  11        165.74        224.02        72.04 o                         
   7   8  11        185.30        134.42        63.15 o                         
   8   8  11         46.89        159.51        88.96 o                         
 -12   9  11        278.95        281.89        72.73 o                         
 -11   9  11       2817.51       2800.19       140.10 o                         
 -10   9  11       3125.63       3156.82        91.88 o                         
  -9   9  11        198.37        232.66        39.83 o                         
  -8   9  11       8851.30       9091.53       122.42 o                         
  -7   9  11       1120.41       1046.51        47.82 o                         
  -6   9  11       7221.36       7113.47       115.23 o                         
  -5   9  11      10575.91      10972.79       172.84 o                         
  -4   9  11         85.30        102.38        37.00 o                         
  -3   9  11      15657.69      15478.14       186.53 o                         
  -2   9  11       6705.42       7017.49        95.38 o                         
  -1   9  11       6143.81       6451.89        95.58 o                         
   0   9  11      15009.69      15345.39       153.60 o                         
   1   9  11        153.00        122.87        31.19 o                         
   2   9  11      13288.38      13543.69       171.48 o                         
   3   9  11       3983.81       3937.59       110.52 o                         
   4   9  11       3926.75       4079.57       162.98 o                         
   5   9  11       6741.27       6953.91       170.35 o                         
   6   9  11        159.33        133.10        67.40 o                         
   7   9  11       4136.23       4335.37       143.64 o                         
   8   9  11       1683.13       1551.95       104.08 o                         
 -12  10  11       3799.33       3743.57       178.47 o                         
 -11  10  11       1858.75       1832.82       106.28 o                         
 -10  10  11       1009.41       1047.86        63.85 o                         
  -9  10  11       4403.54       4527.07       137.80 o                         
  -8  10  11         33.90         60.78        34.53 o                         
  -7  10  11      12889.67      13310.65       149.53 o                         
  -6  10  11       3519.99       3397.58        77.30 o                         
  -5  10  11       3142.67       2974.51        74.59 o                         
  -4  10  11       6962.93       7425.09       108.53 o                         
  -3  10  11        135.87        196.25        30.98 o                         
  -2  10  11      14822.17      14523.54       217.80 o                         
  -1  10  11       7875.45       8135.95       125.77 o                         
   0  10  11       2868.61       2993.72        70.29 o                         
   1  10  11      16180.39      16063.30       171.85 o                         
   2  10  11       2072.11       2243.97        81.15 o                         
   3  10  11       7369.13       7529.18       246.49 o                         
   4  10  11      12808.77      12817.55       260.10 o                         
   5  10  11         57.48        212.76        60.37 o                         
   6  10  11      10587.09      10973.67       202.86 o                         
   7  10  11       2820.39       2772.98       180.34 o                         
   8  10  11       4291.16       4378.62       380.78 o                         
 -11  11  11       1106.20        882.07        81.37 o                         
 -10  11  11       2024.49       1989.18       111.89 o                         
  -9  11  11         36.25        -49.52        49.52 o                         
  -8  11  11       4751.47       4773.20       114.55 o                         
  -7  11  11       2531.03       2533.46       159.83 o                         
  -6  11  11       2237.02       2092.79        72.38 o                         
  -5  11  11       6641.42       6779.66       106.82 o                         
  -4  11  11        269.81        233.15        38.85 o                         
  -3  11  11       5932.34       5868.83        92.90 o                         
  -2  11  11       5338.31       5370.10        90.83 o                         
  -1  11  11        923.40        966.38        49.21 o                         
   0  11  11       5021.27       5105.22       104.08 o                         
   1  11  11          9.59        -40.07        41.26 o                         
   2  11  11       2793.61       2767.24        93.29 o                         
   3  11  11       1830.92       1854.15        91.75 o                         
   4  11  11        677.11        730.16        74.34 o                         
   5  11  11       3776.28       3703.36       139.84 o                         
   6  11  11        890.50        900.76        82.54 o                         
   7  11  11        466.51        479.23        86.66 o                         
 -10  12  11         96.70        162.78        66.64 o                         
  -9  12  11        173.39        164.84        66.23 o                         
  -8  12  11        136.31        166.56        51.19 o                         
  -7  12  11       1501.93       1552.82        75.00 o                         
  -6  12  11       2098.97       2005.50        70.71 o                         
  -5  12  11         17.47         33.10        36.92 o                         
  -4  12  11       4294.02       4555.05        95.76 o                         
  -3  12  11       2386.84       2301.19        75.71 o                         
  -2  12  11        473.01        422.59        40.60 o                         
  -1  12  11       1502.89       1543.03        72.36 o                         
   0  12  11          5.80        -34.60        34.60 o                         
   1  12  11       1117.79       1119.29        52.11 o                         
   2  12  11          4.52        -34.16        44.49 o                         
   3  12  11       1284.47       1199.78        77.14 o                         
   4  12  11        649.92        680.47        62.41 o                         
   5  12  11          4.23        -59.86        60.58 o                         
   6  12  11         35.94        175.89        80.07 o                         
  -9  13  11        657.10        671.44        69.64 o                         
  -8  13  11       6826.20       7079.08       147.81 o                         
  -7  13  11        629.81        744.04        94.90 o                         
  -6  13  11       4128.16       4496.43       142.17 o                         
  -5  13  11       4960.15       5145.07       103.80 o                         
  -4  13  11        516.70        438.39        46.41 o                         
  -3  13  11       9401.72       9825.28       174.02 o                         
  -2  13  11       1143.42       1122.54        53.57 o                         
  -1  13  11       4874.92       4753.54       103.76 o                         
   0  13  11       8590.38       9116.90       138.83 o                         
   1  13  11          0.19         13.00        46.22 o                         
   2  13  11       7293.98       7227.39       136.08 o                         
   3  13  11       4357.44       4495.92       135.77 o                         
   4  13  11       3392.47       3473.65       142.85 o                         
   5  13  11       8538.31       8347.09       168.68 o                         
  -8  14  11          1.97         33.44        63.12 o                         
  -7  14  11       9386.17       9251.78       264.55 o                         
  -6  14  11       5971.08       5891.63       163.28 o                         
  -5  14  11       1564.81       1539.58        74.29 o                         
  -4  14  11      11606.45      11821.44       160.33 o                         
  -3  14  11       1298.78       1349.08        68.92 o                         
  -2  14  11       8639.52       8581.64       130.49 o                         
  -1  14  11       6899.72       6880.76       127.81 o                         
   0  14  11        393.21        366.54        49.40 o                         
   1  14  11       7441.38       7575.74       140.73 o                         
   2  14  11       1478.14       1411.22        64.96 o                         
   3  14  11       4291.57       4159.93       130.33 o                         
   4  14  11       7747.26       7808.48       188.68 o                         
  -7  15  11        576.15        570.51       107.90 o                         
  -6  15  11        167.77        134.62        93.33 o                         
  -5  15  11        285.41        280.12        89.21 o                         
  -4  15  11         52.67        -15.16        49.87 o                         
  -3  15  11       1089.95       1110.31        65.91 o                         
  -2  15  11        143.28        131.46        47.77 o                         
  -1  15  11       1363.24       1351.12        70.84 o                         
   0  15  11       1116.17       1074.59        57.26 o                         
   1  15  11          0.91        -32.73        48.18 o                         
   2  15  11        984.42       1008.22        67.04 o                         
   3  15  11        273.52        262.70        69.42 o                         
  -5  16  11         26.68         37.40        85.13 o                         
  -4  16  11        834.02        856.78        60.93 o                         
  -3  16  11          8.99         26.16        52.46 o                         
  -2  16  11        975.60       1052.85        62.47 o                         
  -1  16  11        868.29        982.60        75.08 o                         
   0  16  11        337.33        227.20        54.67 o                         
   1  16  11       1493.61       1402.17        68.45 o                         
 -14   0  12        753.45        471.85       199.30 o                         
 -13   0  12       3753.90       3828.13       250.33 o                         
 -12   0  12       7003.54       7470.85       225.21 o                         
 -11   0  12          6.07         47.67        84.19 o                         
 -10   0  12       8279.61       7867.43       307.95 o                         
  -9   0  12       3930.11       4019.70       169.08 o                         
  -8   0  12       7969.29       8657.25       222.54 o                         
  -7   0  12      24324.65      24990.02       460.33 o                         
  -6   0  12        847.31        916.50       126.47 o                         
  -5   0  12      22153.80      22257.78       430.49 o                         
  -4   0  12      17217.20      17758.09       335.06 o                         
  -3   0  12       7004.45       7637.59       184.81 o                         
  -2   0  12      34397.18      34595.73       470.42 o                         
  -1   0  12        510.20        665.63        45.88 o                         
   0   0  12      11274.34      11577.34       188.86 o                         
   1   0  12       6687.02       6613.48       139.56 o                         
   2   0  12       2740.55       2551.73       104.58 o                         
   3   0  12      17059.59      17999.36       360.01 o                         
   4   0  12        201.86        142.65        62.91 o                         
   5   0  12       6736.89       6839.36       182.17 o                         
   6   0  12       5584.34       5901.22       280.65 o                         
   7   0  12       1097.91        840.58       209.82 o                         
   8   0  12       4792.72       4708.43       180.75 o                         
   9   0  12        944.41        958.68       106.22 o                         
 -14   1  12       1720.68       1300.68       111.28 o                         
 -13   1  12       1698.57       1482.69       111.55 o                         
 -12   1  12        762.36        585.43        52.29 o                         
 -11   1  12       5131.77       5346.20        94.72 o                         
 -10   1  12        938.13        798.23        45.06 o                         
  -9   1  12       1372.27       1087.67        78.83 o                         
  -8   1  12       2082.46       2298.19        97.87 o                         
  -7   1  12        695.41        766.65        53.24 o                         
  -6   1  12       3740.70       3483.55        95.62 o                         
  -5   1  12        317.47        380.01        40.93 o                         
  -4   1  12       4778.76       4918.14       110.07 o                         
  -3   1  12       4924.98       4789.69       102.38 o                         
  -2   1  12       3918.91       3837.78        57.15 o                         
  -1   1  12      10481.37      10859.90       125.36 o                         
   0   1  12        208.86        218.85        27.03 o                         
   1   1  12       5744.72       5799.68        92.20 o                         
   2   1  12       9461.10       9607.42       130.36 o                         
   3   1  12        761.49        814.37        52.72 o                         
   4   1  12      11659.56      11498.83       160.84 o                         
   5   1  12       5255.49       5089.23       129.05 o                         
   6   1  12       1614.39       1867.75        86.11 o                         
   7   1  12       5051.48       4881.84       219.62 o                         
   8   1  12         64.05         78.09        57.84 o                         
   9   1  12       4601.03       5224.61       145.97 o                         
 -14   2  12          0.24        -67.47        67.47 o                         
 -13   2  12          2.47        -47.96        54.53 o                         
 -12   2  12        100.11         46.80        45.80 o                         
 -11   2  12         43.49         87.98        45.37 o                         
 -10   2  12        150.33         81.36        35.09 o                         
  -9   2  12         84.36         -2.94        49.83 o                         
  -8   2  12        139.30        125.48        47.67 o                         
  -7   2  12        576.21        583.47        66.65 o                         
  -6   2  12         19.18         66.17        37.99 o                         
  -5   2  12        215.13        241.70        39.27 o                         
  -4   2  12        903.27        795.11        47.19 o                         
  -3   2  12        820.65        643.39        32.42 o                         
  -2   2  12        952.05        953.95        35.34 o                         
  -1   2  12        146.60        116.79        24.96 o                         
   0   2  12        648.79        583.52        42.71 o                         
   1   2  12       1163.90       1260.67        64.24 o                         
   2   2  12        557.05        547.23        39.86 o                         
   3   2  12         58.45         60.05        39.74 o                         
   4   2  12         24.22         18.98        41.52 o                         
   5   2  12        280.84        301.87        50.61 o                         
   6   2  12          7.70        -51.12        51.12 o                         
   7   2  12        201.06         84.46        48.98 o                         
   8   2  12        437.61        512.28        61.89 o                         
   9   2  12        100.60        114.11        66.03 o                         
 -14   3  12       2219.99       2189.47       181.46 o                         
 -13   3  12        851.72        869.56        63.21 o                         
 -12   3  12       1278.43       1142.42        88.46 o                         
 -11   3  12       4700.63       4955.71       121.51 o                         
 -10   3  12       1057.41       1037.27        68.90 o                         
  -9   3  12       3272.45       3382.02        75.64 o                         
  -8   3  12       4611.37       4549.80       133.00 o                         
  -7   3  12        636.83        571.85        49.61 o                         
  -6   3  12      13381.86      14051.60       202.87 o                         
  -5   3  12       1936.69       1898.98        81.24 o                         
  -4   3  12       9141.10       8499.29       104.50 o                         
  -3   3  12      14686.51      15100.71       162.93 o                         
  -2   3  12       2110.33       2035.80        45.37 o                         
  -1   3  12      24876.98      24226.94       244.54 o                         
   0   3  12       3444.08       3819.55        75.33 o                         
   1   3  12       8556.40       8828.16       132.04 o                         
   2   3  12       9031.68       9011.87       140.84 o                         
   3   3  12         94.47         28.87        39.91 o                         
   4   3  12       9435.84      10030.40       149.38 o                         
   5   3  12       4493.48       4141.11       112.97 o                         
   6   3  12       1069.29        929.55        83.30 o                         
   7   3  12       5512.55       5862.66       163.34 o                         
   8   3  12        478.90        335.11        63.30 o                         
   9   3  12       3778.05       3511.20       132.69 o                         
 -13   4  12       3441.01       3636.53       135.73 o                         
 -12   4  12       5495.55       5748.19       118.11 o                         
 -11   4  12         26.62        -35.80        35.80 o                         
 -10   4  12       6216.22       6457.55        98.06 o                         
  -9   4  12       2760.42       2709.95        74.53 o                         
  -8   4  12       6326.45       6290.42        95.73 o                         
  -7   4  12      14794.21      14769.32       308.64 o                         
  -6   4  12        178.82        223.88        32.42 o                         
  -5   4  12      16473.12      16392.98       195.68 o                         
  -4   4  12      11350.60      11568.33       132.87 o                         
  -3   4  12       1793.74       1964.44        45.21 o                         
  -2   4  12      26562.81      26392.70       313.39 o                         
  -1   4  12       2956.15       3122.16        66.81 o                         
   0   4  12       9027.59       9327.12       121.19 o                         
   1   4  12       9143.38       9291.61       126.24 o                         
   2   4  12       2640.84       2619.16        88.62 o                         
   3   4  12      22576.06      23353.21       282.26 o                         
   4   4  12       3508.60       3604.62       113.61 o                         
   5   4  12       8916.39       9231.48       163.99 o                         
   6   4  12      11482.95      11711.81       224.42 o                         
   7   4  12        101.35         65.13        58.86 o                         
   8   4  12       9547.83       9887.44       174.63 o                         
   9   4  12       1673.71       1553.78        90.31 o                         
 -13   5  12        876.27        686.55        67.73 o                         
 -12   5  12        446.70        391.38        55.67 o                         
 -11   5  12       2927.76       3050.16        80.08 o                         
 -10   5  12        338.73        319.64        33.12 o                         
  -9   5  12       2169.12       2095.15        56.87 o                         
  -8   5  12       3311.30       3262.63        74.89 o                         
  -7   5  12        593.26        528.91        39.03 o                         
  -6   5  12       4728.76       4729.91       160.07 o                         
  -5   5  12       1186.29       1063.79        54.45 o                         
  -4   5  12       3169.51       2885.70        58.40 o                         
  -3   5  12       5039.57       5078.08        69.37 o                         
  -2   5  12       1349.57       1387.73        46.43 o                         
  -1   5  12      12450.39      12221.13       131.05 o                         
   0   5  12       2190.73       2391.95        67.50 o                         
   1   5  12       5056.68       5493.21        96.83 o                         
   2   5  12       5226.20       5306.80       133.87 o                         
   3   5  12         68.73         16.65        41.28 o                         
   4   5  12       6826.01       7284.23       134.44 o                         
   5   5  12       1922.90       1633.45        81.95 o                         
   6   5  12       1097.40        894.32        92.71 o                         
   7   5  12       4730.18       5243.20       178.08 o                         
   8   5  12        267.22        186.35        71.56 o                         
   9   5  12       3072.11       2874.39       236.39 o                         
 -13   6  12          4.64         22.29        54.23 o                         
 -12   6  12          6.06        -44.16        44.16 o                         
 -11   6  12          6.04        -26.38        37.49 o                         
 -10   6  12         69.33        -10.53        47.41 o                         
  -9   6  12         29.93         -0.13        28.28 o                         
  -8   6  12        127.79        167.16        26.21 o                         
  -7   6  12        219.08        195.82        25.85 o                         
  -6   6  12          6.68          9.54        24.32 o                         
  -5   6  12        361.21        387.40        40.41 o                         
  -4   6  12         28.00         41.15        27.52 o                         
  -3   6  12       1014.71        912.94        42.62 o                         
  -2   6  12        226.10        256.83        25.67 o                         
  -1   6  12       1317.04       1370.80        53.56 o                         
   0   6  12        706.62        638.68        38.04 o                         
   1   6  12        317.64        290.77        33.55 o                         
   2   6  12       1133.94       1147.74        58.28 o                         
   3   6  12        143.66        167.92        42.95 o                         
   4   6  12        198.31        171.64        48.58 o                         
   5   6  12        594.46        614.46        63.60 o                         
   6   6  12        142.85         97.64        60.55 o                         
   7   6  12        263.64        174.66        71.00 o                         
   8   6  12        690.10        696.09        99.87 o                         
   9   6  12        223.03        267.66        91.68 o                         
 -13   7  12       1028.86        940.75        69.00 o                         
 -12   7  12       1797.23       1785.08        76.06 o                         
 -11   7  12       6175.69       6490.51       107.19 o                         
 -10   7  12        622.32        567.14        39.00 o                         
  -9   7  12       3041.36       3196.29        71.11 o                         
  -8   7  12       3081.20       3128.90        66.40 o                         
  -7   7  12       2235.36       2303.19        64.67 o                         
  -6   7  12      13720.45      13557.91       163.44 o                         
  -5   7  12       1987.60       2088.16        66.17 o                         
  -4   7  12      12115.95      12342.94       185.17 o                         
  -3   7  12      18487.11      18546.79       211.14 o                         
  -2   7  12        597.79        613.22        31.74 o                         
  -1   7  12      18180.82      18926.60       187.98 o                         
   0   7  12       2355.87       2314.03        60.00 o                         
   1   7  12       7306.42       7280.86       105.80 o                         
   2   7  12       8898.00       9163.04       159.38 o                         
   3   7  12        455.69        490.66        47.20 o                         
   4   7  12      13467.62      13434.70       199.91 o                         
   5   7  12       5663.73       5913.65       160.88 o                         
   6   7  12        692.40        791.13        82.11 o                         
   7   7  12       4212.10       4151.31       156.68 o                         
   8   7  12        462.43        401.70        79.89 o                         
 -12   8  12       4076.75       4339.79       117.57 o                         
 -11   8  12         11.48         55.27        42.42 o                         
 -10   8  12       6163.95       6367.54        99.30 o                         
  -9   8  12       1672.64       1565.67        68.77 o                         
  -8   8  12       5809.37       5823.38        94.80 o                         
  -7   8  12      11420.34      11517.19       149.70 o                         
  -6   8  12         81.00         50.54        29.86 o                         
  -5   8  12       7163.77       7189.12       113.59 o                         
  -4   8  12       3249.01       3415.70        80.78 o                         
  -3   8  12       4702.71       4596.02        81.55 o                         
  -2   8  12      12346.98      12702.27       159.37 o                         
  -1   8  12         67.14         83.76        28.60 o                         
   0   8  12      10968.80      11199.83       142.06 o                         
   1   8  12       5112.17       5179.25       141.49 o                         
   2   8  12       2056.06       2271.84        87.20 o                         
   3   8  12      12550.83      13049.43       311.34 o                         
   4   8  12        169.33        104.86        53.69 o                         
   5   8  12      10084.01      10558.09       208.34 o                         
   6   8  12       3862.24       3957.28       148.26 o                         
   7   8  12       2091.76       2070.91       156.13 o                         
   8   8  12      10642.22      10722.73       207.59 o                         
 -12   9  12        737.74        610.25        72.44 o                         
 -11   9  12       2365.17       2079.59       121.58 o                         
 -10   9  12         23.77         74.89        42.26 o                         
  -9   9  12       2928.05       3070.35        84.53 o                         
  -8   9  12       2120.52       2194.90        72.59 o                         
  -7   9  12       1881.19       1752.69        84.05 o                         
  -6   9  12       8825.92       9067.51       135.92 o                         
  -5   9  12       2465.07       2387.54        76.96 o                         
  -4   9  12       5278.85       5111.49       102.24 o                         
  -3   9  12      11224.24      11443.06       130.78 o                         
  -2   9  12        181.42        218.61        29.48 o                         
  -1   9  12       6438.83       6383.23        89.97 o                         
   0   9  12       2398.36       2579.60        68.62 o                         
   1   9  12       1172.06       1196.93        58.33 o                         
   2   9  12       2614.20       2398.24        84.98 o                         
   3   9  12         43.71        -26.50        48.79 o                         
   4   9  12       4660.22       4961.53       149.72 o                         
   5   9  12       1448.16       1222.75        95.11 o                         
   6   9  12        112.74         87.86        82.09 o                         
   7   9  12       1425.12       1304.47       105.28 o                         
 -11  10  12         34.23        117.69        62.26 o                         
 -10  10  12         17.76        -29.35        53.90 o                         
  -9  10  12         21.29        -14.85        45.00 o                         
  -8  10  12        215.15        172.15        37.14 o                         
  -7  10  12        230.35        240.27        38.57 o                         
  -6  10  12        179.01        156.71        40.87 o                         
  -5  10  12       2204.83       2185.24        72.46 o                         
  -4  10  12       1391.66       1489.39        65.59 o                         
  -3  10  12        438.14        393.31        35.06 o                         
  -2  10  12       2297.99       2404.23        69.77 o                         
  -1  10  12          7.30        -18.53        30.68 o                         
   0  10  12        492.66        527.12        43.22 o                         
   1  10  12        148.47        117.73        35.36 o                         
   2  10  12       1693.79       1549.58        61.51 o                         
   3  10  12        926.08        875.62        80.53 o                         
   4  10  12          7.46         19.60        62.32 o                         
   5  10  12        181.09         85.78        67.86 o                         
   6  10  12        894.59        975.37        85.71 o                         
   7  10  12         44.90        124.88        84.99 o                         
 -11  11  12       3421.85       3500.84       146.58 o                         
 -10  11  12        293.69        217.23        61.57 o                         
  -9  11  12       1614.81       1678.10        93.36 o                         
  -8  11  12       2449.06       2403.96       137.21 o                         
  -7  11  12        652.07        609.06        40.38 o                         
  -6  11  12       4064.74       4139.64        89.98 o                         
  -5  11  12        591.80        630.01        43.32 o                         
  -4  11  12       2760.07       2550.57        80.82 o                         
  -3  11  12       4728.89       5127.72        91.09 o                         
  -2  11  12       1628.54       1656.90        71.92 o                         
  -1  11  12      11041.70      11095.99       130.37 o                         
   0  11  12       2105.95       2375.09        83.03 o                         
   1  11  12       5759.28       5843.25        99.78 o                         
   2  11  12       7921.00       7653.56       116.14 o                         
   3  11  12        148.31        124.86        56.92 o                         
   4  11  12      10388.38      10297.15       194.55 o                         
   5  11  12       3107.60       3073.29       145.98 o                         
   6  11  12       2040.10       1922.59       102.83 o                         
 -10  12  12       4430.36       4687.90       197.31 o                         
  -9  12  12       1686.39       1936.97        92.42 o                         
  -8  12  12       4423.46       4579.57       118.82 o                         
  -7  12  12       9893.10      10260.80       169.86 o                         
  -6  12  12          9.87        -22.51        44.48 o                         
  -5  12  12       9103.45       9135.17       134.49 o                         
  -4  12  12       7190.91       7348.95       121.79 o                         
  -3  12  12       2507.75       2575.36        82.22 o                         
  -2  12  12      15893.51      15931.82       179.07 o                         
  -1  12  12       1599.17       1625.17        66.70 o                         
   0  12  12       6353.83       6594.46       106.03 o
[truncated: 119,962 more chars]
